# Supplementary material for: Crystal structure and Hirshfeld surface analysis of 2-benzyl-4,5-di­bromo-2,3,3a,4,5,6,7,7a-octa­hydro-3a,6-ep­oxy-1H-isoindol-1-one
Source: Acta Crystallogr E Crystallogr Commun. 2021 Feb 12;77(Pt 3):255–9. doi: 10.1107/S2056989021001481 (PMC8061114; doi:10.1107/S2056989021001481)
Supplement: Supplementary file 1 [file e-77-00255-sup1.cif]

##############################################################################
#                                                                            #
# This CIF contains the data in a paper accepted for publication in          #
# Acta Crystallographica Section E. It conforms to the requirements of       #
# Notes for Authors for Acta Crystallographica Section E, and has been       #
# peer reviewed under the auspices of the IUCr Commission on Journals.       #
#                                                                            #
# Full details of the Crystallographic Information File format               #
# are given in the paper "The Crystallographic Information File (CIF):       #
# a New Standard Archive File for Crystallography" by S. R. Hall, F. H.      #
# Allen and I. D. Brown [Acta Cryst. (1991), A47, 655-685].                  #
#                                                                            #
# The current version of the core CIF dictionary is obtainable from          #
# ftp://ftp.iucr.org/pub/cif_core.dic.                                       #
#                                                                            #
# Software is freely available for graphical display of the structure(s)     #
# in this CIF. For information consult the CIF software page                 #
# http://www.iucr.org/resources/cif/software.                                #
#                                                                            #
# This file may be used for bona fide research purposes within the           #
# scientific community so long as proper attribution is given to the journal # 
# article from which it was obtained.                                        #
#                                                                            #
##############################################################################
data_I
_audit_creation_method     'SHELXL-2018/3'
_chemical_name_systematic
;\
2-Benzyl-4,5-dibromo-2,3,3a,4,5,6,7,7a-octahydro-\
3a,6-epoxy-1<i>H</i>-isoindol-1-one
;
_chemical_name_common     ?
_chemical_formula_moiety     'C15 H15 Br2 N O2'
_chemical_formula_sum     'C15 H15 Br2 N O2'
_chemical_formula_iupac     'C15 H15 Br2 N O2'
_chemical_formula_weight     401.10
_chemical_melting_point     ?
_space_group_crystal_system     monoclinic
_space_group_name_H-M_alt     'P 21/n'
_space_group_name_Hall     '-P 2yn'
loop_
    _space_group_symop_operation_xyz
    'x, y, z'
    '-x+1/2, y+1/2, -z+1/2'
    '-x, -y, -z'
    'x-1/2, -y-1/2, z-1/2'
_cell_length_a     17.4839(5)
_cell_length_b     8.2993(3)
_cell_length_c     21.5120(7)
_cell_angle_alpha     90
_cell_angle_beta     106.115(2)
_cell_angle_gamma     90
_cell_volume     2998.83(17)
_cell_formula_units_Z     8
_cell_measurement_reflns_used     5179
_cell_measurement_theta_min     2.74
_cell_measurement_theta_max     22.81
_cell_measurement_temperature     296(2)
_exptl_crystal_description     'hexagonal prisms'
_exptl_crystal_colour     'colourless'
_exptl_crystal_size_max     0.140
_exptl_crystal_size_mid     0.132
_exptl_crystal_size_min     0.130
_exptl_crystal_density_diffrn     1.777
_exptl_crystal_density_meas     ?
_exptl_crystal_density_method     ?
_exptl_crystal_F_000     1584
_exptl_absorpt_coefficient_mu     5.407
_exptl_absorpt_correction_type     multi-scan
_exptl_absorpt_process_details     '(SADABS; Bruker, 2008)'
_exptl_absorpt_correction_T_min     0.224
_exptl_absorpt_correction_T_max     0.294
_diffrn_ambient_temperature     296(2)
_diffrn_source     ?
_diffrn_radiation_type     MoK\a
_diffrn_radiation_wavelength     0.71073
_diffrn_measurement_device_type
                              'Bruker Kappa APEXII area-detector diffractometer'
_diffrn_measurement_method     '\w- and \f-scans'
_diffrn_detector_area_resol_mean     ?
_diffrn_reflns_number     32806
_diffrn_reflns_av_R_equivalents     0.0528
_diffrn_reflns_av_unetI/netI     0.0607
_diffrn_reflns_theta_min     2.645
_diffrn_reflns_theta_max     27.832
_diffrn_reflns_theta_full     25.242
_diffrn_measured_fraction_theta_max     0.984
_diffrn_measured_fraction_theta_full     0.998
_diffrn_reflns_limit_h_min     -22
_diffrn_reflns_limit_h_max     22
_diffrn_reflns_limit_k_min     -10
_diffrn_reflns_limit_k_max     10
_diffrn_reflns_limit_l_min     -28
_diffrn_reflns_limit_l_max     27
_refine_special_details     ?
_reflns_number_total     6995
_reflns_number_gt     3997
_reflns_threshold_expression     'I > 2\s(I)'
_refine_ls_structure_factor_coef     Fsqd
_refine_ls_matrix_type     full
_refine_ls_R_factor_all     0.1029
_refine_ls_R_factor_gt     0.0432
_refine_ls_wR_factor_gt     0.0772
_refine_ls_wR_factor_ref     0.0912
_refine_ls_goodness_of_fit_ref     1.019
_refine_ls_restrained_S_all     1.019
_refine_ls_number_reflns     6995
_refine_ls_number_parameters     362
_refine_ls_number_restraints     0
_refine_ls_hydrogen_treatment     constr
_refine_ls_weighting_scheme     calc
_refine_ls_weighting_details
              'w=1/[\s^2^(Fo^2^)+(0.0333P)^2^+1.2820P] where P=(Fo^2^+2Fc^2^)/3'
_atom_sites_solution_hydrogens     geom
_atom_sites_solution_primary     geom
_atom_sites_solution_secondary     ?
_refine_ls_shift/su_max     0.001
_refine_ls_shift/su_mean     0.000
_refine_diff_density_max     0.831
_refine_diff_density_min     -0.655
_refine_ls_extinction_method     'SHELXL2018/3 (Sheldrick 2015b)'
_refine_ls_extinction_coef     0.00111(12)
_refine_ls_extinction_expression
                                  'Fc^*^=kFc[1+0.001xFc^2^\l^3^/sin(2\q)]^-1/4^'
loop_
    _atom_type_symbol
    _atom_type_description
    _atom_type_scat_dispersion_real
    _atom_type_scat_dispersion_imag
    _atom_type_scat_source
    'C' 'C' 0.0033 0.0016
                         'International Tables Vol C Tables 4.2.6.8 and 6.1.1.4'
    'H' 'H' 0.0000 0.0000
                         'International Tables Vol C Tables 4.2.6.8 and 6.1.1.4'
    'N' 'N' 0.0061 0.0033
                         'International Tables Vol C Tables 4.2.6.8 and 6.1.1.4'
    'O' 'O' 0.0106 0.0060
                         'International Tables Vol C Tables 4.2.6.8 and 6.1.1.4'
    'Br' 'Br' -0.2901 2.4595
                         'International Tables Vol C Tables 4.2.6.8 and 6.1.1.4'
_computing_data_collection     'APEX2 (Bruker, 2013)'
_computing_cell_refinement     'SAINT (Bruker, 2013)'
_computing_data_reduction     'SAINT (Bruker, 2013)'
_computing_structure_solution     'SHELXT (Sheldrick, 2015a)'
_computing_structure_refinement     'SHELXL (Sheldrick, 2015b)'
_computing_molecular_graphics
;
ORTEP-3 for Windows (Farrugia, 2012) and <i>OLEX2</i>
(Dolomanov et al., 2009)
;
_computing_publication_material     'PLATON (Spek, 2020)'
loop_
    _atom_site_type_symbol
    _atom_site_label
    _atom_site_fract_x
    _atom_site_fract_y
    _atom_site_fract_z
    _atom_site_U_iso_or_equiv
    _atom_site_adp_type
    _atom_site_calc_flag
    _atom_site_occupancy
    _atom_site_disorder_assembly
    _atom_site_disorder_group
    C C1A 0.8852(2) 0.3745(4) 0.38724(16) 0.0370(9) Uani d 1 . .
    H H1A 0.900973 0.406568 0.348719 0.044 Uiso calc 1 . .
    C C2A 0.9420(2) 0.2461(5) 0.42647(17) 0.0449(10) Uani d 1 . .
    H H2A 0.959259 0.280858 0.471765 0.054 Uiso calc 1 . .
    C C3A 0.8874(2) 0.0992(5) 0.42168(18) 0.0482(10) Uani d 1 . .
    H H3A 0.907172 0.020343 0.456328 0.058 Uiso calc 1 . .
    C C4A 0.8625(2) 0.0245(5) 0.35457(19) 0.0519(11) Uani d 1 . .
    H H4AA 0.833459 -0.075272 0.354065 0.062 Uiso calc 1 . .
    H H4AB 0.907972 0.004926 0.338033 0.062 Uiso calc 1 . .
    C C5A 0.8091(2) 0.1574(4) 0.31692(16) 0.0362(9) Uani d 1 . .
    H H5A 0.831483 0.203675 0.283872 0.043 Uiso calc 1 . .
    C C6A 0.80785(19) 0.2812(4) 0.36906(15) 0.0309(8) Uani d 1 . .
    C C7A 0.72741(19) 0.3587(4) 0.34938(16) 0.0373(9) Uani d 1 . .
    H H7AA 0.707948 0.380283 0.386626 0.045 Uiso calc 1 . .
    H H7AB 0.728396 0.458539 0.326150 0.045 Uiso calc 1 . .
    C C8A 0.7213(2) 0.1203(5) 0.28926(16) 0.0413(9) Uani d 1 . .
    C C9A 0.5932(2) 0.2502(5) 0.28436(17) 0.0511(11) Uani d 1 . .
    H H9AA 0.574028 0.171921 0.250087 0.061 Uiso calc 1 . .
    H H9AB 0.579798 0.356414 0.265650 0.061 Uiso calc 1 . .
    C C10A 0.5498(2) 0.2245(4) 0.33480(17) 0.0381(9) Uani d 1 . .
    C C11A 0.4700(2) 0.2679(5) 0.31950(19) 0.0495(10) Uani d 1 . .
    H H11A 0.445253 0.311234 0.279045 0.059 Uiso calc 1 . .
    C C12A 0.4276(2) 0.2472(5) 0.3638(2) 0.0607(12) Uani d 1 . .
    H H12A 0.374225 0.276410 0.353302 0.073 Uiso calc 1 . .
    C C13A 0.4637(3) 0.1837(5) 0.4234(2) 0.0606(12) Uani d 1 . .
    H H13A 0.434686 0.168605 0.453196 0.073 Uiso calc 1 . .
    C C14A 0.5425(3) 0.1423(5) 0.4392(2) 0.0573(11) Uani d 1 . .
    H H14A 0.567212 0.100717 0.479959 0.069 Uiso calc 1 . .
    C C15A 0.5855(2) 0.1619(5) 0.39485(17) 0.0454(10) Uani d 1 . .
    H H15A 0.638886 0.132644 0.405694 0.055 Uiso calc 1 . .
    N N1A 0.67922(17) 0.2373(4) 0.30754(13) 0.0413(8) Uani d 1 . .
    O O1A 0.81551(14) 0.1790(3) 0.42508(10) 0.0424(6) Uani d 1 . .
    O O2A 0.69344(17) 0.0056(3) 0.25485(13) 0.0602(8) Uani d 1 . .
    Br Br1A 0.87859(2) 0.56161(5) 0.44107(2) 0.05631(15) Uani d 1 . .
    Br Br2A 1.03562(3) 0.20912(6) 0.39717(3) 0.07454(18) Uani d 1 . .
    C C1B 0.7908(2) 0.1347(4) 0.61250(16) 0.0372(9) Uani d 1 . .
    H H1B 0.829984 0.094825 0.651364 0.045 Uiso calc 1 . .
    C C2B 0.8272(2) 0.2662(5) 0.57905(17) 0.0440(10) Uani d 1 . .
    H H2B 0.815399 0.240013 0.532932 0.053 Uiso calc 1 . .
    C C3B 0.7797(2) 0.4175(5) 0.58646(19) 0.0520(11) Uani d 1 . .
    H H3B 0.780526 0.501711 0.554716 0.062 Uiso calc 1 . .
    C C4B 0.7985(3) 0.4797(5) 0.6555(2) 0.0576(12) Uani d 1 . .
    H H4BA 0.772113 0.581506 0.657849 0.069 Uiso calc 1 . .
    H H4BB 0.855305 0.491715 0.674785 0.069 Uiso calc 1 . .
    C C5B 0.7640(2) 0.3436(4) 0.68693(16) 0.0379(9) Uani d 1 . .
    H H5B 0.806381 0.287933 0.719270 0.045 Uiso calc 1 . .
    C C6B 0.7267(2) 0.2315(4) 0.63022(15) 0.0342(8) Uani d 1 . .
    C C7B 0.6560(2) 0.1563(5) 0.64522(17) 0.0435(9) Uani d 1 . .
    H H7BA 0.612042 0.144230 0.606419 0.052 Uiso calc 1 . .
    H H7BB 0.669218 0.051786 0.665507 0.052 Uiso calc 1 . .
    C C8B 0.6947(2) 0.3797(5) 0.71379(18) 0.0454(10) Uani d 1 . .
    C C9B 0.5654(2) 0.2577(6) 0.71072(19) 0.0575(12) Uani d 1 . .
    H H9BA 0.568277 0.335108 0.745061 0.069 Uiso calc 1 . .
    H H9BB 0.564186 0.150991 0.728853 0.069 Uiso calc 1 . .
    C C10B 0.4888(2) 0.2840(4) 0.65875(18) 0.0419(9) Uani d 1 . .
    C C11B 0.4196(2) 0.2234(5) 0.6684(2) 0.0561(11) Uani d 1 . .
    H H11B 0.421680 0.166181 0.705987 0.067 Uiso calc 1 . .
    C C12B 0.3474(3) 0.2465(6) 0.6231(3) 0.0698(14) Uani d 1 . .
    H H12B 0.301036 0.205823 0.630294 0.084 Uiso calc 1 . .
    C C13B 0.3441(3) 0.3291(6) 0.5677(3) 0.0691(14) Uani d 1 . .
    H H13B 0.295513 0.343200 0.536779 0.083 Uiso calc 1 . .
    C C14B 0.4122(3) 0.3918(5) 0.5572(2) 0.0618(12) Uani d 1 . .
    H H14B 0.409600 0.449397 0.519547 0.074 Uiso calc 1 . .
    C C15B 0.4852(2) 0.3686(5) 0.60312(19) 0.0509(10) Uani d 1 . .
    H H15B 0.531509 0.410312 0.596131 0.061 Uiso calc 1 . .
    N N1B 0.63674(18) 0.2718(4) 0.68980(14) 0.0465(8) Uani d 1 . .
    O O1B 0.70287(14) 0.3452(3) 0.57735(11) 0.0503(7) Uani d 1 . .
    O O2B 0.69187(17) 0.4868(4) 0.75178(14) 0.0648(8) Uani d 1 . .
    Br Br1B 0.74753(3) -0.04142(6) 0.55333(2) 0.06418(16) Uani d 1 . .
    Br Br2B 0.94187(2) 0.28604(6) 0.61425(2) 0.06177(15) Uani d 1 . .
loop_
    _atom_site_aniso_label
    _atom_site_aniso_U_11
    _atom_site_aniso_U_22
    _atom_site_aniso_U_33
    _atom_site_aniso_U_12
    _atom_site_aniso_U_13
    _atom_site_aniso_U_23
    C1A 0.037(2) 0.040(2) 0.036(2) -0.0011(18) 0.0147(17) -0.0043(17)
    C2A 0.038(2) 0.055(3) 0.039(2) 0.0064(19) 0.0054(18) -0.0034(19)
    C3A 0.046(2) 0.048(2) 0.048(2) 0.008(2) 0.008(2) 0.013(2)
    C4A 0.052(3) 0.039(2) 0.065(3) -0.002(2) 0.017(2) -0.010(2)
    C5A 0.037(2) 0.039(2) 0.035(2) -0.0019(17) 0.0145(17) -0.0052(17)
    C6A 0.0317(19) 0.037(2) 0.0262(18) 0.0007(17) 0.0116(15) 0.0010(16)
    C7A 0.034(2) 0.043(2) 0.038(2) -0.0003(18) 0.0151(17) -0.0061(18)
    C8A 0.047(2) 0.051(3) 0.027(2) -0.010(2) 0.0127(18) -0.0056(19)
    C9A 0.034(2) 0.074(3) 0.039(2) -0.003(2) 0.0010(18) 0.004(2)
    C10A 0.031(2) 0.042(2) 0.039(2) -0.0070(17) 0.0072(17) -0.0031(18)
    C11A 0.038(2) 0.056(3) 0.051(2) -0.004(2) 0.005(2) -0.001(2)
    C12A 0.038(2) 0.059(3) 0.088(4) -0.004(2) 0.022(3) -0.009(3)
    C13A 0.061(3) 0.065(3) 0.068(3) -0.016(3) 0.038(3) -0.014(3)
    C14A 0.061(3) 0.066(3) 0.045(3) -0.011(2) 0.015(2) 0.002(2)
    C15A 0.038(2) 0.055(3) 0.043(2) -0.0004(19) 0.0104(19) 0.0004(19)
    N1A 0.0313(16) 0.058(2) 0.0347(17) -0.0048(15) 0.0094(14) -0.0095(15)
    O1A 0.0450(15) 0.0525(16) 0.0315(14) -0.0023(13) 0.0140(12) 0.0063(12)
    O2A 0.0576(19) 0.071(2) 0.0518(17) -0.0166(16) 0.0157(15) -0.0287(15)
    Br1A 0.0431(2) 0.0517(3) 0.0735(3) -0.0083(2) 0.0150(2) -0.0237(2)
    Br2A 0.0425(3) 0.0729(3) 0.1129(4) 0.0071(2) 0.0293(3) -0.0161(3)
    C1B 0.034(2) 0.045(2) 0.0293(19) -0.0019(18) 0.0033(16) -0.0069(17)
    C2B 0.033(2) 0.066(3) 0.032(2) -0.0049(19) 0.0068(17) -0.0002(19)
    C3B 0.049(3) 0.055(3) 0.052(3) 0.004(2) 0.014(2) 0.019(2)
    C4B 0.057(3) 0.039(2) 0.079(3) -0.003(2) 0.021(2) -0.007(2)
    C5B 0.0310(19) 0.045(2) 0.034(2) 0.0007(17) 0.0029(16) -0.0066(17)
    C6B 0.0319(19) 0.041(2) 0.0261(19) 0.0007(17) 0.0029(15) 0.0007(16)
    C7B 0.031(2) 0.054(3) 0.042(2) -0.0040(18) 0.0058(17) -0.0103(19)
    C8B 0.039(2) 0.059(3) 0.034(2) 0.008(2) 0.0017(18) -0.004(2)
    C9B 0.041(2) 0.088(3) 0.048(2) 0.003(2) 0.019(2) 0.005(2)
    C10B 0.038(2) 0.041(2) 0.049(2) 0.0043(19) 0.0166(19) -0.0047(19)
    C11B 0.046(3) 0.051(3) 0.077(3) 0.005(2) 0.027(2) 0.004(2)
    C12B 0.038(3) 0.062(3) 0.112(4) -0.002(2) 0.024(3) -0.010(3)
    C13B 0.043(3) 0.068(3) 0.085(4) 0.016(2) -0.001(3) -0.026(3)
    C14B 0.076(3) 0.054(3) 0.053(3) 0.017(3) 0.014(3) -0.005(2)
    C15B 0.046(3) 0.057(3) 0.051(3) -0.002(2) 0.016(2) -0.004(2)
    N1B 0.0353(18) 0.069(2) 0.0368(18) -0.0002(17) 0.0119(15) -0.0119(17)
    O1B 0.0382(15) 0.0691(19) 0.0386(15) 0.0098(14) 0.0022(12) 0.0128(13)
    O2B 0.0585(19) 0.078(2) 0.0557(18) 0.0063(16) 0.0126(15) -0.0312(16)
    Br1B 0.0532(3) 0.0681(3) 0.0736(3) -0.0076(2) 0.0215(2) -0.0344(2)
    Br2B 0.0391(2) 0.0748(3) 0.0719(3) -0.0073(2) 0.0161(2) 0.0053(2)
_geom_special_details
;
 All esds (except the esd in the dihedral angle between two l.s. planes)
 are estimated using the full covariance matrix.  The cell esds are taken
 into account individually in the estimation of esds in distances, angles
 and torsion angles; correlations between esds in cell parameters are only
 used when they are defined by crystal symmetry.  An approximate (isotropic)
 treatment of cell esds is used for estimating esds involving l.s. planes.
;
loop_
    _geom_bond_atom_site_label_1
    _geom_bond_atom_site_label_2
    _geom_bond_site_symmetry_2
    _geom_bond_distance
    _geom_bond_publ_flag
    C1A C6A . 1.513(5) ?
    C1A C2A . 1.539(5) ?
    C1A Br1A . 1.959(3) ?
    C1A H1A . 0.9800 ?
    C2A C3A . 1.534(5) ?
    C2A Br2A . 1.935(4) ?
    C2A H2A . 0.9800 ?
    C3A O1A . 1.440(4) ?
    C3A C4A . 1.520(5) ?
    C3A H3A . 0.9800 ?
    C4A C5A . 1.525(5) ?
    C4A H4AA . 0.9700 ?
    C4A H4AB . 0.9700 ?
    C5A C8A . 1.516(5) ?
    C5A C6A . 1.526(4) ?
    C5A H5A . 0.9800 ?
    C6A O1A . 1.449(4) ?
    C6A C7A . 1.497(4) ?
    C7A N1A . 1.455(4) ?
    C7A H7AA . 0.9700 ?
    C7A H7AB . 0.9700 ?
    C8A O2A . 1.221(4) ?
    C8A N1A . 1.341(5) ?
    C9A N1A . 1.452(4) ?
    C9A C10A . 1.501(5) ?
    C9A H9AA . 0.9700 ?
    C9A H9AB . 0.9700 ?
    C10A C15A . 1.371(5) ?
    C10A C11A . 1.389(5) ?
    C11A C12A . 1.371(5) ?
    C11A H11A . 0.9300 ?
    C12A C13A . 1.368(6) ?
    C12A H12A . 0.9300 ?
    C13A C14A . 1.369(6) ?
    C13A H13A . 0.9300 ?
    C14A C15A . 1.377(5) ?
    C14A H14A . 0.9300 ?
    C15A H15A . 0.9300 ?
    C1B C6B . 1.512(5) ?
    C1B C2B . 1.539(5) ?
    C1B Br1B . 1.948(3) ?
    C1B H1B . 0.9800 ?
    C2B C3B . 1.538(5) ?
    C2B Br2B . 1.943(3) ?
    C2B H2B . 0.9800 ?
    C3B O1B . 1.434(4) ?
    C3B C4B . 1.520(5) ?
    C3B H3B . 0.9800 ?
    C4B C5B . 1.524(5) ?
    C4B H4BA . 0.9700 ?
    C4B H4BB . 0.9700 ?
    C5B C8B . 1.510(5) ?
    C5B C6B . 1.529(4) ?
    C5B H5B . 0.9800 ?
    C6B O1B . 1.447(4) ?
    C6B C7B . 1.497(5) ?
    C7B N1B . 1.459(4) ?
    C7B H7BA . 0.9700 ?
    C7B H7BB . 0.9700 ?
    C8B O2B . 1.218(4) ?
    C8B N1B . 1.343(5) ?
    C9B N1B . 1.443(4) ?
    C9B C10B . 1.504(5) ?
    C9B H9BA . 0.9700 ?
    C9B H9BB . 0.9700 ?
    C10B C15B . 1.374(5) ?
    C10B C11B . 1.378(5) ?
    C11B C12B . 1.377(6) ?
    C11B H11B . 0.9300 ?
    C12B C13B . 1.362(6) ?
    C12B H12B . 0.9300 ?
    C13B C14B . 1.374(6) ?
    C13B H13B . 0.9300 ?
    C14B C15B . 1.394(5) ?
    C14B H14B . 0.9300 ?
    C15B H15B . 0.9300 ?
loop_
    _geom_angle_atom_site_label_1
    _geom_angle_atom_site_label_2
    _geom_angle_atom_site_label_3
    _geom_angle_site_symmetry_1
    _geom_angle_site_symmetry_3
    _geom_angle
    _geom_angle_publ_flag
    C6A C1A C2A . . 100.4(3) ?
    C6A C1A Br1A . . 111.3(2) ?
    C2A C1A Br1A . . 111.1(2) ?
    C6A C1A H1A . . 111.2 ?
    C2A C1A H1A . . 111.2 ?
    Br1A C1A H1A . . 111.2 ?
    C3A C2A C1A . . 102.6(3) ?
    C3A C2A Br2A . . 114.8(3) ?
    C1A C2A Br2A . . 114.0(2) ?
    C3A C2A H2A . . 108.4 ?
    C1A C2A H2A . . 108.4 ?
    Br2A C2A H2A . . 108.4 ?
    O1A C3A C4A . . 102.3(3) ?
    O1A C3A C2A . . 99.6(3) ?
    C4A C3A C2A . . 113.4(3) ?
    O1A C3A H3A . . 113.4 ?
    C4A C3A H3A . . 113.4 ?
    C2A C3A H3A . . 113.4 ?
    C3A C4A C5A . . 100.4(3) ?
    C3A C4A H4AA . . 111.7 ?
    C5A C4A H4AA . . 111.7 ?
    C3A C4A H4AB . . 111.7 ?
    C5A C4A H4AB . . 111.7 ?
    H4AA C4A H4AB . . 109.5 ?
    C8A C5A C4A . . 117.8(3) ?
    C8A C5A C6A . . 101.9(3) ?
    C4A C5A C6A . . 103.2(3) ?
    C8A C5A H5A . . 111.1 ?
    C4A C5A H5A . . 111.1 ?
    C6A C5A H5A . . 111.1 ?
    O1A C6A C7A . . 110.5(3) ?
    O1A C6A C1A . . 102.4(3) ?
    C7A C6A C1A . . 123.7(3) ?
    O1A C6A C5A . . 101.6(3) ?
    C7A C6A C5A . . 106.6(3) ?
    C1A C6A C5A . . 109.9(3) ?
    N1A C7A C6A . . 102.4(3) ?
    N1A C7A H7AA . . 111.3 ?
    C6A C7A H7AA . . 111.3 ?
    N1A C7A H7AB . . 111.3 ?
    C6A C7A H7AB . . 111.3 ?
    H7AA C7A H7AB . . 109.2 ?
    O2A C8A N1A . . 125.7(4) ?
    O2A C8A C5A . . 125.9(3) ?
    N1A C8A C5A . . 108.4(3) ?
    N1A C9A C10A . . 115.1(3) ?
    N1A C9A H9AA . . 108.5 ?
    C10A C9A H9AA . . 108.5 ?
    N1A C9A H9AB . . 108.5 ?
    C10A C9A H9AB . . 108.5 ?
    H9AA C9A H9AB . . 107.5 ?
    C15A C10A C11A . . 119.0(3) ?
    C15A C10A C9A . . 123.1(3) ?
    C11A C10A C9A . . 117.9(3) ?
    C12A C11A C10A . . 120.3(4) ?
    C12A C11A H11A . . 119.9 ?
    C10A C11A H11A . . 119.9 ?
    C13A C12A C11A . . 120.2(4) ?
    C13A C12A H12A . . 119.9 ?
    C11A C12A H12A . . 119.9 ?
    C12A C13A C14A . . 120.0(4) ?
    C12A C13A H13A . . 120.0 ?
    C14A C13A H13A . . 120.0 ?
    C13A C14A C15A . . 120.2(4) ?
    C13A C14A H14A . . 119.9 ?
    C15A C14A H14A . . 119.9 ?
    C10A C15A C14A . . 120.3(4) ?
    C10A C15A H15A . . 119.8 ?
    C14A C15A H15A . . 119.8 ?
    C8A N1A C9A . . 123.6(3) ?
    C8A N1A C7A . . 114.4(3) ?
    C9A N1A C7A . . 121.9(3) ?
    C3A O1A C6A . . 96.2(2) ?
    C6B C1B C2B . . 100.0(3) ?
    C6B C1B Br1B . . 112.5(2) ?
    C2B C1B Br1B . . 111.3(2) ?
    C6B C1B H1B . . 110.9 ?
    C2B C1B H1B . . 110.9 ?
    Br1B C1B H1B . . 110.9 ?
    C3B C2B C1B . . 103.0(3) ?
    C3B C2B Br2B . . 114.8(3) ?
    C1B C2B Br2B . . 113.2(2) ?
    C3B C2B H2B . . 108.5 ?
    C1B C2B H2B . . 108.5 ?
    Br2B C2B H2B . . 108.5 ?
    O1B C3B C4B . . 102.4(3) ?
    O1B C3B C2B . . 99.0(3) ?
    C4B C3B C2B . . 113.7(3) ?
    O1B C3B H3B . . 113.4 ?
    C4B C3B H3B . . 113.4 ?
    C2B C3B H3B . . 113.4 ?
    C3B C4B C5B . . 100.2(3) ?
    C3B C4B H4BA . . 111.7 ?
    C5B C4B H4BA . . 111.7 ?
    C3B C4B H4BB . . 111.7 ?
    C5B C4B H4BB . . 111.7 ?
    H4BA C4B H4BB . . 109.5 ?
    C8B C5B C4B . . 118.7(3) ?
    C8B C5B C6B . . 102.4(3) ?
    C4B C5B C6B . . 103.3(3) ?
    C8B C5B H5B . . 110.5 ?
    C4B C5B H5B . . 110.5 ?
    C6B C5B H5B . . 110.5 ?
    O1B C6B C7B . . 111.5(3) ?
    O1B C6B C1B . . 102.7(3) ?
    C7B C6B C1B . . 123.2(3) ?
    O1B C6B C5B . . 101.3(3) ?
    C7B C6B C5B . . 106.1(3) ?
    C1B C6B C5B . . 110.0(3) ?
    N1B C7B C6B . . 102.9(3) ?
    N1B C7B H7BA . . 111.2 ?
    C6B C7B H7BA . . 111.2 ?
    N1B C7B H7BB . . 111.2 ?
    C6B C7B H7BB . . 111.2 ?
    H7BA C7B H7BB . . 109.1 ?
    O2B C8B N1B . . 125.3(4) ?
    O2B C8B C5B . . 126.0(4) ?
    N1B C8B C5B . . 108.7(3) ?
    N1B C9B C10B . . 115.1(3) ?
    N1B C9B H9BA . . 108.5 ?
    C10B C9B H9BA . . 108.5 ?
    N1B C9B H9BB . . 108.5 ?
    C10B C9B H9BB . . 108.5 ?
    H9BA C9B H9BB . . 107.5 ?
    C15B C10B C11B . . 119.2(4) ?
    C15B C10B C9B . . 122.5(3) ?
    C11B C10B C9B . . 118.3(4) ?
    C12B C11B C10B . . 120.9(4) ?
    C12B C11B H11B . . 119.6 ?
    C10B C11B H11B . . 119.6 ?
    C13B C12B C11B . . 119.8(4) ?
    C13B C12B H12B . . 120.1 ?
    C11B C12B H12B . . 120.1 ?
    C12B C13B C14B . . 120.5(4) ?
    C12B C13B H13B . . 119.8 ?
    C14B C13B H13B . . 119.8 ?
    C13B C14B C15B . . 119.7(4) ?
    C13B C14B H14B . . 120.2 ?
    C15B C14B H14B . . 120.2 ?
    C10B C15B C14B . . 120.0(4) ?
    C10B C15B H15B . . 120.0 ?
    C14B C15B H15B . . 120.0 ?
    C8B N1B C9B . . 124.0(3) ?
    C8B N1B C7B . . 113.8(3) ?
    C9B N1B C7B . . 121.9(3) ?
    C3B O1B C6B . . 96.4(2) ?
loop_
    _geom_torsion_atom_site_label_1
    _geom_torsion_atom_site_label_2
    _geom_torsion_atom_site_label_3
    _geom_torsion_atom_site_label_4
    _geom_torsion_site_symmetry_1
    _geom_torsion_site_symmetry_2
    _geom_torsion_site_symmetry_3
    _geom_torsion_site_symmetry_4
    _geom_torsion
    _geom_torsion_publ_flag
    C6A C1A C2A C3A . . . . 2.0(3) ?
    Br1A C1A C2A C3A . . . . 119.8(3) ?
    C6A C1A C2A Br2A . . . . 126.7(2) ?
    Br1A C1A C2A Br2A . . . . -115.4(2) ?
    C1A C2A C3A O1A . . . . -37.2(3) ?
    Br2A C2A C3A O1A . . . . -161.4(2) ?
    C1A C2A C3A C4A . . . . 70.7(4) ?
    Br2A C2A C3A C4A . . . . -53.5(4) ?
    O1A C3A C4A C5A . . . . 37.9(3) ?
    C2A C3A C4A C5A . . . . -68.4(4) ?
    C3A C4A C5A C8A . . . . -114.6(3) ?
    C3A C4A C5A C6A . . . . -3.4(4) ?
    C2A C1A C6A O1A . . . . 33.9(3) ?
    Br1A C1A C6A O1A . . . . -83.8(3) ?
    C2A C1A C6A C7A . . . . 159.2(3) ?
    Br1A C1A C6A C7A . . . . 41.5(4) ?
    C2A C1A C6A C5A . . . . -73.4(3) ?
    Br1A C1A C6A C5A . . . . 168.9(2) ?
    C8A C5A C6A O1A . . . . 91.0(3) ?
    C4A C5A C6A O1A . . . . -31.6(3) ?
    C8A C5A C6A C7A . . . . -24.7(3) ?
    C4A C5A C6A C7A . . . . -147.3(3) ?
    C8A C5A C6A C1A . . . . -161.1(3) ?
    C4A C5A C6A C1A . . . . 76.3(3) ?
    O1A C6A C7A N1A . . . . -86.1(3) ?
    C1A C6A C7A N1A . . . . 152.2(3) ?
    C5A C6A C7A N1A . . . . 23.4(3) ?
    C4A C5A C8A O2A . . . . -52.9(5) ?
    C6A C5A C8A O2A . . . . -164.9(3) ?
    C4A C5A C8A N1A . . . . 128.8(3) ?
    C6A C5A C8A N1A . . . . 16.8(4) ?
    N1A C9A C10A C15A . . . . -12.7(5) ?
    N1A C9A C10A C11A . . . . 166.8(3) ?
    C15A C10A C11A C12A . . . . -0.5(6) ?
    C9A C10A C11A C12A . . . . -179.9(4) ?
    C10A C11A C12A C13A . . . . 0.0(6) ?
    C11A C12A C13A C14A . . . . 0.7(6) ?
    C12A C13A C14A C15A . . . . -1.0(6) ?
    C11A C10A C15A C14A . . . . 0.1(6) ?
    C9A C10A C15A C14A . . . . 179.6(4) ?
    C13A C14A C15A C10A . . . . 0.6(6) ?
    O2A C8A N1A C9A . . . . -5.0(6) ?
    C5A C8A N1A C9A . . . . 173.3(3) ?
    O2A C8A N1A C7A . . . . 179.3(3) ?
    C5A C8A N1A C7A . . . . -2.4(4) ?
    C10A C9A N1A C8A . . . . 113.6(4) ?
    C10A C9A N1A C7A . . . . -71.0(4) ?
    C6A C7A N1A C8A . . . . -13.4(4) ?
    C6A C7A N1A C9A . . . . 170.8(3) ?
    C4A C3A O1A C6A . . . . -58.3(3) ?
    C2A C3A O1A C6A . . . . 58.3(3) ?
    C7A C6A O1A C3A . . . . 167.7(3) ?
    C1A C6A O1A C3A . . . . -58.7(3) ?
    C5A C6A O1A C3A . . . . 54.9(3) ?
    C6B C1B C2B C3B . . . . 2.6(3) ?
    Br1B C1B C2B C3B . . . . 121.6(3) ?
    C6B C1B C2B Br2B . . . . 127.1(2) ?
    Br1B C1B C2B Br2B . . . . -113.9(2) ?
    C1B C2B C3B O1B . . . . -37.7(3) ?
    Br2B C2B C3B O1B . . . . -161.2(2) ?
    C1B C2B C3B C4B . . . . 70.2(4) ?
    Br2B C2B C3B C4B . . . . -53.2(4) ?
    O1B C3B C4B C5B . . . . 37.9(4) ?
    C2B C3B C4B C5B . . . . -67.9(4) ?
    C3B C4B C5B C8B . . . . -116.0(3) ?
    C3B C4B C5B C6B . . . . -3.5(4) ?
    C2B C1B C6B O1B . . . . 33.4(3) ?
    Br1B C1B C6B O1B . . . . -84.7(3) ?
    C2B C1B C6B C7B . . . . 160.0(3) ?
    Br1B C1B C6B C7B . . . . 41.9(4) ?
    C2B C1B C6B C5B . . . . -73.8(3) ?
    Br1B C1B C6B C5B . . . . 168.1(2) ?
    C8B C5B C6B O1B . . . . 92.6(3) ?
    C4B C5B C6B O1B . . . . -31.4(3) ?
    C8B C5B C6B C7B . . . . -24.0(4) ?
    C4B C5B C6B C7B . . . . -147.9(3) ?
    C8B C5B C6B C1B . . . . -159.3(3) ?
    C4B C5B C6B C1B . . . . 76.8(3) ?
    O1B C6B C7B N1B . . . . -86.1(3) ?
    C1B C6B C7B N1B . . . . 151.2(3) ?
    C5B C6B C7B N1B . . . . 23.4(4) ?
    C4B C5B C8B O2B . . . . -52.6(5) ?
    C6B C5B C8B O2B . . . . -165.6(4) ?
    C4B C5B C8B N1B . . . . 128.6(4) ?
    C6B C5B C8B N1B . . . . 15.6(4) ?
    N1B C9B C10B C15B . . . . -22.1(6) ?
    N1B C9B C10B C11B . . . . 159.4(4) ?
    C15B C10B C11B C12B . . . . 0.1(6) ?
    C9B C10B C11B C12B . . . . 178.7(4) ?
    C10B C11B C12B C13B . . . . 0.5(7) ?
    C11B C12B C13B C14B . . . . -1.0(7) ?
    C12B C13B C14B C15B . . . . 0.9(6) ?
    C11B C10B C15B C14B . . . . -0.2(6) ?
    C9B C10B C15B C14B . . . . -178.8(4) ?
    C13B C14B C15B C10B . . . . -0.3(6) ?
    O2B C8B N1B C9B . . . . -6.4(6) ?
    C5B C8B N1B C9B . . . . 172.4(3) ?
    O2B C8B N1B C7B . . . . -179.9(4) ?
    C5B C8B N1B C7B . . . . -1.0(4) ?
    C10B C9B N1B C8B . . . . 119.8(4) ?
    C10B C9B N1B C7B . . . . -67.2(5) ?
    C6B C7B N1B C8B . . . . -14.3(4) ?
    C6B C7B N1B C9B . . . . 172.0(3) ?
    C4B C3B O1B C6B . . . . -58.5(3) ?
    C2B C3B O1B C6B . . . . 58.4(3) ?
    C7B C6B O1B C3B . . . . 167.3(3) ?
    C1B C6B O1B C3B . . . . -59.0(3) ?
    C5B C6B O1B C3B . . . . 54.8(3) ?
loop_
    _geom_hbond_atom_site_label_D
    _geom_hbond_atom_site_label_H
    _geom_hbond_atom_site_label_A
    _geom_hbond_site_symmetry_A
    _geom_hbond_distance_DH
    _geom_hbond_distance_HA
    _geom_hbond_distance_DA
    _geom_hbond_angle_DHA
    _geom_hbond_publ_flag
    C1A H1A O2A 2_655 0.98 2.51 3.175(4) 124.6 yes
    C4A H4AB Br2A . 0.97 2.81 3.287(4) 111.2 yes
    C5A H5A O2A 2_655 0.98 2.64 3.271(4) 122.5 yes
    C7A H7AB O2A 2_655 0.97 2.53 3.186(4) 125.3 yes
    C1B H1B O2B 2_646 0.98 2.39 3.104(4) 128.8 yes
    C2B H2B O1A . 0.98 2.38 3.341(4) 168.3 yes
    C4B H4BB Br2B . 0.97 2.83 3.301(4) 110.9 yes
    C5B H5B O2B 2_646 0.98 2.57 3.247(5) 125.8 yes
    C7B H7BB O2B 2_646 0.97 2.64 3.270(5) 123.1 yes
_shelx_space_group_comment
;
The symmetry employed for this shelxl refinement is uniquely defined
by the following loop, which should always be used as a source of
symmetry information in preference to the above space-group names.
They are only intended as comments.
;
_shelx_estimated_absorpt_T_min     0.518
_shelx_estimated_absorpt_T_max     0.540
_shelx_hkl_file
;
   1   0   0    0.00    0.01
  -1   0   0    0.00    0.01
  -1   0   0    0.00    0.01
  -1   0   0    0.00    0.01
   1   0   0    0.00    0.01
   1   0   0    0.00    0.01
   2   0   0   -0.04    0.04
  -2   0   0   -0.05    0.04
  -2   0   0   -0.08    0.03
   2   0   0   -0.10    0.03
   2   0   0   -0.08    0.03
  -2   0   0   -0.10    0.03
   3   0   0    0.07    0.12
   3   0   0    0.23    0.17
  -3   0   0   -0.04    0.13
   3   0   0   -0.22    0.11
  -3   0   0    0.08    0.15
  -3   0   0    0.12    0.13
   4   0   0   52.38    1.56
   4   0   0   50.53    1.68
  -4   0   0   50.90    1.67
   4   0   0   50.52    1.70
  -4   0   0   49.85    1.70
   5   0   0   -0.48    0.27
   5   0   0   -0.10    0.24
  -5   0   0   -0.28    0.25
  -5   0   0   -0.44    0.26
   5   0   0   -0.22    0.23
   6   0   0   90.40    2.77
   6   0   0   93.57    2.96
  -6   0   0   88.80    3.01
  -6   0   0   93.02    2.97
   6   0   0   91.30    3.02
   7   0   0   -0.07    0.41
  -7   0   0    0.37    0.36
  -7   0   0    0.64    0.35
   7   0   0   -0.50    0.32
  -8   0   0   23.72    1.18
   8   0   0   23.15    1.02
   8   0   0   24.72    1.20
  -9   0   0   -0.34    0.50
   9   0   0   -0.21    0.53
   9   0   0    0.47    0.48
 -10   0   0   75.82    2.74
  10   0   0   76.00    2.53
  10   0   0   79.49    2.89
  11   0   0   -0.66    0.63
 -11   0   0   -0.42    0.57
  11   0   0   -0.38    0.57
  12   0   0   54.26    2.05
  12   0   0   53.10    2.36
 -12   0   0   56.65    2.30
  13   0   0   -0.53    0.85
 -13   0   0    2.10    0.83
  13   0   0   -0.40    0.70
  14   0   0   28.80    2.01
  14   0   0   28.95    1.57
 -14   0   0   32.75    1.82
  15   0   0   -0.19    1.01
  15   0   0   -0.07    0.88
 -15   0   0    0.62    0.86
  16   0   0   28.17    1.66
 -16   0   0   26.31    1.78
  16   0   0   29.83    2.07
  17   0   0   -1.60    1.18
 -17   0   0   -0.88    1.09
  17   0   0    0.05    0.96
  18   0   0   -0.25    1.21
  18   0   0    0.33    1.08
 -18   0   0    1.21    1.18
 -19   0   0   -1.31    1.20
  19   0   0    1.42    1.34
  19   0   0   -2.04    1.09
  20   0   0    0.61    1.26
  21   0   0    0.79    1.32
   0  -1   0   -0.58    0.04
   1   1   0   -0.99    0.02
  -1   1   0   -0.98    0.02
  -1   1   0   -0.96    0.02
   1   1   0   -1.02    0.03
   2  -1   0    9.65    0.37
  -2  -1   0    8.62    0.39
   2  -1   0    8.48    0.35
  -3  -1   0   26.47    0.93
   3  -1   0   25.15    0.86
   3  -1   0   25.11    0.77
   3  -1   0   24.61    0.89
   3  -1   0   25.69    0.76
  -3  -1   0   25.26    0.87
   3   1   0   24.98    0.88
   3   1   0   24.76    0.93
   3   1   0   24.56    0.79
  -3   1   0   24.37    0.90
  -3   1   0   22.39    0.80
  -3   1   0   25.30    0.88
   4  -1   0    2.62    0.24
   4  -1   0    2.03    0.32
  -4  -1   0    2.57    0.34
   4  -1   0    2.31    0.28
  -4  -1   0    3.03    0.31
  -4   1   0    1.87    0.31
   4   1   0    2.09    0.35
   4   1   0    3.32    0.28
   4   1   0    2.63    0.30
  -4   1   0    2.14    0.31
  -4   1   0    1.99    0.30
   5  -1   0   71.62    2.40
  -5  -1   0   71.40    2.42
   5  -1   0   76.41    2.18
   5  -1   0   71.06    2.35
  -5  -1   0   72.29    2.36
   5  -1   0   73.90    2.22
  -5  -1   0   75.49    2.19
  -5   1   0   71.59    2.37
   5   1   0   72.35    2.42
  -5   1   0   69.23    2.25
  -5   1   0   73.06    2.41
   5   1   0   71.84    2.36
   5   1   0   73.18    2.21
  -6  -1   0   12.07    0.59
  -6  -1   0   11.26    0.73
   6  -1   0   12.61    0.60
   6  -1   0   12.32    0.79
   6  -1   0   13.41    0.71
  -6   1   0   11.70    0.69
  -6   1   0   11.82    0.78
   6   1   0   12.81    0.65
   6   1   0   12.32    0.82
   6   1   0   12.63    0.69
  -7  -1   0    0.03    0.30
   7  -1   0    0.52    0.39
   7  -1   0    0.03    0.36
   7  -1   0   -0.34    0.33
  -7  -1   0    0.10    0.34
   7   1   0    0.11    0.44
  -7   1   0   -0.04    0.38
   7   1   0    0.13    0.34
   7   1   0    0.47    0.35
  -7   1   0    0.51    0.36
   8  -1   0    3.91    0.50
   8  -1   0    3.83    0.47
   8  -1   0    2.79    0.57
  -8  -1   0    2.46    0.48
   8   1   0    2.75    0.48
   8   1   0    3.81    0.51
  -8   1   0    3.34    0.54
  -8   1   0    3.29    0.55
   8   1   0    2.80    0.58
  -9  -1   0   19.92    1.12
   9  -1   0   19.72    1.23
   9  -1   0   18.19    0.93
   9  -1   0   16.81    1.01
   9   1   0   18.96    0.98
  -9   1   0   18.22    1.07
   9   1   0   19.34    1.26
  10  -1   0   95.05    3.28
 -10  -1   0   91.25    3.16
  10  -1   0   90.40    2.89
 -10   1   0   92.97    3.17
  10   1   0   87.26    3.24
  10   1   0   88.23    2.92
  11  -1   0   19.17    1.09
 -11  -1   0   22.22    1.23
  11  -1   0   18.63    1.30
  11   1   0   20.70    1.37
 -11   1   0   19.84    1.23
  11   1   0   19.17    1.13
 -12  -1   0   17.26    1.23
  12  -1   0   17.54    1.29
  12  -1   0   17.99    1.10
 -12   1   0   20.32    1.29
  12   1   0   17.15    1.11
  12   1   0   18.62    1.36
  13  -1   0    1.96    0.72
  13  -1   0    0.01    0.87
 -13  -1   0    1.33    0.73
  13   1   0    0.37    0.85
  13   1   0   -0.52    0.70
 -13   1   0   -0.26    0.79
 -14  -1   0    2.65    0.91
  14  -1   0    3.17    1.04
  14  -1   0    2.09    0.79
 -14   1   0    3.37    0.98
  14   1   0    4.27    1.09
  14   1   0    3.15    0.86
  15  -1   0   -0.05    0.79
  15  -1   0    0.55    1.01
 -15  -1   0    0.22    0.88
  15   1   0    0.79    1.10
 -15   1   0    1.57    0.98
  15   1   0    0.25    0.85
  16  -1   0    1.26    0.89
  16  -1   0   -0.98    1.04
 -16  -1   0   -0.48    0.98
 -16   1   0    1.82    1.04
  16   1   0    0.96    1.00
  16   1   0   -1.42    1.09
  17  -1   0   14.26    1.26
  17  -1   0   16.00    1.69
 -17  -1   0   17.65    1.59
 -17   1   0   14.70    1.54
  17   1   0   13.66    1.33
  17   1   0   17.11    1.70
  18  -1   0    3.86    1.08
 -18  -1   0    6.19    1.31
 -18   1   0    5.70    1.35
  18   1   0    3.48    1.44
  18   1   0    3.78    1.18
  19  -1   0    0.70    1.07
  19   1   0    0.14    1.35
 -19   1   0    0.26    1.17
  19   1   0   -1.08    1.20
  20  -1   0    8.97    1.31
 -20   1   0    6.53    1.45
  20   1   0   11.45    1.53
  20   1   0    8.05    1.85
  21  -1   0   -0.18    1.10
 -21   1   0    2.83    1.51
  21   1   0    0.62    1.37
   0  -2   0  385.72   10.86
   1  -2   0    0.37    0.23
   1   2   0    1.10    0.12
  -1   2   0    0.85    0.10
   1   2   0    0.95    0.14
   1   2   0    0.96    0.11
  -2  -2   0  653.10   20.28
  -2  -2   0  650.88   19.23
  -2  -2   0  638.95   19.21
   2  -2   0  654.20   18.07
   2   2   0  644.00   19.35
   2   2   0  627.62   19.24
  -2   2   0  647.85   19.30
  -2   2   0  645.85   19.31
   3  -2   0   76.77    2.38
   3  -2   0   77.73    2.39
  -3  -2   0   74.11    2.39
   3  -2   0   77.03    2.33
  -3  -2   0   76.95    2.43
  -3   2   0   80.32    2.43
   3   2   0   78.40    2.43
   3   2   0   76.70    2.47
  -3   2   0   79.43    2.43
   4  -2   0   15.92    0.75
   4  -2   0   15.48    0.67
  -4  -2   0   16.25    0.76
  -4   2   0   16.10    0.59
   4   2   0   16.08    0.59
  -4   2   0   16.12    0.75
   4   2   0   15.86    0.78
  -4   2   0   15.56    0.72
   4   2   0   16.44    0.71
   5  -2   0  256.19    7.12
  -5  -2   0  235.58    7.52
   5   2   0  250.32    7.10
  -5   2   0  244.49    7.58
  -5   2   0  255.41    7.55
   5   2   0  244.73    7.61
   5   2   0  253.52    7.55
  -5   2   0  244.31    7.10
  -6  -2   0   23.04    0.76
   6  -2   0   22.40    1.01
  -6  -2   0   23.47    0.98
   6   2   0   21.27    1.01
  -6   2   0   22.83    1.02
  -6   2   0   22.97    1.06
   6   2   0   24.20    1.13
  -6   2   0   21.31    0.95
   6   2   0   22.36    0.86
   7  -2   0    8.32    0.49
   7  -2   0    9.03    0.48
   7  -2   0    8.64    0.67
  -7  -2   0    8.86    0.62
  -7  -2   0    8.55    0.51
   7   2   0    8.55    0.56
  -7   2   0    9.22    0.65
  -7   2   0    7.44    0.66
   7   2   0    8.33    0.72
  -7   2   0    8.46    0.67
   7   2   0    8.72    0.65
  -8  -2   0  369.01   10.46
  -8  -2   0  373.17   11.16
   8  -2   0  364.46   10.43
   8  -2   0  371.26   11.21
   8  -2   0  358.86   10.45
  -8   2   0  362.75   11.23
  -8   2   0  361.24   10.61
  -8   2   0  372.49   11.21
   8   2   0  360.98   11.18
   8   2   0  375.02   11.29
   8   2   0  366.24   10.55
   9  -2   0    3.72    0.46
   9  -2   0    4.48    0.49
  -9  -2   0    1.98    0.33
   9  -2   0    4.90    0.68
  -9  -2   0    4.41    0.61
   9   2   0    5.46    0.64
  -9   2   0    4.44    0.68
   9   2   0    4.18    0.75
   9   2   0    3.64    0.55
  -9   2   0    3.02    0.60
  10  -2   0   38.19    1.55
  10  -2   0   42.58    1.85
  10  -2   0   42.53    1.51
 -10  -2   0   46.03    1.79
  10   2   0   41.20    1.62
 -10   2   0   43.11    1.84
  10   2   0   41.63    1.96
  11  -2   0   16.43    0.98
  11  -2   0   15.46    1.16
  11  -2   0   17.29    1.06
 -11  -2   0   15.50    1.09
  11   2   0   18.82    1.32
 -11   2   0   16.63    1.16
  11   2   0   18.81    1.08
  12  -2   0    9.24    1.00
  12  -2   0    8.19    0.74
  12  -2   0   10.29    0.79
 -12  -2   0    5.37    0.57
 -12  -2   0   10.48    0.97
  12   2   0    9.23    1.11
  12   2   0    9.25    0.87
 -12   2   0    8.61    0.95
  13  -2   0    1.10    0.65
  13  -2   0    0.58    0.83
 -13  -2   0    1.05    0.78
  13   2   0    1.40    0.76
  13   2   0    1.08    0.86
 -13   2   0   -0.02    0.82
  14  -2   0    1.57    0.71
 -14  -2   0    1.28    0.87
  14  -2   0    2.49    0.95
 -14   2   0    2.75    0.98
  14   2   0    2.60    0.85
  14   2   0    3.15    1.11
  15  -2   0    1.44    1.01
  15  -2   0    1.08    0.75
 -15  -2   0    1.29    0.91
 -15   2   0    3.54    1.07
  15   2   0    2.23    1.12
  15   2   0    0.21    0.85
  16  -2   0   11.15    1.01
 -16  -2   0   11.56    1.30
  16   2   0   10.89    1.20
  16   2   0   10.51    1.53
 -16   2   0   12.34    1.40
  17  -2   0   -0.73    0.83
  17   2   0    1.36    1.04
 -17   2   0   -0.39    1.10
  17   2   0   -0.30    1.26
  18  -2   0    3.17    0.95
 -18   2   0    0.82    1.17
  18   2   0    1.93    1.43
  18   2   0    2.43    1.13
  19  -2   0    2.58    0.96
  19   2   0    4.88    1.27
 -19   2   0    4.72    1.34
  19   2   0    3.20    1.57
  20  -2   0    0.17    0.94
  20   2   0   -0.10    1.25
 -20   2   0   -0.28    1.28
  20   2   0    3.18    1.51
  21  -2   0   -0.56    0.94
  21   2   0    1.64    1.72
 -21   2   0    0.97    1.43
  21   2   0   -0.23    1.35
   1  -3   0    4.92    0.46
   1   3   0    5.91    0.35
   1   3   0    5.47    0.30
   1   3   0    5.20    0.29
  -1   3   0    5.50    0.27
   2  -3   0   68.53    2.15
  -2   3   0   68.55    2.12
   2   3   0   67.84    2.15
   2   3   0   68.10    2.13
  -2   3   0   68.91    2.12
   3  -3   0   13.36    0.73
  -3  -3   0   13.48    0.57
  -3   3   0   13.98    0.61
  -3   3   0   13.25    0.61
   3   3   0   14.05    0.69
   3   3   0   13.74    0.63
   4  -3   0    1.03    0.20
   4  -3   0    0.61    0.37
  -4  -3   0    0.87    0.22
   4   3   0    0.12    0.34
  -4   3   0    0.66    0.30
  -4   3   0    0.81    0.30
   4   3   0    1.00    0.29
  -5  -3   0   66.23    2.15
   5  -3   0   66.07    2.16
   5  -3   0   66.42    2.14
   5   3   0   67.30    2.32
   5   3   0   66.64    1.98
  -5   3   0   67.02    2.22
   5   3   0   66.65    2.21
  -5   3   0   64.80    2.23
   6  -3   0    6.60    0.51
   6  -3   0    7.37    0.62
   6   3   0    5.64    0.62
   6   3   0    5.91    0.53
   6   3   0    6.68    0.44
  -6   3   0    5.57    0.56
  -6   3   0    7.12    0.58
  -6   3   0    6.55    0.44
   7  -3   0   10.79    0.77
  -7   3   0    8.99    0.73
  -7   3   0    9.99    0.75
   7   3   0   11.13    0.84
   7   3   0   11.24    0.74
  -7   3   0   11.02    0.66
   7   3   0   10.67    0.65
   8  -3   0    0.04    0.23
  -8  -3   0    0.34    0.44
   8  -3   0    0.02    0.55
   8   3   0    0.18    0.41
  -8   3   0    0.93    0.51
  -8   3   0    0.69    0.45
   8   3   0    0.11    0.57
   8   3   0    0.72    0.46
  -8   3   0    0.11    0.52
  -9  -3   0   30.69    1.44
   9  -3   0   32.15    1.48
   9  -3   0   31.70    1.48
  -9   3   0   28.87    1.51
   9   3   0   32.00    1.31
  -9   3   0   28.82    1.39
   9   3   0   32.53    1.51
  -9   3   0   31.51    1.44
   9   3   0   31.50    1.59
  10  -3   0    3.64    0.71
  10  -3   0    4.05    0.76
 -10  -3   0    3.43    0.63
 -10   3   0    3.78    0.77
 -10   3   0    4.14    0.73
  10   3   0    4.38    0.70
  10   3   0    2.87    0.80
 -10   3   0    2.80    0.70
  10   3   0    3.60    0.65
  11  -3   0   -0.12    0.67
 -11  -3   0   -0.29    0.59
 -11   3   0   -0.47    0.70
  11   3   0   -0.05    0.64
  11   3   0    0.78    0.75
 -12  -3   0    6.73    0.85
  12  -3   0    6.65    0.94
  12   3   0    7.09    1.08
  12   3   0    6.89    0.82
 -12   3   0    6.29    0.97
  13  -3   0   18.14    1.32
 -13  -3   0   18.98    1.27
  13   3   0   15.29    1.39
  13   3   0   16.36    1.17
 -13   3   0   21.30    1.46
 -14  -3   0   22.96    1.03
 -14  -3   0   24.48    1.52
  14   3   0   21.51    1.42
  14   3   0   23.30    1.70
 -14   3   0   18.38    1.52
 -15   3   0    2.58    1.01
  15   3   0    2.04    1.18
  15   3   0    4.76    0.98
  16   3   0   -0.55    1.09
  16   3   0   -0.26    0.94
 -16   3   0    1.07    1.12
  17   3   0    2.81    1.39
  17   3   0    3.96    1.13
 -17   3   0   -0.03    1.23
  18   3   0    7.96    1.63
  18   3   0    8.06    1.36
 -18   3   0    7.97    1.51
 -19   3   0    4.59    1.36
  19   3   0    0.43    1.49
  19   3   0    1.86    1.30
  20   3   0    4.07    1.35
  20   3   0    6.37    1.77
 -20   3   0    7.18    1.54
 -21   3   0    1.90    1.60
   0   4   0  154.89    4.58
   0   4   0  148.84    4.91
   0   4   0  152.97    4.58
   1  -4   0    0.37    0.40
   1   4   0    0.61    0.22
  -1   4   0    0.47    0.22
  -1   4   0    0.43    0.20
   1   4   0    0.48    0.25
   1   4   0    0.58    0.21
   2  -4   0   18.14    0.98
   2   4   0   17.37    0.75
  -2   4   0   18.40    0.72
   2   4   0   18.67    0.75
  -2   4   0   18.27    0.73
   3  -4   0  310.90    9.01
   3   4   0  317.02    9.43
  -3   4   0  315.40    9.41
   3   4   0  309.31    9.46
  -3   4   0  313.03    9.41
  -4  -4   0    8.76    0.48
   4  -4   0    8.19    0.69
   4   4   0    8.59    0.55
  -4   4   0    7.45    0.54
   4   4   0    7.78    0.62
  -4   4   0    7.85    0.53
   5  -4   0    0.23    0.48
  -5  -4   0   -0.07    0.27
  -5   4   0    0.08    0.36
   5   4   0    0.31    0.47
  -5   4   0    0.48    0.40
   5   4   0    0.33    0.36
  -6  -4   0    4.06    0.39
   6  -4   0    4.19    0.33
   6  -4   0    3.97    0.64
   6   4   0    3.81    0.52
  -6   4   0    3.78    0.52
   6   4   0    3.46    0.60
  -6   4   0    3.33    0.55
   7  -4   0   11.21    0.71
  -7  -4   0   10.83    0.77
   7  -4   0   10.11    0.85
   7   4   0   11.55    0.79
  -7   4   0   11.74    0.82
   7   4   0   10.48    0.67
   7   4   0   11.53    0.90
  -7   4   0   11.34    0.83
  -7   4   0   11.96    0.71
  -8  -4   0   17.42    1.00
   8  -4   0   16.49    1.00
   8  -4   0   19.78    1.20
  -8   4   0   17.76    1.17
   8   4   0   16.17    1.14
  -8   4   0   17.87    1.21
  -8   4   0   19.11    0.99
   8   4   0   16.79    1.17
   8   4   0   17.15    0.89
   9  -4   0    5.90    0.67
   9  -4   0    4.39    0.80
  -9  -4   0    5.39    0.63
   9   4   0    4.78    0.62
  -9   4   0    5.71    0.67
   9   4   0    5.41    0.71
  -9   4   0    4.17    0.72
   9   4   0    3.55    0.80
  -9   4   0    5.56    0.80
  10  -4   0   36.52    1.74
  10  -4   0   37.97    1.70
  10   4   0   38.97    1.81
  10   4   0   41.17    1.93
 -10   4   0   40.54    1.85
 -10   4   0   37.22    1.65
  10   4   0   36.50    1.54
 -10   4   0   37.04    1.83
  11  -4   0   30.37    1.55
 -11   4   0   27.69    1.55
 -11   4   0   27.90    1.62
  11   4   0   27.62    1.74
  11   4   0   30.71    1.36
  12  -4   0    0.29    0.86
  12   4   0   -0.07    0.88
 -12   4   0    1.24    0.82
 -12   4   0    0.63    0.84
  12   4   0   -0.29    0.67
  13  -4   0   28.99    1.64
  13   4   0   29.19    1.94
 -13   4   0   28.80    1.76
  13   4   0   30.57    1.52
  14  -4   0    5.17    1.04
  14   4   0    4.61    0.93
 -14   4   0    3.96    1.10
  14   4   0    4.41    1.19
  15  -4   0    4.99    1.14
  15   4   0    1.79    1.20
  15   4   0    4.47    1.01
 -15   4   0    3.90    1.15
  16  -4   0    5.25    1.23
  16   4   0    2.67    1.23
  16   4   0    4.76    1.08
 -16   4   0    4.54    1.30
  17  -4   0    1.53    1.19
  17   4   0   -0.74    1.31
 -17   4   0    1.46    1.17
  17   4   0    1.68    1.07
  18  -4   0    1.44    1.27
  18   4   0    0.47    1.14
 -18   4   0   -0.15    1.31
  18   4   0   -0.40    1.41
 -19   4   0    4.80    1.57
  19   4   0    2.78    1.63
  19   4   0    3.36    1.31
 -20   4   0    0.78    1.53
  20   4   0   -0.04    1.67
  20   4   0    1.30    1.36
   0   5   0   -0.14    0.26
   0   5   0   -0.02    0.26
   0   5   0   -0.17    0.33
   1   5   0    0.52    0.30
   1   5   0    1.13    0.30
  -1   5   0    0.60    0.29
   1   5   0    0.45    0.30
  -1   5   0    0.93    0.30
   2  -5   0   10.75    0.85
  -2   5   0   10.80    0.65
   2   5   0   11.67    0.65
  -2   5   0   12.15    0.64
   2   5   0   11.06    0.67
   3  -5   0    1.07    0.60
   3   5   0    0.63    0.37
   3   5   0    0.68    0.40
  -3   5   0    0.53    0.37
  -3   5   0    0.14    0.33
   4  -5   0    0.42    0.58
  -4   5   0    0.32    0.38
   4   5   0    0.49    0.46
  -4   5   0    0.83    0.42
   4   5   0    0.78    0.40
   5  -5   0    1.78    0.67
   5   5   0    0.46    0.54
  -5   5   0    0.99    0.48
  -5   5   0    1.16    0.46
   5   5   0    1.75    0.45
  -6  -5   0   29.96    1.19
   6  -5   0   30.17    1.46
   6   5   0   29.49    1.41
  -6   5   0   32.34    1.41
  -6   5   0   31.64    1.40
   6   5   0   32.84    1.55
  -7  -5   0   40.25    1.53
   7  -5   0   41.40    1.73
  -7   5   0   41.45    1.73
   7   5   0   40.61    1.72
   7   5   0   41.36    1.85
  -7   5   0   39.84    1.70
   8  -5   0   -0.47    0.68
  -8  -5   0   -0.32    0.42
   8   5   0   -0.49    0.44
  -8   5   0   -1.26    0.62
   8   5   0   -0.53    0.52
  -8   5   0    0.27    0.57
   8   5   0   -0.49    0.69
   9  -5   0    4.68    0.89
  -9   5   0    5.75    0.87
  -9   5   0    7.00    0.84
   9   5   0    6.42    0.93
  10  -5   0   13.93    1.17
  10   5   0   12.71    1.24
 -10   5   0   16.53    1.20
  11  -5   0    2.76    0.91
  11   5   0    2.77    0.96
 -11   5   0    1.93    0.90
  12  -5   0   10.67    1.16
  12   5   0    5.52    1.12
 -12   5   0    9.57    1.19
  13  -5   0    7.45    1.12
  13   5   0    5.19    1.20
 -13   5   0    7.16    1.15
  14  -5   0    2.59    1.06
 -14   5   0    2.42    1.14
  14   5   0    3.13    1.19
  15  -5   0    5.27    1.20
 -15   5   0    4.47    1.24
  15   5   0    2.01    1.25
  16  -5   0    1.63    1.22
  16   5   0    0.54    1.27
 -16   5   0    1.92    1.27
  17  -5   0    5.46    1.32
 -17   5   0    1.84    1.35
  17   5   0    2.82    1.44
 -18   5   0   -0.17    1.36
  18   5   0    0.71    1.47
 -19   5   0   -1.62    1.44
  19   5   0    1.17    1.63
   0   6   0   10.32    0.76
   0   6   0   10.77    0.74
   0   6   0   12.30    0.70
   1   6   0   15.02    0.78
   1   6   0   15.28    0.77
  -1   6   0   13.81    0.77
  -1   6   0   12.31    0.87
   1   6   0   13.91    0.80
  -1   6   0   12.89    0.78
  -2   6   0    9.87    0.62
   2   6   0   10.48    0.64
   2   6   0    8.48    0.62
  -2   6   0    8.49    0.58
   3  -6   0   -0.55    0.70
  -3   6   0   -0.33    0.45
   3   6   0   -0.46    0.43
  -3   6   0   -0.20    0.39
   3   6   0   -0.05    0.46
   4  -6   0   10.68    1.01
  -4   6   0   11.14    0.77
   4   6   0   11.38    0.84
  -4   6   0   10.43    0.71
   4   6   0   11.78    0.75
   5  -6   0   96.68    3.42
  -5   6   0  104.90    3.40
   5   6   0  103.94    3.43
  -5   6   0  104.78    3.41
   5   6   0  103.36    3.50
   6  -6   0    3.77    0.83
  -6   6   0    4.43    0.66
   6   6   0    3.90    0.66
  -6   6   0    3.94    0.71
   6   6   0    3.57    0.78
   7  -6   0   13.24    1.13
   7   6   0   14.34    1.13
  -7   6   0   15.38    1.00
  -7   6   0   13.74    1.02
   8  -6   0    2.26    0.90
  -8  -6   0    3.69    0.47
   8   6   0    3.27    0.89
  -8   6   0    2.86    0.79
  -9  -6   0    4.76    0.57
   9  -6   0    5.26    1.00
  -9   6   0    5.01    0.92
   9   6   0    3.03    0.95
  10  -6   0    2.71    0.92
  10   6   0    1.87    0.92
 -10   6   0    3.22    0.94
  11  -6   0   16.11    1.33
  11   6   0   11.09    1.32
 -11   6   0   12.56    1.28
  12  -6   0    5.24    1.11
 -12   6   0    3.09    1.07
  12   6   0    2.04    1.10
  13  -6   0    0.51    1.06
  13   6   0    0.62    1.09
 -13   6   0    1.55    1.05
  14  -6   0    1.08    1.11
 -14   6   0   -0.24    1.13
  14   6   0   -1.48    1.12
  15  -6   0    1.44    1.17
  15   6   0    0.05    1.31
 -15   6   0    0.30    1.23
  16  -6   0   -0.29    1.26
 -16   6   0    0.37    1.27
  16   6   0    1.56    1.35
  17   6   0    0.83    1.44
 -17   6   0    1.82    1.46
 -18   6   0    0.25    1.45
  18   6   0    1.24    1.52
   0   7   0    0.43    0.46
   0   7   0   -0.31    0.43
   0   7   0   -0.16    0.44
  -1   7   0    4.40    0.55
   1   7   0    3.97    0.49
  -1   7   0    3.90    0.63
  -1   7   0    3.93    0.55
   1   7   0    4.26    0.56
   1   7   0    4.17    0.56
  -2   7   0    1.64    0.50
  -2   7   0    2.77    0.61
  -2   7   0    1.49    0.53
   2   7   0    1.58    0.52
   2   7   0    1.43    0.52
  -3   7   0   14.20    0.97
   3   7   0   14.34    0.88
  -3   7   0   14.17    0.84
   3   7   0   11.58    0.89
  -3   7   0   14.37    0.97
   4   7   0    4.28    0.66
  -4   7   0    4.81    0.67
   4   7   0    5.83    0.76
  -4   7   0    4.92    0.65
   5  -7   0    4.99    1.01
   5   7   0    4.65    0.81
  -5   7   0    4.71    0.74
   6  -7   0    1.93    0.93
   6   7   0    2.16    0.80
  -6   7   0    2.81    0.74
   7  -7   0    2.52    0.96
  -7   7   0    0.59    0.75
   7   7   0    0.80    0.81
   8  -7   0   -0.38    0.95
  -8   7   0    0.47    0.82
   8   7   0    1.52    0.90
   9  -7   0   -0.99    0.87
   9   7   0   -0.18    0.91
  -9   7   0   -2.18    0.85
  10  -7   0    0.16    1.02
  10   7   0   -0.89    0.97
 -10   7   0    1.09    0.94
  11  -7   0    0.70    1.07
  11   7   0    0.08    1.06
 -11   7   0    0.52    0.99
  12  -7   0    2.20    1.14
 -12   7   0    1.25    1.05
  12   7   0    1.77    1.15
  13  -7   0    1.40    1.16
  13   7   0   -0.78    1.09
 -13   7   0    0.24    1.09
  14  -7   0    1.37    1.19
  14   7   0   -0.44    1.19
 -14   7   0    0.03    1.15
  15  -7   0    6.95    1.38
  15   7   0    5.51    1.54
 -15   7   0    5.02    1.44
  16   7   0    1.44    1.40
 -16   7   0   -0.62    1.31
   0   8   0    2.24    0.61
  -1   8   0    0.83    0.59
   1   8   0   -0.49    0.58
   2   8   0    1.08    0.63
  -2   8   0    1.28    0.62
  -3   8   0   16.54    1.12
   3   8   0   15.86    1.10
  -4   8   0    1.08    0.71
   4   8   0    0.93    0.75
  -5   8   0   -1.62    0.69
   5   8   0    0.03    0.79
  -5   8   0   -0.12    0.71
  -6   8   0    1.90    0.77
  -6   8   0    0.52    0.77
   6   8   0    0.15    0.85
   7  -8   0   12.50    1.40
   7   8   0   11.15    1.24
  -7   8   0   13.08    1.14
   8  -8   0    6.88    1.26
   8   8   0    5.28    1.11
  -8   8   0    6.25    1.03
   9  -8   0    1.08    1.12
  -9   8   0    0.77    0.93
   9   8   0    0.01    1.04
  10  -8   0   -0.92    1.13
 -10   8   0    1.76    1.06
  10   8   0    0.30    1.07
  11  -8   0    1.15    1.16
  11   8   0    0.53    1.14
 -11   8   0   -1.22    1.02
  12  -8   0    1.47    1.19
  12   8   0    0.07    1.20
 -12   8   0   -1.18    1.14
  13  -8   0    0.56    1.21
 -13   8   0   -0.94    1.22
  13   8   0    1.93    1.33
  14   8   0    2.80    1.41
 -14   8   0    3.02    1.32
   0   9   0    0.87    0.71
  -1   9   0    1.65    0.72
   1   9   0    1.51    0.76
   2   9   0   -0.01    0.76
  -2   9   0    0.80    0.72
  -3   9   0    1.04    0.76
   3   9   0    0.84    0.82
   4   9   0    0.79    0.87
  -4   9   0   -0.75    0.77
  -5   9   0    2.63    0.89
   5   9   0    0.49    0.89
  -6   9   0    1.56    0.89
   6   9   0    0.26    0.98
  -7   9   0    3.55    1.01
  -7   9   0    4.64    1.01
   7   9   0    4.45    1.13
  -8   9   0   -0.27    0.97
  -8   9   0    0.24    0.96
   8   9   0    0.96    1.10
  -9   9   0    1.55    1.07
  -9   9   0    0.66    1.06
   9   9   0    0.09    1.16
 -10   9   0    3.74    1.13
 -10   9   0    1.15    1.13
  10   9   0    1.02    1.25
  11  -9   0   -0.24    1.32
 -11   9   0    1.32    1.14
  11   9   0    0.93    1.24
 -11   9   0    0.74    1.17
  12  -9   0   -0.78    1.28
  12   9   0    0.92    1.34
 -12   9   0   -1.93    1.17
   0  10   0    0.93    0.87
   1  10   0    3.52    0.94
  -1  10   0    2.15    0.88
  -2  10   0    2.99    0.91
   2  10   0    2.76    0.96
   3  10   0   -0.88    0.92
  -3  10   0    1.97    0.93
  -4  10   0   -1.34    0.89
   4  10   0    0.38    0.94
  -5  10   0   -0.89    0.94
   5  10   0   -0.63    1.04
  -6  10   0    1.23    1.00
   6  10   0   -1.16    1.06
   7  10   0   -2.17    1.07
  -7  10   0    0.94    1.04
   8  10   0    2.29    1.21
  -8  10   0    1.44    1.09
  22   0  -1   -2.04    1.33
  21   0  -1    3.06    1.35
  20   0  -1   -2.56    1.14
  19   0  -1    5.63    1.55
  19   0  -1    1.20    1.17
 -19   0   1    1.33    1.27
  18   0  -1   -0.04    1.08
  18   0  -1   -0.31    1.31
 -18   0   1    2.17    1.19
  17   0  -1   16.40    1.36
  17   0  -1   18.85    1.76
 -17   0   1   15.77    1.47
 -16   0   1   -0.50    0.97
  16   0  -1   -1.23    0.83
  16   0  -1    1.76    1.15
  15   0  -1   10.51    1.36
 -15   0   1   11.37    1.18
  15   0  -1   10.85    1.11
 -14   0   1   -0.12    0.82
  14   0  -1    0.26    0.94
  14   0  -1    0.29    0.76
  13   0  -1   56.83    2.47
  13   0  -1   57.66    2.16
 -13   0   1   55.42    2.38
 -12   0   1    0.04    0.68
  12   0  -1    0.03    0.63
  12   0  -1   -0.45    0.75
 -11   0   1    4.93    0.77
  11   0  -1    3.57    0.82
  11   0  -1    5.72    0.70
  10   0  -1   -0.18    0.48
 -10   0   1   -0.02    0.54
  10   0  -1    0.32    0.61
  -9   0   1   52.93    2.05
   9   0  -1   59.78    1.92
   9   0  -1   54.29    2.17
   8   0  -1    0.21    0.38
  -8   0   1   -0.18    0.37
   8   0  -1   -0.08    0.46
   7   0  -1   63.15    2.15
   7   0  -1   62.44    2.22
   7   0  -1   61.23    1.98
  -7   0   1   58.42    2.17
  -7   0   1   63.53    2.13
  -6   0   1   -0.52    0.32
   6   0  -1   -0.50    0.28
   6   0  -1   -0.57    0.28
   6   0  -1   -0.65    0.34
  -6   0   1   -0.05    0.29
  -5   0   1  468.70   13.90
   5   0  -1  475.57   13.16
   5   0  -1  458.61   13.89
  -5   0   1  448.32   13.92
   5   0  -1  465.61   13.93
   4   0  -1    0.03    0.20
   4   0  -1   -0.15    0.18
   4   0  -1   -0.39    0.18
  -4   0   1    0.06    0.19
  -4   0   1   -0.06    0.18
  -4   0   1   -0.15    0.17
   3   0  -1   -1.17    0.10
  -3   0   1   -0.75    0.13
  -3   0   1   -0.71    0.15
   3   0  -1   -1.05    0.10
  -3   0   1   -0.95    0.12
   3   0  -1   -0.93    0.15
  -2   0   1   -0.34    0.03
  -2   0   1   -0.35    0.04
   2   0  -1   -0.35    0.03
   2   0  -1   -0.35    0.04
   2   0  -1   -0.28    0.04
  -2   0   1   -0.34    0.03
   1   0  -1    0.00    0.01
   1   0  -1    0.00    0.01
  -1   0   1   -0.02    0.01
  -1   0   1   -0.01    0.01
  -1   0   1    0.02    0.01
   1   0  -1    0.00    0.01
  -1   0   1    0.03    0.02
   1   0  -1    0.01    0.01
   0   0   1   -0.01    0.01
   0   0  -1   -0.01    0.01
   0   0  -1    0.00    0.01
   0   0   1    0.01    0.01
   0   0   1    0.00    0.01
   0   0  -1    0.00    0.01
   0   0  -1    0.00    0.01
   0   0   1    0.00    0.01
   1   0   1   -0.03    0.03
   1   0   1    0.00    0.02
   1   0   1    0.00    0.02
  -1   0  -1    0.00    0.02
  -1   0  -1   -0.01    0.02
  -1   0  -1   -0.04    0.02
   2   0   1   -0.37    0.06
   2   0   1   -0.35    0.05
  -2   0  -1   -0.41    0.05
  -2   0  -1   -0.29    0.05
   2   0   1   -0.39    0.04
  -2   0  -1   -0.34    0.05
  -3   0  -1   33.43    1.04
   3   0   1   31.77    1.12
  -3   0  -1   33.14    1.13
  -3   0  -1   30.70    1.15
   3   0   1   33.18    1.15
   3   0   1   33.64    1.04
   4   0   1   -0.27    0.20
  -4   0  -1    0.00    0.24
   4   0   1   -0.50    0.24
   4   0   1   -0.26    0.21
  -4   0  -1   -0.04    0.22
   5   0   1  148.23    4.60
   5   0   1  146.67    4.55
   5   0   1  149.04    4.28
  -5   0  -1  144.85    4.55
  -5   0  -1  143.98    4.60
   6   0   1    0.11    0.37
   6   0   1   -0.11    0.27
  -6   0  -1   -0.02    0.31
   6   0   1   -0.21    0.30
  -6   0  -1    0.31    0.35
   7   0   1   61.30    2.21
  -7   0  -1   60.51    2.19
  -7   0  -1   61.90    2.16
   7   0   1   61.72    1.98
   8   0   1   -0.14    0.41
  -8   0  -1    0.20    0.46
   8   0   1    0.18    0.47
   9   0   1   14.60    0.87
   9   0   1   13.88    1.04
  -9   0  -1   15.84    1.07
 -10   0  -1   -1.02    0.55
  10   0   1    0.06    0.58
  10   0   1   -0.08    0.52
  11   0   1   94.41    3.16
 -11   0  -1  101.51    3.46
  11   0   1  100.18    3.61
  12   0   1   -0.67    0.64
 -12   0  -1   -0.35    0.71
  12   0   1    0.24    0.78
  13   0   1  131.41    4.22
 -13   0  -1  130.83    4.56
  13   0   1  133.48    4.69
  14   0   1    0.73    0.80
 -14   0  -1   -0.30    0.79
  14   0   1    0.48    0.97
 -15   0  -1   -1.26    0.88
  15   0   1   -0.20    0.87
  15   0   1    0.35    1.06
 -16   0  -1    0.18    1.03
  16   0   1    1.06    1.15
  16   0   1   -0.54    0.93
 -17   0  -1   10.79    1.39
  17   0   1    9.17    1.23
  17   0   1    8.39    1.51
  18   0   1    0.68    1.25
 -18   0  -1    0.97    1.09
  18   0   1   -1.29    1.07
  19   0   1    1.08    1.14
 -19   0  -1    2.35    1.25
  20   0   1    0.45    1.24
  21   0   1    0.93    1.23
  21  -1  -1    2.64    1.21
 -21   1   1    3.83    1.52
  21   1  -1    7.36    1.48
  20  -1  -1    5.06    1.24
  20   1  -1    4.63    1.40
 -20   1   1    4.38    1.48
  20   1  -1    5.32    1.70
  19  -1  -1   10.84    1.32
  19   1  -1    9.87    1.43
  19   1  -1   11.17    1.70
 -19   1   1   13.66    1.64
 -18  -1   1   11.13    1.47
  18  -1  -1   10.02    1.25
  18   1  -1    6.50    1.21
 -18   1   1    9.59    1.38
  18   1  -1    8.54    1.53
 -17  -1   1   10.03    1.27
  17  -1  -1    9.12    1.48
  17  -1  -1    9.76    1.14
  17   1  -1    8.41    1.20
  17   1  -1   12.73    1.58
 -17   1   1   11.61    1.43
  16  -1  -1    3.16    0.92
  16  -1  -1    1.38    1.11
 -16  -1   1    1.00    0.98
  16   1  -1    2.67    1.22
 -16   1   1   -0.86    0.91
  16   1  -1    2.44    0.96
 -15  -1   1   -0.11    0.88
  15  -1  -1   -0.53    0.97
  15  -1  -1   -0.30    0.81
  15   1  -1    1.23    0.84
 -15   1   1    1.57    0.98
  15   1  -1    0.07    1.04
  14  -1  -1    0.94    0.86
  14  -1  -1    1.77    0.80
 -14  -1   1    1.35    0.85
  14   1  -1    0.23    0.76
 -14   1   1    0.03    0.78
  14   1  -1    1.04    0.89
  13  -1  -1   11.32    0.96
 -13  -1   1   12.10    1.09
  13  -1  -1   11.71    1.20
  13   1  -1   11.22    1.18
  13   1  -1   10.55    0.96
 -13   1   1    9.21    1.07
 -12  -1   1   13.98    1.08
  12  -1  -1   13.80    1.18
  12  -1  -1   12.98    0.93
  12   1  -1   12.13    1.19
 -12   1   1   14.74    1.13
  12   1  -1   12.85    0.96
  11  -1  -1   33.08    1.73
 -11  -1   1   34.45    1.62
  11  -1  -1   32.01    1.40
  11   1  -1   35.06    1.70
  11   1  -1   32.72    1.43
 -11   1   1   35.54    1.66
  10  -1  -1   67.20    2.60
  10  -1  -1   67.96    2.26
 -10  -1   1   70.01    2.52
 -10   1   1   68.14    2.54
  10   1  -1   69.55    2.31
  10   1  -1   68.28    2.64
   9  -1  -1  168.56    5.37
   9  -1  -1  164.23    4.93
  -9  -1   1  165.59    5.29
   9   1  -1  166.14    5.38
  -9   1   1  166.89    5.31
   9   1  -1  165.66    4.95
  -8  -1   1    0.66    0.35
   8  -1  -1    1.33    0.42
   8  -1  -1    0.86    0.39
   8  -1  -1    0.53    0.47
  -8  -1   1    1.17    0.44
   8   1  -1    0.83    0.41
   8   1  -1    0.40    0.46
   8   1  -1    1.07    0.41
  -8   1   1    2.04    0.49
  -8   1   1    1.05    0.43
   7  -1  -1   17.38    0.79
  -7  -1   1   18.42    0.79
  -7  -1   1   19.16    0.94
   7  -1  -1   19.55    0.92
   7  -1  -1   19.59    1.01
   7   1  -1   16.91    1.00
  -7   1   1   18.32    0.90
   7   1  -1   17.23    0.82
  -7   1   1   17.77    1.00
   7   1  -1   18.60    0.95
   6  -1  -1   23.49    0.98
   6  -1  -1   21.77    0.92
   6  -1  -1   21.63    0.82
  -6  -1   1   19.50    0.93
  -6  -1   1   20.96    0.81
   6   1  -1   20.56    0.83
  -6   1   1   20.99    0.96
   6   1  -1   21.61    0.98
   6   1  -1   21.90    0.92
  -6   1   1   20.81    0.94
  -6   1   1   20.87    0.95
   5  -1  -1   25.42    0.99
  -5  -1   1   24.62    1.01
  -5  -1   1   26.58    0.99
   5  -1  -1   25.33    1.02
   5  -1  -1   25.93    0.88
   5  -1  -1   25.01    0.94
  -5   1   1   24.61    1.01
  -5   1   1   26.40    0.98
   5   1  -1   25.96    1.00
  -5   1   1   24.81    1.05
   5   1  -1   25.91    1.07
   5   1  -1   24.78    0.89
  -4  -1   1  240.65    7.46
   4  -1  -1  242.22    7.43
   4  -1  -1  250.32    7.01
  -4  -1   1  249.71    7.43
   4  -1  -1  245.32    7.46
  -4   1   1  243.67    7.05
  -4   1   1  240.86    7.46
  -4   1   1  249.39    7.44
   4   1  -1  247.05    7.02
   4   1  -1  247.25    7.44
   4   1  -1  247.82    7.47
   3  -1  -1   -0.25    0.14
  -3  -1   1   -0.17    0.16
   3  -1  -1    0.38    0.13
   3  -1  -1   -0.06    0.18
  -3  -1   1    0.19    0.12
   3  -1  -1   -0.10    0.04
  -3   1   1    0.17    0.17
   3   1  -1   -0.02    0.14
  -3   1   1    0.13    0.15
   3   1  -1   -0.14    0.16
   3   1  -1    0.05    0.11
  -3   1   1    0.12    0.15
  -2  -1   1   69.79    2.21
   2  -1  -1   63.34    2.20
   2  -1  -1   82.38    2.07
   1  -1  -1   -0.15    0.02
  -1   1   1   -0.06    0.03
  -1   1   1   -0.21    0.03
   1   1  -1   -0.22    0.03
   0  -1  -1   -0.10    0.02
   0  -1   1   -0.18    0.05
   0  -1  -1   -0.10    0.03
   0   1   1   -0.11    0.03
   0   1   1   -0.14    0.03
   1   1   1   -0.37    0.03
   1   1   1   -0.37    0.02
  -2  -1  -1    6.38    0.31
  -2  -1  -1    5.82    0.36
   2  -1   1    5.73    0.28
   2   1   1    4.20    0.33
  -2   1  -1    4.10    0.27
  -3  -1  -1   24.04    0.96
   3  -1   1   23.46    0.91
   3  -1   1   26.31    0.76
  -3  -1  -1   25.40    0.91
   3  -1   1   25.34    0.88
   3  -1   1   26.08    0.77
   3   1   1   24.72    0.90
   3   1   1   24.08    0.97
  -3   1  -1   25.28    0.83
   3   1   1   23.87    0.82
  -3   1  -1   25.48    0.90
  -3   1  -1   24.86    0.92
  -4  -1  -1  151.46    4.73
  -4  -1  -1  152.52    4.38
  -4  -1  -1  152.24    4.67
   4  -1   1  148.94    4.64
   4  -1   1  153.00    4.68
   4  -1   1  155.18    4.36
   4   1   1  147.57    4.67
   4   1   1  154.44    4.74
  -4   1  -1  152.54    4.69
   4   1   1  155.72    4.40
  -4   1  -1  152.82    4.66
  -4   1  -1  146.94    4.41
  -5  -1  -1   27.29    1.13
  -5  -1  -1   27.62    0.96
  -5  -1  -1   28.47    1.09
   5  -1   1   25.48    1.05
   5  -1   1   28.52    0.96
   5  -1   1   27.38    1.09
   5   1   1   27.35    0.98
  -5   1  -1   26.45    1.11
   5   1   1   27.47    1.14
  -5   1  -1   28.32    1.06
   5   1   1   27.59    1.07
   6  -1   1   13.13    0.62
  -6  -1  -1   12.82    0.63
   6  -1   1   13.87    0.72
   6  -1   1   12.69    0.76
  -6  -1  -1   12.54    0.72
  -6   1  -1   12.39    0.76
  -6   1  -1   13.36    0.78
   6   1   1   12.47    0.67
   6   1   1   14.25    0.79
   6   1   1   13.97    0.83
   7  -1   1   90.25    2.73
  -7  -1  -1   91.60    2.97
   7  -1   1   88.31    3.03
   7  -1   1   90.24    2.81
   7   1   1   86.97    2.98
  -7   1  -1   94.72    3.06
   7   1   1   90.17    2.78
   7   1   1   88.18    3.05
  -7   1  -1   88.27    2.99
   8  -1   1    0.10    0.38
   8  -1   1   -0.18    0.42
   8  -1   1   -0.04    0.45
  -8  -1  -1    0.55    0.45
  -8   1  -1    1.11    0.45
   8   1   1    0.10    0.42
   8   1   1   -0.68    0.51
  -8   1  -1   -0.34    0.42
   9  -1   1   77.34    2.48
   9  -1   1   78.89    2.58
  -9  -1  -1   74.29    2.70
   9  -1   1   79.43    2.82
   9   1   1   78.48    2.84
  -9   1  -1   78.46    2.77
   9   1   1   76.45    2.51
  10  -1   1   26.37    1.17
  10  -1   1   26.26    1.49
 -10  -1  -1   25.33    1.41
  10  -1   1   25.76    1.26
 -10   1  -1   28.01    1.43
  10   1   1   26.26    1.46
  10   1   1   24.77    1.22
  11  -1   1   10.21    1.02
 -11  -1  -1   10.29    0.95
  11  -1   1    9.92    0.79
  11   1   1   10.03    1.06
 -11   1  -1    9.22    0.91
  11   1   1    9.42    0.85
 -12  -1  -1   97.52    3.42
  12  -1   1   93.71    3.11
  12  -1   1   98.39    3.59
  12   1   1   91.90    3.17
 -12   1  -1   95.50    3.48
  12   1   1   98.36    3.58
  13  -1   1   43.32    1.78
  13  -1   1   45.29    2.27
 -13  -1  -1   42.63    1.97
 -13   1  -1   45.25    2.04
  13   1   1   39.30    1.83
  13   1   1   44.01    2.30
 -14  -1  -1   28.37    1.78
  14  -1   1   28.88    1.49
  14  -1   1   30.28    1.86
  14   1   1   26.96    1.56
  14   1   1   29.09    1.91
 -14   1  -1   29.84    1.82
 -15  -1  -1    6.95    1.11
  15  -1   1    7.90    1.00
  15  -1   1    9.64    1.32
  15   1   1    5.45    1.02
 -15   1  -1    5.84    1.11
  15   1   1    3.28    1.21
 -16  -1  -1   -0.12    0.99
  16  -1   1    0.21    0.89
  16  -1   1    0.31    1.12
  16   1   1    0.59    1.09
  16   1   1   -0.75    0.94
 -16   1  -1    0.81    0.99
  17  -1   1   12.50    1.61
 -17  -1  -1   10.87    1.42
  17  -1   1   10.98    1.21
 -17   1  -1   11.79    1.46
  17   1   1   11.98    1.63
  17   1   1   10.30    1.28
  18  -1   1    7.45    1.20
 -18  -1  -1    9.68    1.46
  18   1   1   11.05    1.72
  18   1   1    7.32    1.33
 -18   1  -1    9.76    1.49
  19  -1   1    1.23    1.08
  19   1   1   -1.80    1.28
 -19   1  -1    0.28    1.29
  19   1   1    1.37    1.17
  20  -1   1    3.33    1.15
  20   1   1    1.72    1.66
 -20   1  -1    1.29    1.33
  20   1   1    2.77    1.34
  21  -1   1    3.84    1.19
 -21   1  -1    2.57    1.54
  21   1   1    2.63    1.41
  21  -2  -1    3.27    1.07
  21   2  -1    2.85    1.78
  21   2  -1    3.96    1.50
 -21   2   1    3.28    1.45
  20  -2  -1    0.63    0.95
 -20   2   1    1.68    1.41
  20   2  -1   -3.61    1.42
  20   2  -1    2.29    1.23
  19  -2  -1   -0.15    0.89
  19   2  -1    0.70    1.47
 -19   2   1    0.41    1.33
  19   2  -1   -0.71    1.13
  18  -2  -1    2.60    0.94
  18   2  -1    5.08    1.24
 -18   2   1    3.99    1.23
  18   2  -1    5.20    1.53
  17  -2  -1    2.85    0.92
  17   2  -1   -0.37    0.98
  17   2  -1    1.85    1.19
 -17   2   1    4.44    1.23
 -16  -2   1    3.18    1.04
  16  -2  -1    2.93    1.15
  16  -2  -1    2.76    0.85
 -16   2   1    3.51    1.12
  16   2  -1    3.70    1.28
  16   2  -1    1.74    0.94
 -15  -2   1    0.71    0.89
  15  -2  -1   -0.21    0.74
  15  -2  -1    0.68    0.97
 -15   2   1    0.46    0.97
  15   2  -1   -0.21    1.04
  15   2  -1    0.91    0.85
  14  -2  -1    2.61    0.96
 -14  -2   1    3.68    0.89
  14  -2  -1    2.76    0.73
  14   2  -1    3.24    0.84
  14   2  -1    2.29    0.98
 -14   2   1    1.24    0.84
  13  -2  -1   13.67    0.94
 -13  -2   1   13.47    1.08
  13  -2  -1   16.63    1.32
 -13   2   1   13.40    1.21
  13   2  -1   12.79    1.27
  13   2  -1   13.86    1.05
  12  -2  -1   14.19    0.89
  12  -2  -1   13.91    1.18
 -12  -2   1   17.43    1.15
 -12   2   1   14.86    1.19
  12   2  -1   14.62    1.01
  12   2  -1   15.37    1.30
  11  -2  -1    9.45    0.73
 -11  -2   1   12.40    0.95
  11  -2  -1   11.29    1.03
  11   2  -1   10.70    0.84
  11   2  -1   10.10    1.06
 -11   2   1   12.61    1.03
 -10  -2   1   13.80    0.79
  10  -2  -1   10.91    0.74
  10  -2  -1   16.63    0.84
 -10  -2   1   15.35    1.08
  10  -2  -1   16.27    1.08
 -10   2   1   16.87    1.15
  10   2  -1   19.31    1.22
  10   2  -1   17.88    0.97
   9  -2  -1  212.60    6.31
   9  -2  -1  214.67    6.27
  -9  -2   1  215.30    6.26
  -9  -2   1  214.78    6.76
   9  -2  -1  219.42    6.83
  -9   2   1  215.13    6.85
  -9   2   1  220.78    6.81
   9   2  -1  219.55    6.37
   9   2  -1  220.77    6.90
   9   2  -1  211.92    6.77
   8  -2  -1   13.22    0.88
  -8  -2   1   12.42    0.88
  -8  -2   1   13.74    0.66
   8  -2  -1   12.39    0.66
   8  -2  -1   12.68    0.77
   8   2  -1   13.18    0.83
  -8   2   1   13.93    0.91
  -8   2   1   14.58    0.96
   8   2  -1   12.93    0.94
   8   2  -1   13.37    0.79
  -8   2   1   14.31    0.84
  -7  -2   1  119.53    3.78
  -7  -2   1  119.36    3.41
   7  -2  -1  120.94    3.44
   7  -2  -1  114.95    3.45
   7  -2  -1  118.50    3.82
   7   2  -1  119.36    3.88
   7   2  -1  117.52    3.79
  -7   2   1  116.38    3.85
   7   2  -1  117.89    3.53
  -7   2   1  116.00    3.58
  -7   2   1  117.31    3.79
   6  -2  -1   43.30    1.62
   6  -2  -1   45.96    1.54
   6  -2  -1   45.45    1.33
  -6  -2   1   43.37    1.58
  -6   2   1   44.80    1.67
   6   2  -1   44.85    1.61
   6   2  -1   44.12    1.68
  -6   2   1   42.93    1.50
  -6   2   1   44.41    1.63
   6   2  -1   47.71    1.46
   5  -2  -1    1.60    0.34
   5  -2  -1    1.53    0.33
   5   2  -1    1.71    0.31
   5   2  -1    1.51    0.37
  -5   2   1    1.37    0.34
   5   2  -1    1.49    0.24
  -5   2   1    1.31    0.33
  -5   2   1    1.47    0.29
   4  -2  -1  153.12    4.70
   4  -2  -1  157.82    4.44
  -4  -2   1  150.96    4.73
   4   2  -1  156.90    4.38
  -4   2   1  153.77    4.74
  -4   2   1  151.83    4.73
   4   2  -1  153.62    4.71
  -4   2   1  153.47    4.42
   4   2  -1  154.53    4.76
   3  -2  -1    1.55    0.27
  -3  -2   1    0.83    0.18
  -3  -2   1    0.97    0.16
   3  -2  -1    0.64    0.18
   3  -2  -1    0.60    0.17
  -3   2   1    1.06    0.22
   3   2  -1    0.61    0.19
  -3   2   1    0.93    0.23
   3   2  -1    0.85    0.24
   2  -2  -1    0.73    0.14
   2  -2  -1    0.79    0.22
  -2  -2   1    0.60    0.18
   2  -2  -1    0.97    0.15
  -2   2   1    0.84    0.18
   2   2  -1    0.71    0.13
  -2   2   1    0.76    0.18
   1  -2  -1    1.87    0.25
  -1  -2   1    1.52    0.21
  -1   2   1    1.29    0.16
  -1   2   1    1.41    0.17
   1   2  -1    1.64    0.20
   0  -2   1  305.89    8.68
   0   2   1  308.24    9.15
   0   2   1  306.89    9.14
  -1  -2  -1    3.02    0.21
   1  -2   1    3.24    0.30
  -1  -2  -1    2.91    0.17
   1   2   1    2.62    0.22
   1   2   1    3.34    0.23
  -2  -2  -1    3.02    0.23
  -2  -2  -1    3.57    0.26
   2  -2   1    3.72    0.33
  -2   2  -1    3.15    0.23
   2   2   1    3.67    0.32
   2   2   1    2.98    0.26
  -2   2  -1    3.12    0.23
  -3  -2  -1  486.60   15.27
   3  -2   1  525.60   14.39
   3  -2   1  513.24   15.19
   3  -2   1  511.89   15.19
   3   2   1  515.08   14.44
   3   2   1  501.72   15.31
   3   2   1  517.46   15.26
  -3   2  -1  504.28   15.24
  -3   2  -1  522.49   15.23
  -4  -2  -1   28.38    1.15
  -4  -2  -1   23.54    1.05
   4  -2   1   29.26    1.04
   4  -2   1   30.11    1.14
  -4   2  -1   30.35    0.93
   4   2   1   31.50    1.20
  -4   2  -1   30.57    1.10
   4   2   1   30.76    0.98
   4   2   1   29.96    1.11
  -4   2  -1   31.27    1.13
  -5  -2  -1  135.69    3.90
  -5  -2  -1  134.97    4.25
   5  -2   1  138.79    4.07
   5   2   1  136.27    4.27
  -5   2  -1  131.01    3.97
   5   2   1  138.06    3.99
  -5   2  -1  134.94    4.26
   5   2   1  137.89    4.36
  -5   2  -1  140.09    4.29
  -6  -2  -1   63.72    2.17
  -6  -2  -1   64.55    1.94
   6  -2   1   66.69    2.22
  -6   2  -1   63.41    2.05
   6   2   1   64.43    2.02
  -6   2  -1   62.21    2.22
   6   2   1   62.68    2.20
  -6   2  -1   65.16    2.20
   6   2   1   64.17    2.31
  -7  -2  -1   12.00    0.65
  -7  -2  -1   13.88    0.85
   7  -2   1   14.21    0.88
  -7   2  -1   13.19    0.80
   7   2   1   15.31    0.98
   7   2   1   13.56    0.77
   7   2   1   15.59    0.92
  -7   2  -1   14.21    0.93
  -7   2  -1   13.79    0.88
   8  -2   1   28.61    1.02
   8  -2   1   27.93    1.35
  -8  -2  -1   30.56    1.33
   8  -2   1   27.50    1.05
   8   2   1   27.89    1.40
   8   2   1   28.91    1.19
  -8   2  -1   31.34    1.38
   8   2   1   28.29    1.35
  -8   2  -1   30.52    1.41
   9  -2   1   19.26    0.91
   9  -2   1   18.72    1.18
   9  -2   1   18.11    0.85
  -9  -2  -1   19.79    1.15
   9   2   1   19.25    1.22
   9   2   1   19.60    1.00
  -9   2  -1   19.09    1.23
  -9   2  -1   19.29    1.19
 -10  -2  -1    1.49    0.60
  10  -2   1    1.57    0.48
  10  -2   1    1.70    0.48
 -10  -2  -1    2.18    0.43
  10  -2   1    1.98    0.66
 -10   2  -1    1.41    0.67
  10   2   1    1.54    0.58
  10   2   1    2.29    0.78
 -11  -2  -1    0.17    0.63
  11  -2   1    1.64    0.55
  11  -2   1    1.33    0.71
  11  -2   1    0.81    0.52
 -11  -2  -1    1.31    0.47
  11   2   1    0.53    0.61
  11   2   1    0.52    0.82
 -11   2  -1    0.25    0.70
 -12  -2  -1    0.00    0.52
 -12  -2  -1    0.41    0.71
  12  -2   1   -1.13    0.55
  12  -2   1   -0.74    0.55
  12  -2   1   -0.78    0.71
  12   2   1    0.20    0.84
 -12   2  -1   -1.17    0.76
  12   2   1    0.27    0.69
 -13  -2  -1   26.08    1.65
  13  -2   1   27.26    1.29
  13  -2   1   26.69    1.77
 -13   2  -1   26.34    1.68
  13   2   1   26.04    1.76
  13   2   1   25.29    1.44
  14  -2   1   14.98    1.01
  14  -2   1   18.68    1.46
 -14  -2  -1   16.77    1.32
  14   2   1   17.76    1.56
 -14   2  -1   14.62    1.37
  14   2   1   14.47    1.20
  15  -2   1    9.02    1.25
 -15  -2  -1    7.05    1.10
  15  -2   1    7.66    0.87
  15   2   1    8.31    1.30
 -15   2  -1    6.46    1.18
  15   2   1    8.88    1.10
 -16  -2  -1    2.85    1.09
  16  -2   1    4.33    0.87
 -16   2  -1    4.28    1.12
  16   2   1    4.65    1.24
  16   2   1    4.25    1.06
  17  -2   1   -0.44    0.85
  17   2   1    1.31    1.33
  17   2   1    0.37    1.01
 -17   2  -1   -0.36    1.14
  18  -2   1    0.85    0.89
 -18   2  -1   -0.63    1.25
  18   2   1    1.90    1.45
  18   2   1    1.48    1.22
  19  -2   1    2.81    0.95
  19   2   1    2.43    1.55
 -19   2  -1    0.90    1.37
  19   2   1    1.99    1.25
  20  -2   1    0.49    0.92
  20   2   1   -1.04    1.56
  20   2   1   -0.05    1.24
 -20   2  -1   -1.50    1.38
  21  -2   1    0.64    0.91
  21   2   1    0.48    1.33
 -21   2  -1    0.10    1.42
  21   2   1   -0.88    1.50
 -21   3   1    4.66    1.64
  21   3  -1    2.86    1.38
  21   3  -1    2.98    1.77
  20   3  -1    0.11    1.60
  20   3  -1   -0.18    1.26
 -20   3   1    0.69    1.42
  19   3  -1    9.71    1.46
 -19   3   1    9.63    1.64
  19   3  -1    9.04    1.74
 -18   3   1    1.74    1.22
  18   3  -1    1.48    1.12
  18   3  -1    1.93    1.34
  17   3  -1   16.49    1.71
  17   3  -1   13.64    1.41
 -17   3   1   15.75    1.64
 -16   3   1   11.92    1.38
  16   3  -1   14.94    1.61
  16   3  -1   15.17    1.30
  15   3  -1   20.54    1.72
  15   3  -1   17.65    1.30
 -15   3   1   16.74    1.51
 -14  -3   1    6.17    0.96
  14   3  -1    7.80    0.95
 -14   3   1    7.44    1.15
  14   3  -1    6.78    1.20
 -13  -3   1    0.90    0.70
  13  -3  -1    0.89    0.79
  13   3  -1    0.42    0.73
  13   3  -1   -0.45    0.89
 -13   3   1    1.60    0.87
 -12  -3   1   41.17    1.84
  12  -3  -1   37.82    1.92
  12   3  -1   39.61    1.67
  12   3  -1   43.84    2.09
 -12   3   1   41.52    1.98
 -11  -3   1    1.76    0.64
  11  -3  -1    0.69    0.66
  11  -3  -1    0.68    0.73
  11   3  -1    0.42    0.79
 -11   3   1    0.80    0.70
 -11   3   1    0.76    0.73
  11   3  -1    0.51    0.62
 -10  -3   1    1.30    0.57
  10  -3  -1   -0.40    0.62
  10  -3  -1    0.64    0.58
  10   3  -1    0.77    0.71
 -10   3   1    1.23    0.66
 -10   3   1    0.43    0.61
  10   3  -1    1.47    0.58
  10   3  -1    0.56    0.52
 -10   3   1   -0.07    0.58
   9  -3  -1    4.67    0.67
  -9  -3   1    6.01    0.63
   9  -3  -1    5.92    0.68
  -9   3   1    5.75    0.73
  -9   3   1    6.05    0.73
   9   3  -1    6.02    0.68
  -9   3   1    5.22    0.67
   9   3  -1    4.65    0.57
   9   3  -1    5.03    0.76
   8  -3  -1    7.81    0.70
   8  -3  -1    6.45    0.64
   8   3  -1    7.18    0.76
   8   3  -1    8.22    0.59
   8   3  -1    7.94    0.68
  -8   3   1    8.20    0.73
  -8   3   1    6.99    0.63
  -8   3   1    7.26    0.70
   7  -3  -1  101.24    3.12
   7   3  -1  102.25    3.04
   7   3  -1  101.70    3.41
  -7   3   1  101.30    3.09
   7   3  -1  101.88    3.31
  -7   3   1  100.72    3.33
  -7   3   1   99.30    3.36
   6  -3  -1   26.82    1.20
  -6  -3   1   33.35    1.21
   6  -3  -1   32.99    1.24
  -6   3   1   33.54    1.32
   6   3  -1   32.34    1.26
   6   3  -1   31.16    1.38
  -6   3   1   31.78    1.31
   6   3  -1   32.36    1.08
  -6   3   1   32.36    1.13
   5  -3  -1    0.99    0.30
   5  -3  -1    0.95    0.40
  -5  -3   1    0.87    0.27
  -5  -3   1    1.56    0.28
  -5   3   1    1.05    0.25
  -5   3   1    1.45    0.35
   5   3  -1    0.89    0.32
   5   3  -1    1.27    0.41
  -5   3   1    0.74    0.36
   4  -3  -1   55.07    1.74
  -4  -3   1   53.92    1.84
   4  -3  -1   53.09    1.71
  -4  -3   1   53.03    1.64
  -4   3   1   53.98    1.80
   4   3  -1   52.91    1.83
  -4   3   1   53.82    1.81
   4   3  -1   52.62    1.77
   3  -3  -1    8.71    0.54
  -3  -3   1    8.34    0.48
   3   3  -1    8.54    0.51
  -3   3   1    7.86    0.51
   3   3  -1    7.55    0.47
  -3   3   1    9.16    0.52
   2  -3  -1   72.77    2.28
  -2  -3   1   75.31    2.44
   2   3  -1   75.44    2.43
   2   3  -1   72.24    2.25
   2   3  -1   73.50    2.25
  -2   3   1   72.20    2.31
  -2   3   1   75.64    2.31
  -1   3   1   80.88    2.49
   1   3  -1   81.86    2.66
  -1   3   1   79.49    2.49
   0  -3   1    0.35    0.35
   0   3   1    0.49    0.18
   0   3   1    0.38    0.19
   0   3  -1    0.49    0.25
   1  -3   1   85.50    2.64
   1   3   1   86.45    2.71
   1   3   1   86.82    2.65
   1   3   1   83.32    2.65
   2  -3   1   37.22    1.34
  -2   3  -1   37.98    1.22
  -2   3  -1   39.05    1.22
   2   3   1   38.73    1.33
   2   3   1   38.27    1.30
  -3  -3  -1    1.00    0.17
  -3  -3  -1    1.31    0.22
   3  -3   1    0.43    0.38
  -3   3  -1    0.84    0.25
  -3   3  -1    1.28    0.26
   3   3   1    1.01    0.33
   3   3   1    1.43    0.29
   4  -3   1    5.39    0.29
  -4  -3  -1    5.59    0.39
   4  -3   1    4.56    0.53
  -4   3  -1    5.53    0.43
   4   3   1    5.41    0.31
   4   3   1    5.01    0.52
   4   3   1    5.01    0.43
  -4   3  -1    5.84    0.45
   5  -3   1    6.37    0.42
  -5  -3  -1    4.61    0.40
   5  -3   1    5.37    0.57
   5   3   1    6.16    0.40
   5   3   1    5.13    0.59
  -5   3  -1    6.97    0.52
   5   3   1    5.45    0.50
  -5   3  -1    6.04    0.52
   6  -3   1   26.15    1.07
   6  -3   1   27.14    1.19
   6   3   1   25.34    1.27
  -6   3  -1   26.64    0.97
  -6   3  -1   24.17    1.14
   6   3   1   25.50    1.16
   6   3   1   25.89    0.99
  -6   3  -1   26.19    1.13
  -7  -3  -1   19.31    1.00
   7  -3   1   14.32    0.92
   7  -3   1   21.97    1.17
  -7   3  -1   20.96    0.94
  -7   3  -1   21.26    1.15
   7   3   1   21.70    0.93
   7   3   1   20.80    1.19
  -7   3  -1   19.86    1.05
   7   3   1   21.72    1.09
  -8  -3  -1    0.45    0.46
   8  -3   1    1.00    0.61
   8  -3   1    0.70    0.18
  -8   3  -1    1.39    0.55
   8   3   1    1.90    0.52
   8   3   1    0.24    0.60
  -8   3  -1    0.99    0.50
  -8   3  -1    1.37    0.53
   8   3   1    1.29    0.48
  -9  -3  -1   35.59    1.56
   9  -3   1   34.96    1.59
   9  -3   1   34.94    1.64
   9   3   1   37.59    1.79
  -9   3  -1   36.07    1.53
   9   3   1   37.23    1.44
  -9   3  -1   37.24    1.65
  -9   3  -1   36.51    1.69
   9   3   1   37.60    1.66
  10  -3   1   33.19    1.70
  10  -3   1   36.34    1.65
 -10  -3  -1   38.81    1.65
  10   3   1   39.09    1.88
 -10   3  -1   37.54    1.74
 -10   3  -1   33.72    1.75
  10   3   1   36.21    1.52
 -11  -3  -1   39.15    1.75
  11  -3   1   36.16    1.83
  11   3   1   36.88    1.63
 -11   3  -1   40.09    1.88
  11   3   1   36.86    1.98
 -12  -3  -1   13.13    1.06
 -12  -3  -1   11.90    0.77
  12  -3   1   10.63    1.09
  12   3   1   11.78    1.28
 -12   3  -1   10.94    1.15
  12   3   1    9.95    0.95
 -13  -3  -1    3.45    0.54
 -13  -3  -1    2.96    0.83
  13  -3   1    3.87    0.94
 -13   3  -1    3.21    0.90
  13   3   1    3.85    0.84
  13   3   1    2.69    1.04
  14   3   1   -0.09    0.95
 -14   3  -1    2.04    0.99
  14   3   1   -0.41    0.87
  15   3   1   30.07    1.73
 -15   3  -1   32.42    2.02
  15   3   1   34.24    2.13
  16   3   1    4.28    1.09
 -16   3  -1    3.51    1.24
  16   3   1    4.15    1.36
 -17   3  -1    3.37    1.29
  17   3   1    1.91    1.10
  17   3   1    2.85    1.41
  18   3   1    3.10    1.21
  18   3   1    3.27    1.51
 -18   3  -1    4.73    1.41
 -19   3  -1   -1.57    1.35
  19   3   1   -1.86    1.44
  19   3   1    0.65    1.22
 -20   3  -1    6.58    1.54
  20   3   1    5.97    1.54
  20   3   1    5.62    1.72
  20   4  -1    1.49    1.66
 -20   4   1    3.45    1.57
  20   4  -1    0.51    1.35
  19   4  -1   -0.71    1.18
  19   4  -1   -0.42    1.50
 -19   4   1    2.14    1.46
  18  -4  -1    0.62    1.16
  18   4  -1    2.12    1.22
 -18   4   1    2.09    1.37
  18   4  -1    2.50    1.48
  17  -4  -1   -0.34    1.05
  17   4  -1    0.03    1.28
  17   4  -1    1.66    1.05
 -17   4   1   -1.05    1.08
  16  -4  -1    7.53    1.21
  16   4  -1    7.06    1.41
  16   4  -1    7.08    1.12
 -16   4   1    9.43    1.38
  15  -4  -1    0.77    0.97
 -15   4   1    1.74    1.09
  15   4  -1   -1.16    1.10
  15   4  -1    1.53    0.89
  14  -4  -1    9.10    1.13
 -14   4   1    8.79    1.23
  14   4  -1    7.88    1.03
  14   4  -1    7.40    1.28
  13  -4  -1    1.01    0.87
  13   4  -1    2.55    0.81
  13   4  -1    1.25    0.97
 -13   4   1    1.44    0.92
  12  -4  -1    3.71    0.87
 -12   4   1    1.90    0.86
 -12   4   1    3.85    0.86
  12   4  -1    1.45    0.68
  12   4  -1    0.74    0.91
  11  -4  -1    1.27    0.75
 -11  -4   1    0.23    0.21
  11  -4  -1   -0.12    0.15
  11   4  -1    0.99    0.81
 -11   4   1    1.00    0.73
  11   4  -1    1.00    0.63
 -11   4   1    0.22    0.75
  10  -4  -1    8.07    0.78
 -10  -4   1    9.39    0.78
  10  -4  -1    8.71    0.89
 -10   4   1    9.04    0.83
  10   4  -1    9.42    0.77
  10   4  -1    9.81    0.89
 -10   4   1    6.92    0.93
  10   4  -1   10.30    1.03
 -10   4   1    9.91    0.93
   9  -4  -1   40.74    1.71
   9  -4  -1   42.40    1.74
  -9  -4   1   44.78    1.69
   9   4  -1   42.32    1.56
   9   4  -1   43.60    1.80
  -9   4   1   40.78    1.86
   9   4  -1   43.54    1.92
  -9   4   1   43.50    1.68
  -9   4   1   41.60    1.87
   8  -4  -1    5.74    0.72
  -8  -4   1    5.96    0.55
   8  -4  -1    6.19    0.61
  -8  -4   1    5.81    0.56
  -8   4   1    6.11    0.73
  -8   4   1    6.04    0.72
   8   4  -1    6.89    0.69
   8   4  -1    4.35    0.77
   8   4  -1    4.85    0.52
  -8   4   1    5.45    0.59
   7  -4  -1    7.66    0.55
   7  -4  -1    7.89    0.74
  -7  -4   1    7.78    0.52
  -7   4   1    7.74    0.55
  -7   4   1    6.97    0.69
   7   4  -1    8.28    0.50
  -7   4   1    6.50    0.68
   7   4  -1    7.64    0.67
   7   4  -1    5.82    0.73
   6  -4  -1   -0.94    0.48
  -6  -4   1    0.27    0.23
  -6  -4   1    0.70    0.35
   6  -4  -1    0.58    0.30
  -6   4   1    0.31    0.46
   6   4  -1    0.79    0.39
  -6   4   1    0.74    0.43
   6   4  -1    0.04    0.49
  -5  -4   1   19.27    0.87
   5  -4  -1   20.79    1.02
  -5   4   1   20.02    0.97
   5   4  -1   20.22    0.92
  -5   4   1   19.50    0.97
   5   4  -1   20.74    1.02
   4  -4  -1  112.91    3.46
  -4  -4   1  111.85    3.69
   4   4  -1  112.90    3.53
  -4   4   1  113.03    3.56
   4   4  -1  112.04    3.58
  -4   4   1  114.81    3.57
   3  -4  -1    0.56    0.46
  -3   4   1    0.13    0.31
   3   4  -1    0.10    0.25
  -3   4   1   -0.02    0.30
   3   4  -1    0.24    0.30
   2  -4  -1  298.20    8.60
   2   4  -1  297.53    9.44
  -2   4   1  307.10    8.99
  -2   4   1  300.44    8.99
   2   4  -1  299.68    8.92
   2   4  -1  291.79    8.92
   1   4  -1   13.28    0.68
  -1   4   1   13.37    0.62
  -1   4   1   13.49    0.64
  -1   4   1   13.27    0.62
   0  -4   1    9.59    0.68
   0   4   1    9.19    0.51
   0   4  -1    9.25    0.61
   0   4   1    8.40    0.51
   1  -4   1   62.88    2.07
   1   4   1   61.07    1.99
   1   4   1   60.62    1.99
   1   4   1   62.95    2.02
   2  -4   1    7.09    0.63
  -2   4  -1    8.46    0.43
   2   4   1    7.20    0.50
   2   4   1    7.81    0.49
  -2   4  -1    7.91    0.43
   3  -4   1   39.52    1.51
   3   4   1   37.43    1.45
  -3   4  -1   39.17    1.33
  -3   4  -1   37.16    1.32
   3   4   1   38.91    1.40
  -4  -4  -1   18.18    0.67
   4  -4   1   19.36    1.04
  -4   4  -1   17.21    0.84
  -4   4  -1   17.49    0.85
   4   4   1   17.82    0.92
   4   4   1   17.70    1.01
  -5  -4  -1   38.62    1.33
  -5  -4  -1   37.61    1.34
   5  -4   1   38.89    1.55
   5   4   1   36.08    1.49
  -5   4  -1   39.17    1.45
  -5   4  -1   38.31    1.48
   5   4   1   39.53    1.59
   6  -4   1    5.38    0.74
  -6  -4  -1    7.53    0.54
   6   4   1    6.00    0.74
  -6   4  -1    6.77    0.64
  -6   4  -1    7.58    0.66
   6   4   1    7.28    0.64
   6   4   1    8.19    0.51
  -7  -4  -1    1.38    0.44
   7  -4   1    1.63    0.63
   7  -4   1    1.68    0.38
  -7   4  -1    1.79    0.41
   7   4   1    1.09    0.65
   7   4   1    1.20    0.44
  -7   4  -1    0.95    0.55
   7   4   1    1.33    0.52
  -7   4  -1    2.10    0.54
   8  -4   1   85.69    2.82
  -8  -4  -1   84.97    2.87
   8  -4   1   81.01    2.87
   8   4   1   82.02    3.09
  -8   4  -1   89.19    2.72
   8   4   1   84.32    2.99
   8   4   1   87.27    2.71
  -8   4  -1   83.57    3.02
  -8   4  -1   87.32    3.00
   9  -4   1    1.76    0.56
   9  -4   1    2.57    0.81
   9   4   1    1.51    0.57
   9   4   1    1.77    0.76
   9   4   1    2.04    0.64
  -9   4  -1    2.48    0.66
  -9   4  -1    2.24    0.58
  -9   4  -1    1.75    0.68
  10  -4   1   47.53    1.96
  10  -4   1   48.62    2.07
 -10   4  -1   52.36    2.17
  10   4   1   47.01    2.24
 -10   4  -1   49.61    1.94
  10   4   1   49.55    2.13
  10   4   1   52.15    1.88
 -10   4  -1   48.80    2.12
  11  -4   1    1.84    0.91
 -11  -4  -1    3.03    0.71
  11   4   1    2.15    0.90
 -11   4  -1    3.39    0.80
 -11   4  -1    3.51    0.90
  11   4   1    1.99    0.69
  12  -4   1    1.43    0.93
 -12   4  -1   -0.45    0.85
  12   4   1   -1.38    0.87
  12   4   1   -0.81    0.67
  13  -4   1   11.09    1.21
  13   4   1    8.29    1.28
 -13   4  -1    9.68    1.21
  13   4   1    9.84    1.02
  14  -4   1    6.10    1.22
  14   4   1    7.64    1.35
  14   4   1    5.60    0.98
 -14   4  -1    4.54    1.14
  15  -4   1   -0.01    1.11
 -15   4  -1   -0.30    1.05
  15   4   1    0.20    1.16
  15   4   1    0.76    0.95
  16  -4   1    1.87    1.23
  16   4   1    0.49    1.29
 -16   4  -1    3.69    1.26
  16   4   1    1.48    1.10
  17  -4   1   -1.87    1.23
  17   4   1    0.86    1.41
  17   4   1    0.94    1.17
 -17   4  -1    0.69    1.26
  18  -4   1    0.83    1.33
  18   4   1    1.03    1.19
  18   4   1    1.15    1.45
 -18   4  -1   -0.19    1.34
  19  -4   1    2.54    1.44
  19   4   1   -0.10    1.59
  19   4   1    3.09    1.31
 -19   4  -1    4.52    1.55
  20   4   1    1.56    1.58
  20   4   1    0.42    1.35
 -20   4  -1    0.92    1.51
 -19   5   1    1.09    1.46
  19   5  -1   -1.52    1.54
  18   5  -1   -0.40    1.43
 -18   5   1    1.32    1.38
  17  -5  -1   -0.39    1.08
 -17   5   1   -1.80    1.24
  17   5  -1   -1.69    1.29
  16  -5  -1    4.29    1.12
  16   5  -1    3.55    1.33
 -16   5   1    1.36    1.23
  15  -5  -1    7.01    1.16
 -15   5   1    7.68    1.31
  15   5  -1    8.11    1.37
  14  -5  -1   11.79    1.23
  14   5  -1   11.11    1.46
 -14   5   1   11.44    1.33
  13  -5  -1   12.33    1.22
 -13   5   1   13.28    1.32
  13   5  -1   11.13    1.39
  12  -5  -1   18.92    1.30
  12   5  -1   16.26    1.41
 -12   5   1   15.68    1.34
  11  -5  -1    0.58    0.79
 -11   5   1    1.24    0.81
  11   5  -1    0.56    0.85
  10  -5  -1    1.08    0.78
  10   5  -1    0.54    0.82
 -10   5   1    1.09    0.78
   9  -5  -1   21.46    1.35
  -9  -5   1   21.08    1.12
  -9   5   1   23.07    1.44
   9   5  -1   21.63    1.48
   9   5  -1   22.65    1.31
  -9   5   1   21.76    1.40
  -8  -5   1    4.51    0.56
   8  -5  -1    4.52    0.79
   8   5  -1    5.17    0.69
   8   5  -1    4.19    0.50
  -8   5   1    3.37    0.68
  -8   5   1    4.53    0.56
  -8   5   1    3.08    0.74
   8   5  -1    3.38    0.80
  -7  -5   1   55.59    2.02
   7  -5  -1   54.21    2.09
   7   5  -1   55.24    2.19
  -7   5   1   57.13    2.12
  -7   5   1   53.45    2.12
   7   5  -1   54.97    2.07
   6  -5  -1    2.23    0.65
  -6  -5   1    0.35    0.38
  -6   5   1    0.66    0.53
  -6   5   1    0.33    0.46
   6   5  -1    1.09    0.60
   6   5  -1    0.97    0.45
  -5  -5   1    3.53    0.42
   5  -5  -1    3.02    0.65
  -5   5   1    2.69    0.54
   5   5  -1    3.38    0.57
   5   5  -1    2.52    0.47
  -5   5   1    3.60    0.51
   4  -5  -1    1.60    0.59
   4   5  -1    1.04    0.44
   4   5  -1    0.58    0.38
  -4   5   1    1.36    0.42
  -4   5   1    1.09    0.44
   3  -5  -1    0.62    0.57
   3   5  -1    0.38    0.31
  -3   5   1    0.38    0.35
  -3   5   1   -0.05    0.39
   3   5  -1    0.14    0.35
  -2   5   1    1.19    0.35
  -2   5   1    0.14    0.36
  -2   5   1    0.71    0.37
   2   5  -1    0.76    0.32
   2   5  -1    0.86    0.27
   2   5  -1    1.22    0.29
  -1   5   1   37.70    1.36
  -1   5   1   38.92    1.39
   1   5  -1   40.13    1.48
   0   5  -1   21.77    1.03
   0   5   1   23.04    0.93
   0   5   1   21.10    0.94
   0   5   1   21.94    0.91
   1  -5   1  110.92    3.50
   1   5   1  108.81    3.51
  -1   5  -1  110.34    3.30
   1   5   1  108.34    3.42
   1   5   1  107.41    3.43
   2  -5   1    0.11    0.59
   2   5   1    0.91    0.38
  -2   5  -1    0.65    0.28
  -2   5  -1    0.15    0.28
   2   5   1    0.24    0.36
   3  -5   1   12.63    0.95
  -3   5  -1   14.22    0.72
   3   5   1   12.95    0.82
  -3   5  -1   12.75    0.72
   3   5   1   14.05    0.89
   4  -5   1    1.26    0.65
  -4   5  -1    2.24    0.45
   4   5   1    1.61    0.46
  -4   5  -1    2.31    0.42
   4   5   1    0.61    0.52
   5  -5   1   -0.23    0.63
  -5   5  -1   -0.52    0.46
  -5   5  -1    0.52    0.45
   5   5   1    0.58    0.47
   5   5   1    0.09    0.57
  -6  -5  -1    2.56    0.32
   6  -5   1    2.26    0.71
   6   5   1    1.26    0.53
  -6   5  -1    2.87    0.60
  -6   5  -1    2.34    0.54
   6   5   1    1.14    0.67
  -7  -5  -1   34.31    1.33
   7  -5   1   32.28    1.63
  -7   5  -1   37.00    1.59
  -7   5  -1   35.78    1.59
   7   5   1   37.59    1.78
   7   5   1   36.42    1.58
   7   5   1   36.07    1.31
   8  -5   1   24.99    1.44
  -8  -5  -1   25.01    1.12
   8   5   1   21.45    1.41
   8   5   1   22.76    1.10
  -8   5  -1   22.90    1.37
   8   5   1   23.07    1.48
  -8   5  -1   25.42    1.39
   9  -5   1   10.02    1.07
   9   5   1   12.98    0.87
   9   5   1   10.16    1.13
  -9   5  -1   12.30    1.03
  10  -5   1    0.27    0.87
 -10   5  -1   -0.14    0.79
  10   5   1    0.78    0.85
  11  -5   1    3.28    1.01
 -11   5  -1    4.55    0.95
  11   5   1    4.80    1.04
  12  -5   1    1.01    0.99
  12   5   1    1.69    1.06
 -12   5  -1    0.36    0.94
  13  -5   1    0.03    1.04
  13   5   1   -1.09    1.02
 -13   5  -1    0.35    1.00
  14  -5   1    2.26    1.14
 -14   5  -1    1.22    1.06
  14   5   1    1.82    1.23
  15  -5   1    3.11    1.22
  15   5   1    2.55    1.30
 -15   5  -1    3.69    1.23
  16  -5   1    0.53    1.24
  16   5   1    2.82    1.37
 -16   5  -1    1.33    1.25
  17  -5   1    7.36    1.46
  17   5   1    6.20    1.58
 -17   5  -1    3.31    1.41
  18  -5   1    8.74    1.54
  18   5   1    4.54    1.55
 -18   5  -1    4.40    1.54
  19   5   1    0.51    1.62
 -19   5  -1   -0.57    1.49
  18   6  -1    0.17    1.47
 -18   6   1    2.71    1.56
  17   6  -1    0.72    1.41
 -17   6   1    0.73    1.34
  16   6  -1    0.14    1.29
 -16   6   1    2.30    1.27
  15  -6  -1    1.75    1.14
 -15   6   1    1.53    1.20
  15   6  -1    0.31    1.20
  14  -6  -1    2.44    1.11
  14   6  -1    2.43    1.20
 -14   6   1    0.42    1.08
  13  -6  -1    0.11    0.96
  13   6  -1    0.78    1.07
 -13   6   1    1.95    1.12
  12  -6  -1    6.17    1.12
  12   6  -1    4.65    1.11
 -12   6   1    7.80    1.18
  11  -6  -1    1.21    0.93
 -11   6   1    1.83    0.91
  11   6  -1    3.52    1.05
  10  -6  -1   18.32    1.30
  10   6  -1   19.34    1.46
 -10   6   1   19.20    1.35
  -9  -6   1    2.93    0.57
   9  -6  -1    1.74    0.87
  -9   6   1    1.77    0.82
   9   6  -1    1.83    0.86
   8  -6  -1    7.19    0.92
  -8  -6   1    5.98    0.60
   8   6  -1    5.67    0.93
  -8   6   1    6.90    0.89
  -7  -6   1    0.00    0.39
   7  -6  -1   -0.98    0.74
   7   6  -1    1.26    0.70
  -7   6   1    0.32    0.58
  -7   6   1    0.70    0.66
   7   6  -1    0.17    0.58
   6  -6  -1   38.76    1.82
  -6   6   1   44.06    1.76
   6   6  -1   40.09    1.81
  -6   6   1   41.55    1.76
   6   6  -1   41.79    1.71
   5  -6  -1   10.29    0.97
  -5   6   1   11.27    0.79
   5   6  -1    8.34    0.81
  -5   6   1    9.99    0.81
   5   6  -1    9.74    0.73
   4   6  -1    9.59    0.67
  -4   6   1    9.54    0.71
   4   6  -1    8.68    0.73
  -4   6   1    9.68    0.75
  -3   6   1    1.16    0.50
   3   6  -1    1.16    0.44
  -3   6   1   -0.35    0.46
   3   6  -1    1.09    0.41
  -3   6   1    0.90    0.46
   2   6  -1    3.49    0.42
  -2   6   1    2.55    0.50
   2   6  -1    3.05    0.43
   2   6  -1    3.29    0.41
  -2   6   1    3.84    0.49
   1   6  -1   10.00    0.63
  -1   6   1   10.98    0.68
   1   6  -1   10.59    0.75
  -1   6   1    9.61    0.66
  -1   6   1   10.24    0.76
   1   6  -1   11.27    0.62
   0   6   1   48.02    1.73
   0   6  -1   45.35    1.82
   0   6   1   49.74    1.72
   0   6   1   48.41    1.69
   0   6  -1   47.05    1.57
   0   6  -1   46.49    1.58
   1   6   1    4.53    0.39
   1   6   1    4.60    0.53
  -1   6  -1    4.64    0.42
   1   6   1    5.13    0.54
  -1   6  -1    5.51    0.65
  -1   6  -1    4.48    0.42
   2  -6   1    9.15    0.97
  -2   6  -1    8.96    0.55
  -2   6  -1    7.48    0.52
   2   6   1    9.30    0.67
   2   6   1    8.40    0.67
   3  -6   1    4.09    0.83
  -3   6  -1    4.38    0.48
   3   6   1    4.57    0.63
   3   6   1    4.09    0.58
  -3   6  -1    4.55    0.51
   4  -6   1    3.33    0.83
   4   6   1    2.45    0.58
  -4   6  -1    3.28    0.54
  -4   6  -1    3.78    0.53
   4   6   1    2.68    0.67
   5  -6   1   -0.30    0.74
  -5   6  -1    0.02    0.49
   5   6   1   -0.07    0.55
   5   6   1   -0.44    0.62
  -5   6  -1   -0.75    0.53
   6  -6   1   63.56    2.49
   6   6   1   64.53    2.51
  -6   6  -1   64.07    2.37
  -6   6  -1   65.62    2.36
   6   6   1   64.78    2.42
   7  -6   1    3.58    0.91
   7   6   1    3.64    0.86
  -7   6  -1    2.84    0.65
  -7   6  -1    4.22    0.74
  -8  -6  -1    8.91    0.53
   8  -6   1    8.79    1.08
   8   6   1    7.62    1.06
  -8   6  -1    9.70    0.96
   9  -6   1    0.38    0.86
   9   6   1    0.84    0.85
  -9   6  -1   -0.56    0.78
  10  -6   1    2.08    0.96
 -10   6  -1    1.75    0.85
  10   6   1    2.98    0.99
  11  -6   1    4.41    1.12
  11   6   1    6.01    1.21
 -11   6  -1    7.80    1.14
  12  -6   1    1.55    1.10
  12   6   1    0.04    1.01
 -12   6  -1   -0.04    0.99
  13  -6   1    0.50    1.11
  13   6   1    1.52    1.15
 -13   6  -1    1.16    1.09
  14  -6   1    0.00    1.17
  14   6   1   -0.09    1.16
 -14   6  -1    0.46    1.12
  15  -6   1    0.13    1.23
 -15   6  -1   -0.22    1.20
  15   6   1   -0.31    1.30
  16  -6   1    1.59    1.30
  16   6   1   -1.18    1.37
 -16   6  -1    2.44    1.32
  17  -6   1    2.13    1.36
 -17   6  -1    1.84    1.41
  17   6   1   -0.15    1.44
 -18   6  -1    1.37    1.55
 -16   7   1    3.46    1.42
  16   7  -1    1.27    1.38
  15   7  -1    4.56    1.39
 -15   7   1    2.57    1.35
  14  -7  -1    0.85    1.12
  14   7  -1    4.02    1.38
 -14   7   1    1.35    1.20
  13  -7  -1   -0.65    1.11
 -13   7   1    0.23    1.15
  13   7  -1    0.52    1.10
  12  -7  -1   -1.06    0.97
 -12   7   1    0.81    1.00
  12   7  -1   -0.88    1.08
  11  -7  -1    0.74    0.99
  11   7  -1    1.00    1.02
 -11   7   1    1.32    1.02
  10  -7  -1    7.24    1.12
  10   7  -1    4.05    1.08
 -10   7   1    5.24    1.06
   9  -7  -1    4.65    1.00
   9   7  -1    3.34    1.04
  -9   7   1    4.10    1.00
   8  -7  -1    2.00    0.96
  -8   7   1    2.28    0.88
   8   7  -1    2.39    0.88
   7  -7  -1    5.40    0.99
   7   7  -1    4.21    0.89
  -7   7   1    5.55    0.88
   6  -7  -1    1.80    0.89
  -6   7   1    1.26    0.72
   6   7  -1    1.73    0.76
  -5   7   1   11.44    0.91
   5   7  -1   11.92    0.94
  -5   7   1    8.68    0.87
   4   7  -1   16.23    1.11
   4   7  -1   16.11    1.07
  -4   7   1   16.59    1.11
  -4   7   1   13.45    0.96
  -4   7   1   15.85    1.10
  -3   7   1    0.12    0.53
  -3   7   1    1.16    0.59
   3   7  -1    1.07    0.55
   3   7  -1    0.64    0.49
  -2   7   1    1.20    0.57
  -2   7   1    3.03    0.60
  -2   7   1    2.26    0.53
   2   7  -1    1.54    0.49
   2   7  -1    3.38    0.51
  -1   7   1   10.34    0.74
   1   7  -1   10.67    0.73
  -1   7   1    9.75    0.73
   1   7  -1    9.36    0.63
  -1   7   1   10.72    0.76
   1   7  -1    9.80    0.64
   0   7   1    3.87    0.60
   0   7  -1    4.41    0.50
   0   7   1    4.96    0.52
   0   7  -1    4.21    0.49
   0   7  -1    4.49    0.62
   0   7   1    4.56    0.61
   1   7   1    9.54    0.76
  -1   7  -1   10.19    0.84
   1   7   1   10.75    0.78
  -1   7  -1    9.77    0.63
  -1   7  -1   10.77    0.65
  -2   7  -1    1.13    0.63
  -2   7  -1    0.86    0.47
  -2   7  -1    0.36    0.44
   2   7   1    1.63    0.60
   2   7   1    0.04    0.51
   3   7   1    1.53    0.65
  -3   7  -1    0.03    0.52
  -3   7  -1    1.84    0.50
   3   7   1    0.64    0.57
   4  -7   1   14.84    1.35
  -4   7  -1   16.15    1.06
   4   7   1   19.33    1.28
  -4   7  -1   17.17    1.10
   5  -7   1    0.79    0.91
  -5   7  -1    0.80    0.62
   5   7   1    1.53    0.75
   6  -7   1    0.20    0.92
   6   7   1   -0.36    0.77
  -6   7  -1    1.50    0.70
   7  -7   1    7.43    1.14
  -7   7  -1    7.12    0.90
   7   7   1    6.44    1.02
   8  -7   1    1.79    0.99
   8   7   1    1.03    0.91
  -8   7  -1    1.53    0.85
   9  -7   1   11.68    1.29
   9   7   1   11.93    1.27
  -9   7  -1   13.53    1.19
  10  -7   1    1.13    1.03
 -10   7  -1    0.76    0.95
  10   7   1    1.55    1.06
  11  -7   1   -0.77    1.04
 -11   7  -1    1.40    1.03
  11   7   1   -0.20    1.09
  12  -7   1    1.85    1.15
  12   7   1    0.89    1.19
 -12   7  -1    3.88    1.17
  13  -7   1    1.67    1.23
 -13   7  -1    4.44    1.24
  13   7   1    0.63    1.17
  14  -7   1   -0.27    1.25
 -14   7  -1    0.27    1.24
  14   7   1    0.23    1.31
  15  -7   1    2.07    1.31
 -15   7  -1    0.83    1.30
  15   7   1    1.55    1.39
 -16   7  -1    3.82    1.47
  16   7   1    2.21    1.49
  14   8  -1    0.03    1.27
 -14   8   1    1.49    1.33
  13  -8  -1    0.83    1.17
  13   8  -1   -0.84    1.23
 -13   8   1    0.94    1.23
  12  -8  -1   -0.52    1.12
  12   8  -1    2.48    1.23
 -12   8   1    2.21    1.19
  11  -8  -1   -0.98    1.08
 -11   8   1    0.35    1.06
  11   8  -1   -0.72    1.06
  10  -8  -1    1.14    1.12
 -10   8   1    0.08    1.03
  10   8  -1   -1.04    1.07
   9  -8  -1    0.57    1.07
  -9   8   1    1.40    0.93
   9   8  -1    0.54    0.95
  -8   8   1   -0.31    0.84
   8   8  -1   -0.84    0.90
  -8   8   1   -1.67    0.86
  -7   8   1    0.16    0.83
  -7   8   1    0.47    0.86
   7   8  -1   -0.17    0.86
   6   8  -1    7.25    1.03
  -6   8   1    8.18    1.00
  -6   8   1    9.96    1.00
   5   8  -1    5.25    0.85
  -5   8   1    4.93    0.84
  -4   8   1    0.89    0.71
   4   8  -1    1.51    0.71
   3   8  -1    1.47    0.66
  -3   8   1    0.24    0.68
   2   8  -1   16.47    1.10
  -2   8   1   18.49    1.19
   1   8  -1    5.32    0.63
   1   8  -1    5.57    0.65
  -1   8   1    5.15    0.72
   0   8  -1    2.07    0.54
   0   8  -1    0.97    0.53
   0   8   1    0.70    0.63
   1   8   1    7.28    0.81
  -1   8  -1    7.16    0.68
  -1   8  -1    6.81    0.65
  -2   8  -1    0.69    0.57
   2   8   1    0.78    0.71
  -3   8  -1    1.29    0.64
   3   8   1    2.32    0.79
  -4   8  -1    1.37    0.66
   4   8   1    0.78    0.78
  -4   8  -1    1.75    0.67
   5   8   1    0.21    0.82
  -5   8  -1    0.28    0.68
   6  -8   1    8.36    1.28
   6   8   1    6.72    1.06
  -6   8  -1    6.36    0.93
   7  -8   1    0.94    1.08
  -7   8  -1    0.45    0.85
   7   8   1    1.85    1.00
   8  -8   1    3.48    1.20
   8   8   1    2.18    1.02
  -8   8  -1    1.44    0.90
   9  -8   1    3.82    1.19
   9   8   1    2.14    1.14
  -9   8  -1    3.54    1.03
  10  -8   1    2.20    1.23
 -10   8  -1    2.03    1.02
  10   8   1    3.02    1.19
  11  -8   1    3.67    1.28
 -11   8  -1    2.55    1.11
  11   8   1    2.27    1.24
  12  -8   1    2.67    1.29
 -12   8  -1    0.38    1.15
  12   8   1   -1.04    1.20
  13  -8   1   -0.26    1.24
 -13   8  -1   -0.26    1.19
  13   8   1   -1.22    1.27
  14  -8   1    2.13    1.33
 -14   8  -1    3.24    1.36
  14   8   1    1.52    1.33
  12   9  -1    3.55    1.36
 -12   9   1    1.22    1.27
 -12   9   1    3.45    1.29
 -11   9   1    3.16    1.20
  11   9  -1    1.89    1.23
 -11   9   1    3.83    1.22
 -10   9   1    0.47    1.16
 -10   9   1    0.66    1.13
  10   9  -1    0.78    1.12
   9   9  -1   -0.44    1.07
  -9   9   1   -0.37    1.04
  -9   9   1    0.60    1.07
  -8   9   1    0.70    1.01
   8   9  -1    0.93    1.04
   7   9  -1   -0.16    0.99
  -7   9   1    0.42    0.93
   6   9  -1    0.28    0.91
  -6   9   1    0.35    0.87
   5   9  -1   -0.21    0.85
  -5   9   1    0.18    0.86
  -4   9   1   -0.38    0.84
   4   9  -1    0.33    0.80
   3   9  -1    2.90    0.81
  -3   9   1    2.70    0.81
   2   9  -1    0.77    0.72
  -2   9   1   -0.12    0.74
  -1   9   1   -0.48    0.72
   1   9  -1   -0.42    0.65
   0   9   1   -0.27    0.77
   0   9  -1    0.74    0.67
  -1   9  -1    0.50    0.67
   1   9   1    1.17    0.80
  -2   9  -1    0.39    0.69
   2   9   1    1.08    0.83
  -3   9  -1    0.14    0.73
   3   9   1    0.40    0.85
   4   9   1    6.20    1.05
  -4   9  -1    7.93    0.92
  -5   9  -1    2.32    0.86
   5   9   1    2.27    1.00
   6   9   1    0.72    1.01
  -6   9  -1    2.99    0.90
  -6   9  -1    0.87    0.87
   7   9   1    2.00    1.11
  -7   9  -1    1.57    0.91
  -7   9  -1    1.61    0.96
   8   9   1    1.06    1.16
  -8   9  -1    3.59    1.03
   9  -9   1    0.49    1.33
   9   9   1   -1.26    1.15
  -9   9  -1    0.11    1.01
  10  -9   1    0.75    1.32
  10   9   1   -1.16    1.23
 -10   9  -1    1.23    1.13
  11  -9   1   -0.24    1.31
 -11   9  -1    0.91    1.20
  11   9   1    2.09    1.32
  12  -9   1    0.28    1.35
   8  10  -1   -0.66    1.10
  -8  10   1    0.39    1.12
   7  10  -1   -0.10    1.09
  -7  10   1   -2.40    1.03
   6  10  -1   -0.57    1.02
  -6  10   1   -0.61    1.02
   5  10  -1   -0.65    0.96
  -5  10   1    0.68    0.99
  -4  10   1    2.17    0.96
   4  10  -1    0.25    0.91
  -3  10   1   -0.37    0.90
   3  10  -1   -1.40    0.84
   2  10  -1    3.45    0.93
  -2  10   1    5.38    1.02
  -1  10   1   -0.08    0.89
   1  10  -1   -1.04    0.79
   0  10   1    0.05    0.91
   0  10  -1    0.17    0.78
  -1  10  -1   -0.98    0.78
   1  10   1    0.17    0.93
   2  10   1    1.13    0.98
  -2  10  -1    0.09    0.79
   3  10   1    1.59    1.05
  -3  10  -1    3.31    0.91
  -4  10  -1   -0.04    0.88
   4  10   1   -0.55    1.01
   5  10   1   -0.60    1.04
  -5  10  -1    1.33    0.96
  -6  10  -1   -0.45    0.94
   6  10   1   -0.04    1.11
  -7  10  -1   -0.40    1.03
   7  10   1   -0.86    1.13
  22   0  -2    4.43    1.41
  21   0  -2   -0.68    1.26
  20   0  -2   -0.09    1.36
  20   0  -2    3.21    1.29
  19   0  -2   -0.02    1.39
 -19   0   2    1.18    1.11
  19   0  -2   -1.27    1.11
  18   0  -2    9.64    1.51
  18   0  -2   11.87    1.28
 -18   0   2   10.39    1.44
  17   0  -2    0.46    1.19
 -17   0   2    0.09    1.06
  17   0  -2   -0.18    0.93
  16   0  -2   18.25    1.67
 -16   0   2   18.36    1.50
  16   0  -2   14.59    1.26
  15   0  -2   -0.73    0.96
 -15   0   2   -0.59    0.87
  15   0  -2   -1.04    0.83
  14   0  -2   44.05    1.92
  14   0  -2   46.73    2.29
 -14   0   2   49.93    2.22
 -13   0   2   -1.28    0.65
  13   0  -2    0.15    0.67
  13   0  -2    1.01    0.79
  12   0  -2    6.01    0.79
  12   0  -2    5.58    0.97
 -12   0   2    8.14    0.91
  11   0  -2   -0.32    0.54
  11   0  -2   -0.85    0.60
 -11   0   2   -0.14    0.62
  10   0  -2   13.19    0.84
  10   0  -2   14.36    1.06
 -10   0   2   14.58    0.98
   9   0  -2   -0.24    0.42
  -9   0   2   -0.36    0.47
   9   0  -2    0.20    0.52
   8   0  -2   16.28    0.83
  -8   0   2   17.00    0.99
   8   0  -2   19.19    1.01
   7   0  -2   -0.23    0.39
   7   0  -2   -0.32    0.31
  -7   0   2   -0.04    0.34
   7   0  -2    0.15    0.33
  -7   0   2    0.36    0.36
   6   0  -2  927.63   27.50
   6   0  -2  921.65   27.45
  -6   0   2  922.69   27.46
   6   0  -2  933.86   26.02
  -6   0   2  896.87   27.48
   5   0  -2   -0.31    0.24
   5   0  -2   -0.27    0.23
   5   0  -2   -0.07    0.28
  -5   0   2   -0.48    0.26
  -5   0   2   -0.18    0.28
   4   0  -2  223.87    6.76
  -4   0   2  224.24    6.73
  -4   0   2  212.62    6.74
   4   0  -2  224.60    6.36
  -4   0   2  225.58    6.36
   3   0  -2    0.01    0.11
  -3   0   2   -0.01    0.14
   3   0  -2   -0.13    0.16
   3   0  -2   -0.05    0.10
   3   0  -2   -0.04    0.15
  -3   0   2   -0.06    0.13
  -3   0   2    0.00    0.12
   2   0  -2   -0.13    0.04
   2   0  -2   -0.16    0.04
  -2   0   2   -0.14    0.04
  -2   0   2   -0.14    0.05
   2   0  -2   -0.13    0.04
  -2   0   2   -0.14    0.04
  -2   0   2   -0.21    0.04
   2   0  -2   -0.15    0.04
   2   0  -2   -0.13    0.05
  -1   0   2   -0.19    0.02
  -1   0   2   -0.15    0.02
   1   0  -2   -0.21    0.03
   1   0  -2   -0.18    0.02
  -1   0   2   -0.12    0.03
  -1   0   2   -0.15    0.03
   1   0  -2   -0.17    0.03
   0   0  -2   -1.11    0.03
   0   0  -2   -1.12    0.03
   0   0   2   -1.08    0.03
   0   0  -2   -1.16    0.03
   0   0  -2   -1.14    0.03
   0   0   2   -1.13    0.03
   0   0   2   -1.13    0.03
   0   0   2   -1.13    0.03
   1   0   2   -0.63    0.04
  -1   0  -2   -0.60    0.04
   1   0   2   -0.51    0.04
  -1   0  -2   -0.47    0.04
  -1   0  -2   -0.52    0.04
   1   0   2   -0.43    0.04
   2   0   2    9.45    0.45
  -2   0  -2    9.00    0.39
  -2   0  -2    8.67    0.35
   2   0   2    7.09    0.34
   3   0   2   -0.36    0.17
   3   0   2    0.01    0.22
  -3   0  -2   -0.07    0.19
  -3   0  -2    0.18    0.19
   3   0   2    0.22    0.19
   4   0   2  238.15    6.79
   4   0   2  238.13    7.25
  -4   0  -2  237.58    7.24
   4   0   2  234.50    7.19
  -4   0  -2  235.41    7.20
   5   0   2   -0.30    0.33
   5   0   2   -0.18    0.28
   5   0   2    0.13    0.25
  -5   0  -2   -0.40    0.30
  -5   0  -2    0.46    0.30
   6   0   2  192.96    6.15
  -6   0  -2  197.89    6.22
   6   0   2  197.96    6.22
  -6   0  -2  202.51    6.17
   6   0   2  204.07    5.80
   7   0   2    0.03    0.44
   7   0   2   -0.20    0.37
  -7   0  -2   -0.83    0.35
  -8   0  -2  295.14    9.17
   8   0   2  304.28    9.26
   8   0   2  294.11    8.63
   9   0   2    0.44    0.52
  -9   0  -2    0.01    0.55
   9   0   2   -0.43    0.52
 -10   0  -2   70.29    2.61
  10   0   2   71.62    2.41
  10   0   2   71.61    2.77
  11   0   2    0.49    0.62
 -11   0  -2   -1.08    0.64
  11   0   2    0.03    0.73
  12   0   2   24.34    1.38
  12   0   2   25.73    1.64
 -12   0  -2   26.26    1.59
 -13   0  -2   -0.50    0.83
  13   0   2   -1.17    0.75
  13   0   2    2.21    0.97
  14   0   2    4.43    0.92
 -14   0  -2    4.92    0.98
  14   0   2    4.58    1.16
  15   0   2    0.14    0.88
  15   0   2    0.56    1.06
 -15   0  -2   -0.25    0.85
 -16   0  -2   -0.67    1.03
  16   0   2    0.82    0.93
  16   0   2    2.27    1.21
  17   0   2   -0.51    1.01
 -17   0  -2    0.36    1.05
  17   0   2   -0.28    1.26
 -18   0  -2    5.70    1.40
  18   0   2    5.32    1.23
  18   0   2    6.99    1.48
 -19   0  -2   -0.90    1.14
  19   0   2   -0.11    1.15
  20   0   2   -0.36    1.25
  21   0   2   -2.27    1.23
  22  -1  -2   -0.60    1.18
  22   1  -2   -1.35    1.39
  21  -1  -2    0.88    1.19
  21   1  -2    1.94    1.31
  21   1  -2    4.76    1.73
 -21   1   2    2.78    1.53
  20  -1  -2    2.29    1.20
 -20   1   2    1.54    1.26
  20   1  -2    2.78    1.29
  20   1  -2    2.33    1.60
  19  -1  -2    0.60    1.10
 -19   1   2    1.12    1.27
  19   1  -2    0.77    1.13
  19   1  -2    1.51    1.46
 -18  -1   2   19.64    1.66
  18  -1  -2   19.23    1.46
  18  -1  -2   16.48    1.72
 -18   1   2   17.95    1.63
  18   1  -2   16.95    1.48
  18   1  -2   26.65    2.09
 -17  -1   2   11.68    1.36
  17  -1  -2    9.18    1.16
  17  -1  -2   12.15    1.53
  17   1  -2    9.67    1.20
 -17   1   2   10.92    1.33
  17   1  -2   12.94    1.64
  16  -1  -2   17.00    1.27
  16  -1  -2   16.14    1.59
 -16  -1   2   15.58    1.39
 -16   1   2   16.46    1.47
  16   1  -2   15.64    1.28
  16   1  -2   15.04    1.57
 -15  -1   2    1.04    0.84
  15  -1  -2    3.38    1.02
  15  -1  -2    3.12    0.87
  15   1  -2    2.00    0.86
  15   1  -2    4.06    1.07
 -15   1   2    1.52    0.97
  14  -1  -2   72.43    2.96
  14  -1  -2   73.55    2.58
 -14  -1   2   70.81    2.88
  14   1  -2   73.96    2.63
  14   1  -2   70.85    3.00
 -14   1   2   71.21    2.84
  13  -1  -2    0.43    0.78
  13  -1  -2    1.13    0.67
 -13  -1   2    2.23    0.73
  13   1  -2    0.50    0.69
 -13   1   2    1.02    0.74
  13   1  -2    1.83    0.90
 -12  -1   2   -0.79    0.61
  12  -1  -2    0.35    0.62
  12  -1  -2    1.31    0.76
  12   1  -2    0.14    0.77
  12   1  -2   -0.23    0.61
 -12   1   2   -1.12    0.67
  11  -1  -2    1.34    0.56
 -11  -1   2    1.44    0.57
  11  -1  -2    1.17    0.64
  11   1  -2    1.71    0.59
  11   1  -2    2.73    0.76
 -11   1   2    2.78    0.69
 -10  -1   2   34.54    1.50
 -10  -1   2   31.59    1.26
  10  -1  -2   29.25    1.58
  10  -1  -2   32.22    1.29
  10   1  -2   31.40    1.33
  10   1  -2   29.08    1.52
 -10   1   2   33.90    1.53
  -9  -1   2  158.70    4.60
   9  -1  -2  154.76    4.62
  -9  -1   2  153.73    4.94
   9  -1  -2  154.68    5.03
   9   1  -2  154.68    5.03
   9   1  -2  152.48    4.64
  -9   1   2  153.51    4.97
  -8  -1   2    2.50    0.39
  -8  -1   2    2.90    0.48
   8  -1  -2    2.99    0.55
   8  -1  -2    2.44    0.41
  -8   1   2    2.72    0.49
   8   1  -2    2.37    0.44
   8   1  -2    2.03    0.41
  -8   1   2    2.48    0.51
   8   1  -2    1.59    0.52
  -7  -1   2   23.75    0.91
   7  -1  -2   23.91    0.94
   7  -1  -2   22.05    1.08
  -7  -1   2   24.64    1.06
   7  -1  -2   24.65    1.06
  -7   1   2   23.08    1.08
  -7   1   2   21.84    1.08
   7   1  -2   22.74    1.06
   7   1  -2   23.56    1.14
   7   1  -2   24.26    0.95
   6  -1  -2    0.24    0.28
   6  -1  -2    0.54    0.27
   6  -1  -2    0.35    0.36
  -6  -1   2   -0.16    0.22
  -6  -1   2   -0.18    0.29
   6  -1  -2    0.63    0.34
  -6   1   2    0.36    0.31
   6   1  -2   -0.16    0.35
   6   1  -2    0.06    0.27
  -6   1   2   -0.36    0.33
  -6   1   2    0.77    0.35
   6   1  -2   -0.19    0.28
   5  -1  -2    7.15    0.44
   5  -1  -2    6.22    0.48
  -5  -1   2    6.02    0.45
   5  -1  -2    6.51    0.43
   5  -1  -2    5.35    0.42
  -5  -1   2    5.69    0.41
  -5   1   2    5.61    0.45
   5   1  -2    6.25    0.43
   5   1  -2    6.19    0.38
  -5   1   2    5.70    0.45
  -5   1   2    5.79    0.44
   5   1  -2    6.01    0.48
  -4  -1   2  101.77    3.26
   4  -1  -2  108.72    3.06
   4  -1  -2  104.81    3.29
  -4  -1   2  103.67    3.24
   4  -1  -2  102.58    3.26
   4  -1  -2  107.81    3.08
  -4   1   2  103.38    3.27
   4   1  -2  105.53    3.25
  -4   1   2  104.01    3.29
   4   1  -2  102.49    3.28
   4   1  -2  106.32    3.04
  -4   1   2  105.19    3.09
   3  -1  -2   14.31    0.58
   3  -1  -2   15.25    0.49
  -3  -1   2   13.83    0.58
   3  -1  -2   15.79    0.62
   3  -1  -2   14.72    0.52
   3   1  -2   14.23    0.58
  -3   1   2   14.86    0.62
  -3   1   2   15.11    0.62
   3   1  -2   14.71    0.59
  -3   1   2   14.38    0.56
  -2  -1   2    0.08    0.11
   2  -1  -2    0.13    0.10
   2  -1  -2    0.05    0.10
   2  -1  -2    0.11    0.12
  -2  -1   2    0.04    0.09
   2  -1  -2    0.01    0.14
   2   1  -2   -0.21    0.08
  -2   1   2   -0.04    0.08
  -2   1   2    0.00    0.12
  -2   1   2    0.07    0.11
   2   1  -2   -0.10    0.05
  -2   1   2   -0.16    0.07
   1  -1  -2   52.57    1.65
   0  -1  -2   -0.12    0.07
   0  -1  -2    0.04    0.08
   0  -1  -2    0.03    0.12
   0  -1   2   -0.41    0.11
   0  -1  -2   -0.33    0.10
   0   1  -2   -0.51    0.10
   0   1   2   -0.72    0.04
   0   1   2   -0.75    0.05
   1  -1   2    0.76    0.17
  -1  -1  -2    1.11    0.16
  -1  -1  -2    0.97    0.16
  -1  -1  -2    1.18    0.12
   1  -1   2    1.09    0.11
  -1   1  -2    0.16    0.06
  -1   1  -2    0.39    0.07
   1   1   2    0.69    0.14
   1   1   2    0.04    0.06
   1   1   2    0.20    0.08
  -2  -1  -2  118.60    3.47
  -2  -1  -2  113.47    3.52
   2  -1   2  118.99    3.43
   2   1   2  116.60    3.53
   2   1   2  116.96    3.48
  -2   1  -2   98.32    3.20
   2   1   2  115.85    3.26
  -2   1  -2  117.59    3.44
  -2   1  -2  101.71    3.44
   3  -1   2    8.49    0.46
  -3  -1  -2    8.13    0.48
  -3  -1  -2    6.98    0.49
  -3  -1  -2    8.21    0.39
   3  -1   2    7.86    0.44
   3   1   2    8.32    0.41
  -3   1  -2    8.06    0.46
   3   1   2    7.59    0.52
   3   1   2    8.41    0.47
  -3   1  -2    8.62    0.43
  -3   1  -2    7.32    0.48
   4  -1   2   29.72    1.12
  -4  -1  -2   31.08    1.01
  -4  -1  -2   27.90    1.19
   4  -1   2   30.44    1.10
  -4  -1  -2   30.43    1.11
   4  -1   2   30.98    0.96
   4  -1   2   23.77    0.96
  -4   1  -2   29.82    1.14
  -4   1  -2   31.09    1.12
   4   1   2   30.41    1.19
   4   1   2   30.07    1.13
   4   1   2   30.94    1.03
  -5  -1  -2   29.45    1.28
   5  -1   2   30.14    1.21
  -5  -1  -2   29.90    1.17
  -5  -1  -2   29.81    1.06
   5  -1   2   30.61    1.04
   5   1   2   28.42    1.16
  -5   1  -2   31.64    1.23
  -5   1  -2   31.60    1.20
   5   1   2   29.09    1.26
   5   1   2   31.24    1.08
   6  -1   2    8.80    0.64
   6  -1   2    7.73    0.48
   6  -1   2    8.68    0.54
  -6  -1  -2    7.52    0.59
   6   1   2    8.08    0.53
   6   1   2    8.13    0.57
  -6   1  -2    8.45    0.63
  -6   1  -2    7.16    0.57
   6   1   2    7.23    0.65
   7  -1   2   92.93    2.95
  -7  -1  -2   97.39    3.15
   7  -1   2   99.25    3.20
   7  -1   2   94.19    2.88
  -7   1  -2   91.72    3.16
   7   1   2   93.91    3.15
   7   1   2   96.01    3.26
   7   1   2   91.94    2.92
  -7   1  -2   95.19    3.14
   8  -1   2    0.27    0.42
  -8  -1  -2    0.00    0.46
   8  -1   2    0.18    0.44
   8  -1   2    0.37    0.50
   8   1   2    1.16    0.47
  -8   1  -2    0.07    0.45
  -8   1  -2    0.60    0.45
   8   1   2    0.40    0.55
  -9  -1  -2   25.64    1.28
   9  -1   2   25.87    1.28
   9  -1   2   27.95    1.43
   9  -1   2   25.96    1.17
   9   1   2   24.19    1.42
   9   1   2   25.31    1.18
  -9   1  -2   26.02    1.36
  10  -1   2    9.40    0.77
  10  -1   2   11.43    0.84
  10  -1   2   11.50    1.00
 -10  -1  -2   10.70    0.87
 -10   1  -2   10.29    0.93
  10   1   2   11.87    0.85
  10   1   2   10.80    1.04
  11  -1   2   12.58    1.07
  11  -1   2   11.28    0.90
  11  -1   2   10.01    0.83
 -11  -1  -2   12.19    0.99
  11   1   2   11.13    1.08
  11   1   2   12.95    0.93
 -11   1  -2   10.72    1.02
 -12  -1  -2   10.31    1.00
  12  -1   2    9.35    1.12
  12  -1   2    9.15    0.87
  12   1   2    9.57    0.93
  12   1   2   12.18    1.24
 -12   1  -2    8.79    0.99
  13  -1   2   21.56    1.56
 -13  -1  -2   22.00    1.48
  13  -1   2   23.36    1.43
  13   1   2   21.43    1.62
  13   1   2   21.82    1.34
 -13   1  -2   22.51    1.51
  14  -1   2   39.01    1.91
 -14  -1  -2   42.42    2.17
  14  -1   2   44.83    2.38
 -14   1  -2   43.28    2.21
  14   1   2   52.05    2.52
  14   1   2   43.73    1.99
 -15  -1  -2    8.01    1.19
  15  -1   2   10.55    1.42
  15  -1   2    7.46    0.99
  15   1   2    9.64    1.13
 -15   1  -2    8.19    1.24
  15   1   2    8.92    1.37
  16  -1   2   15.23    1.23
 -16  -1  -2   14.62    1.47
  16  -1   2   14.18    1.62
  16   1   2   16.31    1.71
  16   1   2   14.80    1.34
 -16   1  -2   13.40    1.40
  17  -1   2    0.75    0.98
 -17  -1  -2    2.37    1.17
  17   1   2    1.84    1.05
  17   1   2    2.59    1.37
 -17   1  -2    2.88    1.23
  18  -1   2   11.56    1.25
 -18  -1  -2   13.33    1.54
  18   1   2   10.91    1.40
 -18   1  -2   12.92    1.58
  18   1   2   11.55    1.79
  19  -1   2    1.09    1.06
  19   1   2    0.76    1.53
 -19   1  -2    0.28    1.31
  19   1   2    1.30    1.27
  20  -1   2   -1.27    1.08
  20   1   2   -0.28    1.21
 -20   1  -2   -0.64    1.27
  21  -1   2   -1.30    1.14
  21   1   2   -0.98    1.39
 -21   1  -2   -2.15    1.46
  21  -2  -2    1.95    1.07
  21   2  -2   -3.15    1.54
  21   2  -2    0.53    1.34
 -21   2   2    0.51    1.48
  20  -2  -2    1.25    0.99
 -20   2   2   -0.18    1.34
  20   2  -2    0.05    1.44
  20   2  -2    1.50    1.24
  19  -2  -2    5.44    1.06
  19   2  -2    5.23    1.59
 -19   2   2    3.36    1.35
  19   2  -2    3.60    1.22
  18  -2  -2    0.34    0.90
 -18   2   2   -1.24    1.05
  18   2  -2    3.15    1.09
  18   2  -2    1.10    1.36
  17  -2  -2    3.69    0.95
  17   2  -2    2.30    1.23
 -17   2   2    2.86    1.19
  17   2  -2    2.60    1.03
 -16  -2   2   -0.03    0.90
  16  -2  -2    2.43    1.10
  16  -2  -2    0.68    0.83
  16   2  -2    1.26    0.96
  16   2  -2   -0.36    1.12
 -16   2   2    0.27    1.03
  15  -2  -2   -0.23    0.73
 -15  -2   2   -0.84    0.81
  15  -2  -2   -0.16    0.94
 -15   2   2    0.40    0.93
  15   2  -2    0.36    0.96
  15   2  -2    0.56    0.83
  14  -2  -2   14.95    1.04
 -14  -2   2   17.36    1.27
  14  -2  -2   18.62    1.44
  14   2  -2   17.08    1.17
  14   2  -2   16.45    1.47
 -14   2   2   16.58    1.37
 -13  -2   2    0.05    0.44
 -13  -2   2   -1.08    0.67
  13  -2  -2   -0.47    0.79
  13  -2  -2    0.34    0.63
 -13   2   2    1.16    0.77
  13   2  -2   -0.72    0.80
  13   2  -2    0.48    0.70
  12  -2  -2    0.91    0.43
 -12  -2   2    0.84    0.65
  12  -2  -2    0.85    0.58
 -12  -2   2    1.29    0.47
  12  -2  -2    1.03    0.75
  12   2  -2    0.28    0.61
  12   2  -2    0.76    0.82
 -12   2   2    1.19    0.77
  11  -2  -2   58.27    2.33
 -11  -2   2   58.97    2.23
 -11  -2   2   56.52    1.90
  11  -2  -2   56.75    1.95
 -11   2   2   54.83    2.23
  11   2  -2   57.45    2.05
  11   2  -2   56.97    2.39
  10  -2  -2    0.17    0.12
 -10  -2   2    0.57    0.52
  10  -2  -2    0.99    0.60
  10  -2  -2    0.07    0.47
 -10  -2   2    1.93    0.41
  10   2  -2    0.18    0.66
  10   2  -2    0.16    0.52
  10   2  -2    0.47    0.53
 -10   2   2    0.03    0.54
   9  -2  -2   -0.43    0.40
   9  -2  -2   -0.04    0.50
  -9  -2   2   -1.04    0.42
  -9  -2   2    0.38    0.32
   9  -2  -2   -0.22    0.16
  -9   2   2   -0.26    0.51
   9   2  -2    0.27    0.46
   9   2  -2    0.65    0.47
  -9   2   2    0.59    0.54
   9   2  -2   -0.31    0.55
  -9   2   2    0.41    0.52
   8  -2  -2  334.50    9.21
  -8  -2   2  326.40    9.81
   8  -2  -2  285.44    9.21
   8  -2  -2  326.38    9.88
  -8   2   2  323.64    9.91
   8   2  -2  327.53    9.84
   8   2  -2  328.28    9.27
  -8   2   2  327.89    9.87
  -8   2   2  318.00    9.35
   8   2  -2  321.57    9.90
   7  -2  -2    6.64    0.44
   7  -2  -2    5.65    0.41
   7  -2  -2    5.73    0.58
  -7  -2   2    5.63    0.51
   7   2  -2    7.55    0.67
  -7   2   2    6.13    0.58
  -7   2   2    6.28    0.56
   7   2  -2    6.09    0.54
   7   2  -2    6.62    0.47
  -7   2   2    5.87    0.57
   6  -2  -2   36.99    1.18
   6  -2  -2   38.59    1.42
   6  -2  -2   37.21    1.27
   6  -2  -2   36.86    1.16
   6   2  -2   36.26    1.38
   6   2  -2   38.95    1.45
  -6   2   2   37.73    1.45
   6   2  -2   35.98    1.23
  -6   2   2   36.20    1.30
  -6   2   2   37.14    1.42
   5  -2  -2   23.22    0.97
   5  -2  -2   23.15    0.86
  -5   2   2   24.11    1.01
   5   2  -2   23.84    0.96
   5   2  -2   23.68    0.80
   5   2  -2   23.52    0.99
  -5   2   2   23.21    0.98
  -5   2   2   23.76    0.89
   4  -2  -2  156.00    4.74
  -4  -2   2  156.47    4.69
   4  -2  -2  157.10    4.44
  -4  -2   2  149.14    4.72
   4   2  -2  157.68    4.77
  -4   2   2  154.43    4.47
   4   2  -2  154.47    4.73
  -4   2   2  154.61    4.77
  -4   2   2  154.70    4.77
  -3  -2   2   87.19    2.67
   3  -2  -2   90.79    2.76
  -3  -2   2   89.04    2.92
   3  -2  -2   89.16    2.59
  -3   2   2   87.66    2.78
  -3   2   2   88.11    2.56
  -3   2   2   86.43    2.78
   3   2  -2   89.70    2.72
   3   2  -2   90.49    2.76
   2  -2  -2  100.21    3.09
  -2  -2   2  104.21    3.29
   2  -2  -2  102.23    2.93
   2   2  -2   99.20    3.03
   2   2  -2  100.93    3.02
  -2   2   2  100.03    3.11
  -2   2   2   99.29    3.11
  -2   2   2   99.26    3.11
   2   2  -2  103.95    3.28
  -1  -2   2   21.72    0.81
  -1  -2   2   20.53    0.77
   1  -2  -2   20.68    0.71
   1  -2  -2   18.86    0.70
  -1   2   2   19.35    0.73
  -1   2   2   20.07    0.73
   1   2  -2   20.03    0.79
   0  -2  -2   76.76    2.47
   0  -2  -2   80.45    2.47
   0  -2   2   80.85    2.42
   0   2   2   80.86    2.50
   0   2  -2   84.41    2.68
   0   2   2   81.31    2.50
  -1  -2  -2   53.95    1.70
   1  -2   2   54.31    1.70
   1   2   2   52.61    1.72
   1   2   2   52.34    1.71
  -2  -2  -2  227.64    7.02
   2  -2   2  233.80    6.66
   2   2   2  228.08    7.02
   2   2   2  238.41    6.59
  -2   2  -2  234.17    6.96
  -2   2  -2  232.74    6.97
   2   2   2  231.81    7.06
   3  -2   2   38.84    1.27
   3  -2   2   40.20    1.36
  -3  -2  -2   37.20    1.41
   3  -2   2   38.11    1.26
  -3   2  -2   38.89    1.32
   3   2   2   40.23    1.37
  -3   2  -2   38.94    1.34
   3   2   2   38.59    1.43
   3   2   2   40.18    1.23
  -4  -2  -2  212.58    6.51
   4  -2   2  215.39    6.21
  -4  -2  -2  214.94    6.07
  -4   2  -2  209.59    6.52
   4   2   2  211.10    6.62
  -4   2  -2  208.88    6.08
   4   2   2  220.99    6.15
  -4   2  -2  217.66    6.51
   4   2   2  212.83    6.54
  -5  -2  -2   75.09    2.44
  -5  -2  -2   73.86    2.20
  -5   2  -2   73.21    2.46
   5   2   2   73.92    2.47
  -5   2  -2   70.94    2.25
   5   2   2   75.79    2.57
  -5   2  -2   74.56    2.44
   5   2   2   74.41    2.28
  -6  -2  -2  131.83    4.11
   6  -2   2  128.25    4.10
   6   2   2  132.40    4.25
  -6   2  -2  126.65    3.86
  -6   2  -2  133.36    4.15
   6   2   2  124.93    4.13
  -6   2  -2  130.30    4.12
   6   2   2  128.07    3.85
  -7  -2  -2    4.42    0.55
   7  -2   2    5.16    0.57
   7   2   2    4.85    0.54
  -7   2  -2    4.59    0.58
   7   2   2    5.69    0.52
  -7   2  -2    5.86    0.61
   7   2   2    4.39    0.68
   8  -2   2   10.67    0.55
   8  -2   2   11.89    0.83
  -8  -2  -2    7.56    0.54
  -8  -2  -2   10.09    0.77
  -8   2  -2    9.69    0.81
   8   2   2   11.31    0.73
   8   2   2   11.98    0.93
   8   2   2   11.67    0.79
  -8   2  -2   11.91    0.87
   9  -2   2    7.39    0.79
  -9  -2  -2    8.57    0.61
   9  -2   2    7.77    0.52
   9  -2   2    7.53    0.53
  -9  -2  -2    7.69    0.76
   9   2   2    8.12    0.70
  -9   2  -2    6.36    0.73
   9   2   2    4.66    0.81
  -9   2  -2    8.21    0.82
  10  -2   2   22.09    0.99
  10  -2   2   21.38    1.05
 -10  -2  -2   21.83    1.33
 -10  -2  -2   21.83    1.08
  10  -2   2   25.84    1.39
 -10   2  -2   22.29    1.37
  10   2   2   19.38    1.14
  10   2   2   23.44    1.54
  11  -2   2    2.22    0.75
  11  -2   2    1.82    0.56
 -11  -2  -2    1.80    0.66
 -11  -2  -2    2.72    0.54
  11  -2   2    2.10    0.52
  11   2   2    2.22    0.86
 -11   2  -2    1.86    0.72
  11   2   2    2.68    0.68
  12  -2   2   11.66    0.81
 -12  -2  -2   11.79    1.09
  12  -2   2   12.53    0.84
  12  -2   2   13.30    1.17
 -12   2  -2   10.78    1.07
  12   2   2   14.13    1.33
  12   2   2   10.32    0.99
  13  -2   2   10.69    1.20
  13  -2   2   11.44    0.87
 -13  -2  -2   13.12    1.17
  13   2   2   12.53    1.35
 -13   2  -2   11.49    1.17
  13   2   2    9.10    1.02
  14  -2   2    1.71    0.69
  14  -2   2   -0.79    0.90
 -14  -2  -2    0.70    0.86
  14   2   2    0.70    0.84
  14   2   2   -0.25    1.03
 -14   2  -2    1.13    0.98
  15  -2   2    0.98    0.75
 -15  -2  -2    2.57    1.00
  15   2   2    0.45    1.13
 -15   2  -2    0.83    1.04
  15   2   2    1.07    0.92
  16  -2   2   28.86    1.45
 -16  -2  -2   28.39    1.86
 -16   2  -2   22.82    1.77
  16   2   2   31.14    2.15
  16   2   2   27.90    1.81
  17  -2   2    4.95    0.88
  17   2   2    5.20    1.19
 -17   2  -2    3.85    1.30
  17   2   2    2.88    1.41
  18  -2   2    0.16    0.83
  18   2   2   -0.37    1.40
 -18   2  -2    0.75    1.25
  18   2   2   -1.25    1.14
  19  -2   2    0.19    0.86
  19   2   2   -0.06    1.51
 -19   2  -2   -0.99    1.34
  19   2   2   -0.99    1.25
  20  -2   2    1.91    0.87
  20   2   2   -0.13    1.61
 -20   2  -2   -0.18    1.34
  20   2   2    1.16    1.29
 -21   2  -2    1.06    1.58
 -21   3   2    2.10    1.50
  21   3  -2   -0.64    1.67
  21   3  -2   -0.66    1.37
  20   3  -2   10.06    1.84
  20   3  -2    6.66    1.37
 -20   3   2    5.01    1.63
  19   3  -2    1.50    1.23
 -19   3   2    1.44    1.32
  19   3  -2   -0.93    1.33
  18   3  -2   12.65    1.74
  18   3  -2   10.38    1.31
 -18   3   2    8.44    1.41
  17  -3  -2    7.74    0.66
  17   3  -2    4.81    1.12
 -17   3   2    7.72    1.38
  17   3  -2    5.55    1.46
  16  -3  -2    1.87    0.57
  16   3  -2    2.35    0.96
  16   3  -2    1.25    1.09
 -16   3   2    2.52    1.14
  15  -3  -2   23.44    1.05
  15   3  -2   24.13    1.48
  15   3  -2   22.35    1.72
 -15   3   2   21.39    1.59
 -14  -3   2    0.50    0.80
  14  -3  -2   -0.31    0.46
  14  -3  -2    0.31    0.85
 -14   3   2    0.29    0.83
  14   3  -2    0.68    0.92
  14   3  -2   -0.76    0.73
  13  -3  -2    3.60    0.89
 -13  -3   2    4.61    0.82
  13  -3  -2    3.66    0.85
 -13   3   2    2.85    0.94
  13   3  -2    4.99    0.80
  13   3  -2    3.71    1.02
 -12  -3   2   28.32    1.55
  12  -3  -2   29.68    1.52
  12  -3  -2   31.49    1.68
  12   3  -2   31.24    1.80
  12   3  -2   30.63    1.42
 -12   3   2   30.12    1.68
 -11  -3   2   47.24    1.93
  11  -3  -2   45.85    1.80
  11  -3  -2   43.99    1.96
 -11   3   2   43.41    1.94
  11   3  -2   46.73    2.09
 -11   3   2   47.12    1.91
  11   3  -2   42.41    1.73
  11   3  -2   45.86    2.00
  10  -3  -2   16.77    1.03
  10  -3  -2   15.03    1.05
 -10  -3   2   15.44    0.96
 -10   3   2   16.29    1.03
  10   3  -2   14.75    0.93
 -10   3   2   16.28    1.11
  10   3  -2   14.23    1.12
  10   3  -2   16.93    1.16
 -10   3   2   12.74    1.04
   9  -3  -2    2.47    0.59
   9  -3  -2    3.12    0.60
  -9  -3   2    2.52    0.47
   9   3  -2    2.39    0.54
  -9   3   2    2.31    0.63
  -9   3   2    3.22    0.61
  -9   3   2    3.29    0.63
   9   3  -2    2.55    0.68
   9   3  -2    2.30    0.48
   8  -3  -2    2.11    0.51
   8  -3  -2    1.13    0.50
  -8   3   2    0.45    0.51
   8   3  -2    1.15    0.40
  -8   3   2    2.33    0.50
   8   3  -2    0.93    0.46
  -8   3   2    1.34    0.53
   8   3  -2    1.33    0.55
  -7  -3   2   20.34    0.95
   7  -3  -2   21.06    0.95
  -7  -3   2   20.32    0.95
  -7   3   2   22.01    1.13
   7   3  -2   22.18    1.02
  -7   3   2   18.80    0.93
   7   3  -2   21.67    1.14
   7   3  -2   20.08    0.84
  -7   3   2   20.80    1.11
  -6  -3   2  133.32    4.14
   6  -3  -2  132.80    3.97
   6   3  -2  134.56    3.88
   6   3  -2  131.53    4.22
  -6   3   2  135.94    4.27
   6   3  -2  136.52    4.30
  -6   3   2  135.46    3.96
  -6   3   2  134.22    4.29
  -5  -3   2    8.76    0.47
   5  -3  -2   10.55    0.65
   5  -3  -2    8.63    0.60
  -5   3   2    9.60    0.62
   5   3  -2    9.80    0.68
   5   3  -2    9.15    0.61
  -5   3   2    9.70    0.62
  -5   3   2    9.45    0.52
  -4  -3   2   14.23    0.69
   4  -3  -2   14.30    0.64
   4  -3  -2   15.01    0.71
   4   3  -2   12.64    0.71
  -4   3   2   13.24    0.73
   4   3  -2   12.76    0.63
  -4   3   2   14.47    0.73
   3  -3  -2   15.86    0.71
  -3  -3   2   15.38    0.71
   3  -3  -2   15.10    0.61
   3  -3  -2   15.08    0.62
  -3   3   2   16.11    0.73
  -3   3   2   14.99    0.71
   3   3  -2   15.30    0.64
   3   3  -2   15.20    0.60
  -2  -3   2    1.38    0.29
   2  -3  -2    1.29    0.16
   2  -3  -2    1.01    0.15
   2   3  -2    1.36    0.27
  -2   3   2    1.03    0.27
  -2   3   2    1.26    0.25
  -2   3   2    1.22    0.26
  -1  -3   2   45.95    1.60
  -1   3   2   46.45    1.52
  -1   3   2   46.10    1.53
   1   3  -2   46.68    1.65
   0  -3   2    3.63    0.46
   0   3   2    3.95    0.32
   0   3   2    3.89    0.32
   0   3  -2    4.53    0.40
  -1  -3  -2    5.67    0.33
   1  -3   2    5.84    0.52
  -1  -3  -2    5.59    0.33
   1   3   2    6.32    0.41
   1   3   2    6.37    0.40
  -2  -3  -2  128.75    3.93
   2  -3   2  132.61    3.88
  -2   3  -2  128.42    3.89
   2   3   2  128.05    4.03
  -2   3  -2  130.38    3.89
   2   3   2  128.00    4.01
  -3  -3  -2    8.68    0.50
   3  -3   2    6.90    0.59
   3   3   2    8.45    0.53
   3   3   2    7.92    0.39
  -3   3  -2    7.77    0.49
   3   3   2    8.98    0.60
  -3   3  -2    8.05    0.51
  -4  -3  -2    1.19    0.27
   4  -3   2    2.31    0.48
   4   3   2    1.84    0.38
  -4   3  -2    2.22    0.37
   4   3   2    1.54    0.28
   4   3   2    2.67    0.46
  -4   3  -2    2.31    0.36
   5  -3   2    8.73    0.55
   5  -3   2    8.76    0.73
   5   3   2    8.58    0.62
  -5   3  -2   10.47    0.64
   5   3   2    9.80    0.75
   5   3   2    8.54    0.55
  -5   3  -2   10.22    0.69
   6  -3   2    0.09    0.52
   6  -3   2    0.83    0.37
  -6  -3  -2    0.97    0.38
   6   3   2    0.12    0.50
  -6   3  -2    0.55    0.45
  -6   3  -2    1.05    0.43
   6   3   2    0.72    0.40
   6   3   2    0.31    0.35
  -6   3  -2    0.35    0.31
  -7  -3  -2   24.44    1.16
   7  -3   2   23.17    1.10
   7  -3   2   22.74    1.24
   7   3   2   23.41    1.33
  -7   3  -2   21.77    1.17
  -7   3  -2   24.01    1.15
  -7   3  -2   22.53    1.02
   7   3   2   22.19    1.13
   7   3   2   23.88    1.03
   8  -3   2    0.16    0.11
   8  -3   2    1.03    0.66
  -8  -3  -2    0.58    0.48
  -8   3  -2    0.17    0.53
  -8   3  -2    0.09    0.50
   8   3   2    0.26    0.48
  -8   3  -2    0.49    0.51
   8   3   2   -1.19    0.58
   8   3   2    0.01    0.48
  -9  -3  -2   33.57    1.50
   9  -3   2   32.34    1.64
  -9   3  -2   32.62    1.56
  -9   3  -2   29.38    1.58
   9   3   2   32.17    1.36
   9   3   2   34.38    1.76
  -9   3  -2   32.07    1.47
   9   3   2   32.95    1.59
  10  -3   2   23.62    1.40
 -10  -3  -2   23.34    0.93
 -10  -3  -2   23.85    1.33
 -10   3  -2   23.28    1.47
 -10   3  -2   24.07    1.41
  10   3   2   20.53    1.45
  10   3   2   21.53    1.19
  11  -3   2   12.15    1.02
 -11  -3  -2   11.86    0.99
 -11  -3  -2   11.45    0.76
  11   3   2   10.14    1.12
  11   3   2   11.18    0.93
 -11   3  -2   10.81    1.03
 -12  -3  -2   36.52    1.85
  12  -3   2   30.80    1.81
 -12  -3  -2   32.48    1.29
  12   3   2   36.05    2.01
  12   3   2   32.72    1.63
 -12   3  -2   30.43    1.70
 -13  -3  -2    1.87    0.82
  13   3   2    1.52    0.81
  13   3   2   -0.49    0.92
 -13   3  -2   -0.04    0.90
  14   3   2   27.13    1.94
 -14   3  -2   27.24    1.86
  14   3   2   26.56    1.59
  15   3   2    5.25    1.06
  15   3   2    4.53    1.29
 -15   3  -2    4.23    1.09
  16   3   2    8.08    1.51
  16   3   2    6.56    1.23
 -16   3  -2    5.81    1.32
 -17   3  -2    0.31    1.13
  17   3   2    1.71    1.11
  17   3   2    1.17    1.39
  18   3   2   -1.87    1.36
  18   3   2    0.15    1.18
 -18   3  -2    0.82    1.30
  19   3   2    0.55    1.28
 -19   3  -2   -0.47    1.36
  19   3   2    1.58    1.59
  20   3   2    1.31    1.41
  20   3   2   -2.19    1.62
 -20   3  -2   -1.62    1.45
 -20   4   2    2.68    1.60
  20   4  -2   -0.25    1.59
  20   4  -2    0.20    1.25
  19   4  -2    1.99    1.22
 -19   4   2    2.09    1.47
  19   4  -2    1.20    1.52
 -18   4   2    1.45    1.30
  18   4  -2    2.74    1.42
  18   4  -2    1.55    1.11
  17  -4  -2   -0.81    1.05
  17   4  -2   -0.02    1.00
  17   4  -2    0.91    1.29
 -17   4   2    0.90    1.21
  16  -4  -2    3.11    1.09
 -16   4   2    5.08    1.28
  16   4  -2    3.88    1.01
  16   4  -2    6.33    1.38
  15  -4  -2    8.31    1.09
 -15   4   2    9.55    1.31
  15   4  -2    8.06    1.06
  15   4  -2    9.10    1.38
  14  -4  -2    1.92    0.88
  14   4  -2    0.92    1.03
  14   4  -2    1.81    0.81
 -14   4   2    2.37    1.01
  13  -4  -2    4.86    0.89
 -13   4   2    5.95    1.04
  13   4  -2    6.35    1.10
 -13   4   2    5.12    1.02
  13   4  -2    6.56    0.89
  12  -4  -2   -0.28    0.74
  12   4  -2   -0.85    0.64
 -12   4   2   -0.28    0.80
  12   4  -2   -0.17    0.82
 -12   4   2    0.83    0.81
 -11  -4   2   11.34    0.87
  11  -4  -2   12.34    0.98
 -11  -4   2   12.12    0.88
 -11   4   2   13.97    1.04
  11   4  -2   12.53    1.20
  11   4  -2   14.78    1.08
 -11   4   2   14.22    1.13
  11   4  -2   13.62    0.90
 -11   4   2   11.52    1.08
  10  -4  -2    3.12    0.68
 -10  -4   2    2.60    0.57
 -10  -4   2    2.06    0.55
  10   4  -2    1.46    0.76
 -10   4   2    3.45    0.73
  10   4  -2    1.78    0.54
 -10   4   2    1.58    0.65
 -10   4   2    2.54    0.74
  10   4  -2    3.68    0.68
   9  -4  -2   62.16    2.18
   9  -4  -2   63.55    2.24
  -9  -4   2   61.70    2.15
   9   4  -2   62.96    2.40
  -9   4   2   59.02    2.36
  -9   4   2   61.37    2.14
  -9   4   2   60.23    2.33
   9   4  -2   56.98    2.27
   9   4  -2   60.42    2.02
   8  -4  -2    4.82    0.60
   8  -4  -2    6.08    0.69
  -8  -4   2    4.79    0.49
   8   4  -2    4.68    0.48
  -8   4   2    5.88    0.60
  -8   4   2    4.28    0.67
   8   4  -2    3.94    0.60
  -8   4   2    4.51    0.71
   8   4  -2    2.45    0.67
   7  -4  -2    9.45    0.64
  -7  -4   2    9.13    0.58
   7  -4  -2   10.19    0.74
   7   4  -2    9.01    0.68
  -7   4   2    8.87    0.75
  -7   4   2    9.39    0.76
  -7   4   2   10.51    0.62
   7   4  -2    8.35    0.78
   6  -4  -2   33.82    1.27
  -6  -4   2   33.72    1.38
   6  -4  -2   38.29    1.40
   6   4  -2   34.52    1.45
  -6   4   2   34.45    1.42
  -6   4   2   33.70    1.21
  -6   4   2   37.34    1.42
   6   4  -2   34.06    1.36
   5  -4  -2   -0.05    0.25
   5  -4  -2    0.58    0.46
  -5  -4   2    0.05    0.34
   5   4  -2    0.05    0.34
  -5   4   2   -0.31    0.40
   5   4  -2   -0.39    0.39
  -5   4   2    0.21    0.38
   4  -4  -2    1.71    0.48
  -4  -4   2    0.97    0.35
   4   4  -2    1.29    0.31
  -4   4   2    1.10    0.40
   4   4  -2    0.89    0.36
  -4   4   2    0.94    0.36
   3  -4  -2  286.55    8.32
  -3  -4   2  288.00    9.21
   3   4  -2  294.27    8.67
  -3   4   2  292.03    8.77
  -3   4   2  293.94    8.77
   3   4  -2  283.46    8.69
  -2   4   2   44.00    1.52
  -2   4   2   44.86    1.52
   2   4  -2   42.68    1.58
  -1   4   2    9.70    0.61
   1   4  -2    8.62    0.61
  -1   4   2   10.64    0.60
   0  -4   2    4.83    0.60
   0   4  -2    4.07    0.46
   0   4   2    3.96    0.39
   0   4   2    4.61    0.40
   1  -4   2   18.60    1.00
   1   4   2   17.66    0.81
   1   4   2   16.67    0.80
   2  -4   2    1.79    0.53
   2   4   2    2.15    0.40
  -2   4  -2    1.98    0.22
   2   4   2    2.14    0.36
   3  -4   2    2.65    0.57
   3   4   2    2.76    0.46
  -3   4  -2    1.73    0.33
  -3   4  -2    2.07    0.31
   3   4   2    1.93    0.39
  -4  -4  -2   46.57    1.53
   4  -4   2   43.40    1.69
   4   4   2   44.16    1.69
   4   4   2   47.44    1.79
  -4   4  -2   46.47    1.60
  -4   4  -2   45.47    1.60
   5  -4   2   53.39    1.96
  -5  -4  -2   52.47    1.81
  -5   4  -2   53.98    1.90
   5   4   2   53.11    1.95
  -5   4  -2   54.38    1.88
   5   4   2   50.22    2.00
   5   4   2   51.92    1.67
  -6  -4  -2    0.68    0.39
   6  -4   2   -0.14    0.58
   6   4   2    0.31    0.59
  -6   4  -2    0.59    0.47
   6   4   2    0.53    0.47
  -6   4  -2   -0.35    0.43
   6   4   2   -0.10    0.37
   7  -4   2   48.74    1.98
   7  -4   2   51.84    1.71
  -7  -4  -2   48.45    1.84
   7   4   2   53.94    2.13
   7   4   2   49.00    1.74
  -7   4  -2   51.81    1.94
  -7   4  -2   49.86    1.97
   7   4   2   49.96    1.97
   8  -4   2   43.47    1.64
   8  -4   2   45.49    1.88
   8   4   2   43.61    1.64
  -8   4  -2   42.58    1.59
  -8   4  -2   44.44    1.81
  -8   4  -2   43.95    1.89
   8   4   2   41.70    1.98
   8   4   2   44.54    1.92
   9  -4   2   40.12    1.67
   9  -4   2   43.30    1.96
  -9   4  -2   41.01    1.86
  -9   4  -2   42.65    1.67
   9   4   2   40.63    1.62
   9   4   2   42.89    2.03
  -9   4  -2   40.79    1.91
   9   4   2   38.96    1.84
  10  -4   2   17.12    1.20
  10  -4   2   18.22    1.35
 -10  -4  -2   17.66    1.24
 -10   4  -2   17.14    1.22
  10   4   2   17.10    1.08
  10   4   2   18.24    1.23
  10   4   2   17.83    1.38
 -10   4  -2   16.98    1.08
 -10   4  -2   17.14    1.21
 -11  -4  -2   50.54    2.14
  11  -4   2   50.34    2.20
 -11   4  -2   51.45    2.24
  11   4   2   51.79    2.01
  11   4   2   49.14    2.40
  12  -4   2    1.98    1.06
  12   4   2    4.25    0.86
 -12   4  -2    2.11    0.96
  12   4   2    2.07    1.02
  13  -4   2   11.36    1.36
 -13   4  -2   10.94    1.27
  13   4   2   12.73    1.16
  13   4   2    9.30    1.34
  14  -4   2   14.08    1.49
 -14   4  -2   11.73    1.36
  14   4   2   13.58    1.52
  14   4   2   11.64    1.18
  15  -4   2    1.33    1.22
  15   4   2    1.87    1.00
  15   4   2    0.65    1.23
 -15   4  -2   -0.59    1.07
  16  -4   2   -1.47    1.24
  16   4   2    0.69    1.13
  16   4   2    1.42    1.32
 -16   4  -2    0.93    1.21
  17  -4   2    0.09    1.34
  17   4   2   -2.51    1.32
 -17   4  -2    1.11    1.29
  17   4   2   -0.61    1.11
  18  -4   2    0.94    1.35
  18   4   2   -0.57    1.17
  18   4   2    0.90    1.51
 -18   4  -2    1.84    1.37
  19  -4   2    0.84    1.51
  19   4   2    1.49    1.50
  19   4   2    0.32    1.31
 -19   4  -2    1.88    1.50
  19   5  -2    1.28    1.55
 -19   5   2    1.41    1.54
 -18   5   2    2.57    1.48
  18   5  -2    2.46    1.50
 -17   5   2    3.38    1.32
  17   5  -2    1.64    1.35
  16  -5  -2    0.17    1.04
  16   5  -2   -0.95    1.18
 -16   5   2    1.07    1.19
  15  -5  -2    0.27    1.00
  15   5  -2    1.84    1.18
 -15   5   2    3.90    1.17
  14  -5  -2    5.11    1.00
 -14   5   2    5.62    1.18
  14   5  -2    7.14    1.26
  13  -5  -2   26.14    1.55
  13   5  -2   27.97    1.85
 -13   5   2   26.94    1.77
  12  -5  -2   14.60    1.14
  12   5  -2   14.73    1.35
 -12   5   2   13.17    1.27
  11  -5  -2   10.88    1.04
 -11   5   2   10.78    1.10
  11   5  -2    9.14    1.09
  10  -5  -2   -0.33    0.70
  10   5  -2    1.35    0.82
 -10   5   2    1.16    0.76
  -9  -5   2   17.10    1.01
   9  -5  -2   16.49    0.99
   9  -5  -2   16.10    1.08
  -9   5   2   16.38    1.13
  -9   5   2   16.24    1.06
   9   5  -2   15.15    1.14
   9   5  -2   16.46    1.06
  -9   5   2   12.08    1.08
  -8  -5   2   -0.08    0.46
   8  -5  -2   -0.17    0.63
  -8   5   2    0.11    0.58
   8   5  -2   -0.43    0.51
  -8   5   2    0.16    0.62
  -8   5   2    0.20    0.49
   8   5  -2    0.60    0.67
  -7  -5   2    1.66    0.49
   7  -5  -2    3.02    0.66
  -7   5   2    1.17    0.62
   7   5  -2    1.72    0.51
   7   5  -2    1.87    0.62
  -7   5   2    2.12    0.58
   6  -5  -2   22.59    1.17
  -6  -5   2   22.38    1.08
  -6   5   2   24.07    1.25
  -6   5   2   21.91    1.23
   6   5  -2   24.46    1.23
   6   5  -2   22.81    1.12
   5  -5  -2    1.30    0.58
  -5  -5   2    0.97    0.40
  -5   5   2    0.73    0.47
   5   5  -2    1.06    0.48
  -5   5   2    1.67    0.51
   5   5  -2    1.39    0.40
   4  -5  -2   45.06    1.74
   4   5  -2   42.87    1.55
  -4   5   2   45.31    1.67
   4   5  -2   44.02    1.62
  -4   5   2   44.58    1.66
   3   5  -2    7.83    0.53
  -3   5   2    6.56    0.58
   3   5  -2    7.51    0.47
  -3   5   2    7.66    0.57
  -3   5   2    7.35    0.61
   2   5  -2    0.12    0.35
  -2   5   2   -0.08    0.36
  -2   5   2    0.44    0.39
   1   5  -2   11.04    0.72
  -1   5   2   12.07    0.72
  -1   5   2   10.74    0.74
   0  -5   2    0.89    0.63
   0   5   2    1.45    0.40
   0   5   2    0.77    0.28
   0   5   2    1.08    0.39
   0   5  -2    1.01    0.44
   1  -5   2    3.11    0.64
  -1   5  -2    3.57    0.54
   1   5   2    2.68    0.44
   1   5   2    2.55    0.45
   2  -5   2   21.59    1.23
  -2   5  -2   18.87    0.76
   2   5   2   20.58    1.01
   2   5   2   21.06    1.00
  -2   5  -2   20.43    0.77
   3  -5   2   24.50    1.33
   3   5   2   24.56    1.20
  -3   5  -2   25.47    0.99
  -3   5  -2   24.57    0.98
   3   5   2   24.84    1.17
   4  -5   2   32.55    1.52
   4   5   2   32.40    1.36
  -4   5  -2   30.63    1.22
  -4   5  -2   30.60    1.24
   4   5   2   29.77    1.42
   5  -5   2    4.64    0.81
  -5   5  -2    5.56    0.57
  -5   5  -2    5.10    0.58
   5   5   2    5.44    0.64
   5   5   2    4.91    0.72
   6  -5   2    8.72    0.94
   6   5   2   10.55    0.84
  -6   5  -2   10.94    0.79
   6   5   2   10.90    0.65
   6   5   2    9.68    0.95
  -6   5  -2    9.57    0.77
  -7  -5  -2    5.34    0.43
  -7  -5  -2    6.60    0.55
   7  -5   2    4.07    0.91
   7   5   2    5.28    0.86
  -7   5  -2    5.35    0.73
  -7   5  -2    4.91    0.71
   7   5   2    5.26    0.59
   7   5   2    5.98    0.75
   8  -5   2   -1.13    0.76
  -8  -5  -2    0.58    0.47
   8   5   2   -0.66    0.73
  -8   5  -2    0.08    0.66
  -8   5  -2    0.38    0.60
   8   5   2   -0.01    0.52
   8   5   2   -1.02    0.60
   9  -5   2    6.26    1.05
  -9   5  -2    7.57    0.91
   9   5   2    5.92    0.73
   9   5   2    7.04    1.03
  10  -5   2   22.43    1.51
  10   5   2   20.82    1.22
 -10   5  -2   22.34    1.52
  10   5   2   21.78    1.56
  11  -5   2    4.56    1.04
  11   5   2    4.62    1.10
 -11   5  -2    4.79    1.03
  12  -5   2    2.45    1.05
 -12   5  -2    3.60    1.00
  12   5   2    1.79    1.08
  13  -5   2   -0.10    1.12
  13   5   2    3.14    1.16
 -13   5  -2    1.63    1.03
  14  -5   2    0.25    1.13
  14   5   2   -0.20    1.15
 -14   5  -2   -0.18    1.06
  15  -5   2    4.00    1.32
  15   5   2    3.33    1.37
 -15   5  -2    2.15    1.21
  16  -5   2    2.19    1.35
 -16   5  -2    0.81    1.27
  16   5   2    0.43    1.35
  17  -5   2    1.76    1.40
  17   5   2    3.00    1.54
 -17   5  -2    2.95    1.42
  18  -5   2    4.46    1.56
 -18   5  -2    1.39    1.51
  18   5   2    5.35    1.72
 -18   6   2    4.83    1.58
  18   6  -2    0.96    1.54
 -17   6   2    1.04    1.38
  17   6  -2    1.88    1.39
  16   6  -2    3.65    1.38
 -16   6   2    2.56    1.37
  15   6  -2   -2.43    1.10
 -15   6   2    0.48    1.18
  14  -6  -2    0.84    0.95
  14   6  -2    2.10    1.13
 -14   6   2    0.77    1.09
  13  -6  -2    0.98    0.93
  13   6  -2    0.53    1.05
 -13   6   2   -0.66    0.99
  12  -6  -2    1.72    0.96
 -12   6   2    0.17    0.95
  12   6  -2    1.20    0.98
  11  -6  -2   32.55    1.67
 -11   6   2   32.61    1.78
  11   6  -2   29.72    1.89
 -10  -6   2    6.82    0.77
  10  -6  -2    8.00    0.99
 -10   6   2    6.66    1.03
  10   6  -2    6.82    1.04
  -9  -6   2    0.33    0.53
   9  -6  -2   -0.07    0.77
   9   6  -2    1.03    0.79
  -9   6   2    0.01    0.72
  -8  -6   2    0.17    0.49
   8  -6  -2   -0.37    0.74
  -8   6   2    0.23    0.72
   8   6  -2    0.28    0.76
   7  -6  -2    1.86    0.77
  -7  -6   2    0.43    0.47
  -7   6   2    0.89    0.68
   7   6  -2    1.46    0.56
  -7   6   2    2.47    0.65
   7   6  -2    1.18    0.70
   6  -6  -2    9.31    0.94
  -6   6   2    7.38    0.77
   6   6  -2    7.48    0.68
  -6   6   2    6.91    0.83
   6   6  -2    9.60    0.86
   5   6  -2   18.81    1.10
  -5   6   2   18.37    1.14
  -5   6   2   20.35    1.17
   5   6  -2   17.11    1.00
  -5   6   2   19.24    1.14
   4   6  -2    0.68    0.41
  -4   6   2    0.41    0.56
  -4   6   2    1.23    0.55
   4   6  -2    0.37    0.47
  -4   6   2    0.35    0.49
   3   6  -2    0.92    0.35
   3   6  -2    0.84    0.39
  -3   6   2    0.35    0.44
  -3   6   2    0.40    0.49
   2   6  -2   -0.35    0.40
   2   6  -2    0.56    0.29
  -2   6   2   -0.96    0.42
  -2   6   2   -0.70    0.46
   2   6  -2   -0.09    0.28
  -1   6   2   92.58    3.04
  -1   6   2   92.94    3.01
  -1   6   2   90.18    3.10
   1   6  -2   91.88    3.18
   0   6   2    3.28    0.53
   0   6  -2    2.75    0.57
   0   6   2    2.28    0.51
   0   6   2    2.21    0.36
   1   6   2   44.06    1.66
  -1   6  -2   41.92    1.79
   1   6   2   43.65    1.68
   2  -6   2    5.03    0.88
   2   6   2    5.11    0.59
  -2   6  -2    4.89    0.40
  -2   6  -2    4.56    0.71
   2   6   2    4.17    0.60
  -2   6  -2    3.94    0.41
   3  -6   2   18.46    1.30
  -3   6  -2   19.82    0.96
   3   6   2   23.10    1.20
   3   6   2   19.93    1.16
  -3   6  -2   20.51    0.94
   4  -6   2    8.87    0.99
  -4   6  -2    6.65    0.59
   4   6   2    6.34    0.71
  -4   6  -2    5.65    0.61
   4   6   2    6.21    0.80
   5  -6   2   32.39    1.72
  -5   6  -2   35.32    1.49
   5   6   2   35.64    1.67
   5   6   2   34.27    1.68
  -5   6  -2   36.66    1.50
   6  -6   2    3.96    0.94
  -6   6  -2    3.82    0.65
   6   6   2    5.83    0.76
  -6   6  -2    2.94    0.71
   6   6   2    4.39    0.84
   7  -6   2    6.64    1.06
   7   6   2    6.64    0.96
  -7   6  -2    5.05    0.81
   8  -6   2    5.74    1.03
  -8   6  -2    6.20    0.94
   8   6   2    5.90    0.99
   9  -6   2    8.25    1.20
  -9   6  -2    7.90    1.01
   9   6   2    9.66    1.21
  10  -6   2    4.00    1.13
 -10   6  -2    2.19    0.93
  10   6   2    1.58    1.00
  11  -6   2   -0.21    1.09
 -11   6  -2   -0.20    0.92
  11   6   2    0.35    1.01
  12  -6   2    2.45    1.17
 -12   6  -2    2.79    1.03
  12   6   2    1.04    1.09
  13  -6   2   19.36    1.64
 -13   6  -2   17.71    1.57
  13   6   2   16.19    1.67
  14  -6   2   -0.58    1.17
  14   6   2    2.15    1.25
 -14   6  -2    1.26    1.17
  15  -6   2   -0.92    1.27
 -15   6  -2    0.44    1.18
  15   6   2    0.49    1.33
  16  -6   2   -1.37    1.32
  16   6   2    1.63    1.44
 -16   6  -2   -0.09    1.35
  17  -6   2    2.16    1.46
  17   6   2   -0.90    1.46
 -17   6  -2   -2.40    1.35
 -17   7   2    2.06    1.52
  17   7  -2    0.86    1.44
  16   7  -2    2.46    1.39
 -16   7   2   -1.30    1.37
 -15   7   2    0.01    1.30
  15   7  -2    0.28    1.22
  14   7  -2    0.72    1.19
 -14   7   2    1.34    1.18
  13  -7  -2    1.53    0.99
  13   7  -2    0.11    1.14
 -13   7   2    1.20    1.11
  12  -7  -2    2.15    0.98
  12   7  -2    1.12    1.08
 -12   7   2    2.18    1.11
  11  -7  -2    4.58    1.03
  11   7  -2    4.58    1.10
 -11   7   2    3.06    1.01
  10  -7  -2   -0.33    0.92
 -10   7   2    0.36    0.92
  10   7  -2   -0.14    0.93
   9  -7  -2   16.44    1.30
   9   7  -2   15.54    1.30
  -9   7   2   17.65    1.33
   8  -7  -2   -0.63    0.81
   8   7  -2   -0.42    0.80
  -8   7   2    0.20    0.78
  -7   7   2    0.38    0.78
  -7   7   2    0.95    0.73
   7   7  -2    0.57    0.79
   6   7  -2    0.42    0.70
  -6   7   2    0.11    0.71
  -6   7   2   -1.10    0.70
  -5   7   2    4.51    0.76
   5   7  -2    3.45    0.61
   5   7  -2    2.95    0.65
  -4   7   2    9.45    0.84
   4   7  -2   10.29    0.72
  -4   7   2   10.30    0.83
   4   7  -2    8.71    0.77
   3   7  -2    5.18    0.58
  -3   7   2    5.63    0.66
   3   7  -2    5.56    0.56
  -3   7   2    4.47    0.70
  -2   7   2    1.68    0.60
   2   7  -2    0.53    0.41
  -2   7   2    0.37    0.53
  -2   7   2    0.50    0.52
   2   7  -2    1.41    0.48
   2   7  -2    0.40    0.41
   1   7  -2    7.78    0.52
  -1   7   2    7.54    0.75
  -1   7   2    7.82    0.72
   1   7  -2    8.95    0.62
   1   7  -2    7.52    0.72
  -1   7   2    8.67    0.65
   0   7   2    1.61    0.36
   0   7   2    2.17    0.60
   0   7  -2    1.28    0.36
   0   7  -2    2.82    0.60
   0   7  -2    1.84    0.37
   0   7   2    2.24    0.58
  -1   7  -2    0.35    0.38
  -1   7  -2   -0.05    0.36
  -1   7  -2   -0.74    0.56
   1   7   2    0.25    0.55
   1   7   2   -0.42    0.56
   2   7   2   11.59    0.87
   2   7   2   11.01    0.90
  -2   7  -2   11.71    0.98
  -2   7  -2   10.48    0.65
  -2   7  -2   10.76    0.64
   3  -7   2    1.95    0.85
  -3   7  -2    1.94    0.51
  -3   7  -2    1.60    0.47
  -3   7  -2    2.13    0.73
   3   7   2    0.50    0.68
   4  -7   2    3.47    1.03
  -4   7  -2    4.06    0.59
   4   7   2    5.11    0.83
  -4   7  -2    2.71    0.60
   5  -7   2   -0.67    0.91
  -5   7  -2   -0.01    0.60
   5   7   2   -0.04    0.76
   6  -7   2   -0.85    0.92
  -6   7  -2    0.51    0.66
   6   7   2   -0.60    0.74
   7  -7   2    5.16    1.09
   7   7   2    5.42    1.02
  -7   7  -2    2.86    0.81
   8  -7   2    0.19    1.02
  -8   7  -2    2.05    0.85
   8   7   2    1.60    0.99
   9  -7   2    1.67    1.06
   9   7   2    1.99    1.05
  -9   7  -2    1.08    0.92
  10  -7   2    4.65    1.18
 -10   7  -2    2.44    1.00
  10   7   2    2.60    1.12
  11  -7   2   10.40    1.44
 -11   7  -2    9.09    1.24
  11   7   2    9.69    1.37
  12  -7   2   -1.32    1.13
 -12   7  -2   -0.82    1.07
  12   7   2    0.34    1.19
  13  -7   2    2.67    1.33
  13   7   2    0.52    1.20
 -13   7  -2    2.19    1.22
  14  -7   2   -1.60    1.29
  14   7   2   -1.55    1.22
 -14   7  -2    2.52    1.30
  15  -7   2    2.49    1.42
  15   7   2    1.11    1.39
 -15   7  -2    1.78    1.32
  16  -7   2    0.75    1.42
 -16   7  -2   -0.68    1.34
  16   7   2    1.18    1.50
 -15   8   2    0.92    1.39
  15   8  -2    0.70    1.37
 -15   8   2    0.36    1.27
  14   8  -2    0.99    1.34
 -14   8   2    0.30    1.27
 -14   8   2    0.65    1.31
  13   8  -2    1.06    1.26
 -13   8   2    0.02    1.13
 -13   8   2    0.57    1.13
  12  -8  -2   -0.77    1.04
  12   8  -2   -0.48    1.12
 -12   8   2    0.05    1.13
 -12   8   2    0.80    1.12
  11  -8  -2    0.64    1.07
 -11   8   2   -0.89    1.04
  11   8  -2   -0.30    1.04
 -11   8   2    1.15    1.05
  10  -8  -2    1.74    1.09
 -10   8   2    0.35    1.05
 -10   8   2    1.00    1.03
  10   8  -2    0.18    1.04
   9   8  -2    2.62    1.03
  -9   8   2    1.84    1.02
  -9   8   2    0.98    1.01
  -8   8   2    0.46    0.87
  -8   8   2    1.13    0.94
   8   8  -2   -0.59    0.89
   7   8  -2   -0.34    0.85
  -7   8   2    0.40    0.86
  -6   8   2    2.78    0.88
   6   8  -2    3.11    0.89
  -5   8   2    1.22    0.80
   5   8  -2    1.17    0.74
  -4   8   2    4.39    0.82
   4   8  -2    2.77    0.71
  -3   8   2   11.51    0.99
   3   8  -2   12.89    0.88
  -2   8   2    0.72    0.68
   2   8  -2    0.18    0.52
   2   8  -2   -0.11    0.48
   1   8  -2    3.45    0.53
   1   8  -2    3.38    0.54
  -1   8   2    2.23    0.70
   0   8   2   13.12    0.99
   0   8  -2   13.29    0.86
   0   8  -2   13.04    0.75
  -1   8  -2   11.78    0.73
  -1   8  -2   10.98    0.71
   1   8   2   12.51    0.98
  -2   8  -2    3.56    0.60
  -2   8  -2    3.94    0.58
  -2   8  -2    3.98    0.61
   2   8   2    6.39    0.86
  -3   8  -2    0.93    0.60
   3   8   2    1.04    0.81
  -4   8  -2    0.36    0.64
   4   8   2    1.42    0.84
  -4   8  -2    0.30    0.78
   5  -8   2   -1.06    1.07
  -5   8  -2   -0.56    0.66
   5   8   2    1.33    0.88
   6  -8   2    2.63    1.11
   6   8   2    2.06    0.98
  -6   8  -2    0.38    0.79
   7  -8   2    5.29    1.29
  -7   8  -2    5.97    0.97
   7   8   2    5.86    1.13
   8  -8   2    2.39    1.18
  -8   8  -2    1.53    0.90
   8   8   2    2.86    1.07
   9  -8   2    0.67    1.18
   9   8   2    0.79    1.09
  -9   8  -2   -0.57    0.92
  10  -8   2    1.70    1.18
  10   8   2   -1.16    1.10
 -10   8  -2    0.77    0.99
  11  -8   2    5.09    1.38
 -11   8  -2    6.77    1.29
  11   8   2    7.19    1.42
  12  -8   2    1.75    1.25
  12   8   2    3.35    1.31
 -12   8  -2    1.15    1.18
  13  -8   2    1.66    1.33
  13   8   2    0.27    1.32
 -13   8  -2    0.99    1.25
  14  -8   2    0.11    1.41
 -14   8  -2   -0.88    1.31
  14   8   2   -0.35    1.31
 -12   9   2    1.25    1.23
  12   9  -2    0.02    1.28
 -12   9   2    0.62    1.20
  11   9  -2    0.45    1.17
 -11   9   2    0.45    1.17
  10   9  -2    1.40    1.16
 -10   9   2    1.49    1.10
   9   9  -2    1.56    1.10
  -9   9   2    2.28    1.13
   8   9  -2    1.22    1.05
  -8   9   2    0.28    1.00
  -7   9   2    0.23    0.95
   7   9  -2    0.97    0.96
   6   9  -2   -0.44    0.89
  -6   9   2    0.70    0.91
  -5   9   2    1.89    0.90
   5   9  -2    1.30    0.85
  -4   9   2    1.77    0.88
   4   9  -2    0.52    0.75
   3   9  -2   -0.92    0.69
  -3   9   2   -0.57    0.81
  -2   9   2    1.52    0.84
   2   9  -2    0.54    0.65
  -1   9   2    5.34    0.91
   1   9  -2    5.33    0.71
   0   9  -2    0.72    0.60
   0   9   2   -0.31    0.78
  -1   9  -2    0.64    0.61
   1   9   2    0.11    0.82
  -2   9  -2    0.11    0.65
   2   9   2   -1.63    0.84
  -3   9  -2    3.34    0.74
   3   9   2    3.06    0.97
  -4   9  -2    1.45    0.76
   4   9   2    0.97    0.95
  -5   9  -2    1.32    0.83
   5   9   2   -0.77    0.96
  -5   9  -2    0.89    0.81
  -6   9  -2    1.30    0.84
   6   9   2    1.29    1.05
   7  -9   2    1.66    1.30
   7   9   2    2.46    1.17
  -7   9  -2    0.57    0.92
   8  -9   2    1.26    1.26
  -8   9  -2    0.74    0.98
   8   9   2    0.75    1.17
   9  -9   2   -0.13    1.27
  -9   9  -2    0.35    1.06
   9   9   2    0.51    1.17
  10  -9   2   -0.63    1.34
 -10   9  -2   -0.80    1.09
  10   9   2   -1.54    1.19
  11  -9   2    0.70    1.32
 -11   9  -2    1.05    1.22
  11   9   2    2.63    1.37
  -8  10   2    1.51    1.16
   8  10  -2    0.71    1.14
   7  10  -2    1.17    1.09
  -7  10   2    2.58    1.16
   6  10  -2    0.45    1.02
  -6  10   2    0.59    1.08
  -5  10   2    0.47    1.00
   5  10  -2    1.10    0.93
   4  10  -2   -0.69    0.85
  -4  10   2   -0.45    0.95
   3  10  -2    0.36    0.83
  -3  10   2    1.12    0.95
  -2  10   2    0.52    0.93
   2  10  -2   -0.29    0.77
  -1  10   2   -0.67    0.94
   1  10  -2    1.93    0.78
   0  10   2   -0.83    0.96
   0  10  -2    1.27    0.75
  -1  10  -2   -0.21    0.73
   1  10   2    0.21    1.00
  -2  10  -2    2.59    0.83
   2  10   2    3.16    1.08
  -3  10  -2    0.29    0.81
   3  10   2    0.88    1.05
  -4  10  -2    0.35    0.87
   4  10   2    0.37    1.08
   5  10   2   -0.65    1.04
  -5  10  -2    0.30    0.89
   6  10   2   -0.86    1.11
  -6  10  -2    0.27    0.95
   7  10   2   -0.62    1.19
  -7  10  -2    0.90    1.03
  22   0  -3   -1.06    1.29
  21   0  -3    4.79    1.37
  20   0  -3   -0.36    1.20
  20   0  -3   -0.23    1.45
 -19   0   3    7.60    1.41
  19   0  -3    8.64    1.56
  19   0  -3    6.69    1.25
  18   0  -3    0.64    1.27
 -18   0   3   -0.38    1.11
  18   0  -3   -0.13    1.05
 -17   0   3    6.06    1.20
  17   0  -3    2.98    1.29
  17   0  -3    3.15    1.00
 -16   0   3   -0.41    0.92
  16   0  -3    0.50    0.86
  16   0  -3   -1.17    1.02
  15   0  -3    2.46    0.99
  15   0  -3    2.71    0.85
 -15   0   3    2.00    0.85
 -14   0   3   -0.12    0.73
  14   0  -3   -0.16    0.89
  14   0  -3    0.47    0.73
  13   0  -3    0.68    0.78
 -13   0   3    0.50    0.68
  13   0  -3    0.93    0.67
 -12   0   3   -0.09    0.60
  12   0  -3   -0.10    0.60
  12   0  -3    0.46    0.76
  11   0  -3   89.46    3.03
 -11   0   3   96.53    3.28
  11   0  -3   96.13    3.41
  10   0  -3   -0.35    0.47
 -10   0   3   -0.46    0.48
  10   0  -3   -0.93    0.58
   9   0  -3   -0.71    0.50
  -9   0   3   -0.08    0.43
   9   0  -3   -0.32    0.42
   8   0  -3    0.22    0.38
   8   0  -3   -0.13    0.42
  -8   0   3    0.18    0.37
  -7   0   3   21.38    0.97
   7   0  -3   19.57    1.06
   7   0  -3   20.69    0.96
   7   0  -3   21.82    0.89
   6   0  -3   -0.23    0.27
  -6   0   3   -0.11    0.29
   6   0  -3   -0.25    0.28
   6   0  -3   -0.37    0.31
  -6   0   3   -0.04    0.32
  -5   0   3  987.12   28.79
   5   0  -3  945.61   27.43
  -5   0   3  913.04   28.80
   5   0  -3  962.21   28.79
  -5   0   3 1000.00   27.29
   5   0  -3  991.83   28.83
   4   0  -3   -0.37    0.19
   4   0  -3   -0.20    0.24
  -4   0   3    0.13    0.21
  -4   0   3    0.05    0.18
   4   0  -3    0.18    0.19
  -4   0   3    0.02    0.21
  -4   0   3   -0.30    0.22
   3   0  -3   61.87    2.14
  -3   0   3   69.67    2.17
   3   0  -3   62.68    2.15
  -3   0   3   72.32    2.06
  -3   0   3   72.22    2.02
   3   0  -3   66.19    2.02
  -3   0   3   68.40    2.15
   3   0  -3   72.01    2.18
   2   0  -3    0.02    0.11
   2   0  -3   -0.20    0.05
   2   0  -3   -0.16    0.09
  -2   0   3   -0.19    0.06
  -2   0   3   -0.17    0.03
  -2   0   3   -0.01    0.10
  -2   0   3   -0.18    0.09
  -1   0   3   -0.07    0.05
  -1   0   3   -0.17    0.04
   1   0  -3   -0.09    0.06
   1   0  -3    0.54    0.11
   1   0  -3   -0.07    0.05
   1   0  -3   -0.13    0.04
  -1   0   3   -0.17    0.04
  -1   0   3   -0.07    0.06
   0   0   3   -0.81    0.05
   0   0  -3   -0.85    0.05
   0   0  -3   -0.85    0.05
   0   0   3   -0.83    0.07
   0   0   3   -0.89    0.04
   0   0  -3   -0.89    0.05
   0   0  -3   -0.72    0.09
   0   0   3   -0.83    0.05
   1   0   3   62.72    2.09
   1   0   3   77.79    2.28
  -1   0  -3   70.71    2.10
  -1   0  -3   76.08    2.25
  -2   0  -3    0.00    0.19
   2   0   3   -0.24    0.17
   2   0   3   -0.05    0.20
  -2   0  -3    0.11    0.21
   2   0   3    1.29    0.20
   3   0   3  282.97    7.89
  -3   0  -3  272.44    8.40
   3   0   3  281.60    8.41
   3   0   3  268.51    8.34
  -3   0  -3  276.14    8.35
   4   0   3    0.01    0.23
  -4   0  -3   -0.04    0.26
   4   0   3   -0.25    0.25
   4   0   3   -0.33    0.28
  -4   0  -3   -0.39    0.29
   5   0   3  468.89   14.59
  -5   0  -3  494.54   14.61
  -5   0  -3  484.83   14.66
   5   0   3  492.26   13.81
   5   0   3  486.79   14.67
   6   0   3    0.39    0.35
  -6   0  -3    0.42    0.37
  -6   0  -3    0.06    0.36
   6   0   3    0.27    0.39
   7   0   3  180.22    5.35
  -7   0  -3  177.76    5.71
   7   0   3  186.26    5.82
   8   0   3    0.15    0.46
   8   0   3    0.51    0.56
  -8   0  -3   -0.18    0.51
  -9   0  -3   64.88    2.38
   9   0   3   62.26    2.48
   9   0   3   61.29    2.13
 -10   0  -3    0.42    0.65
  10   0   3   -0.36    0.54
  10   0   3    0.09    0.64
 -11   0  -3   22.90    1.48
  11   0   3   24.38    1.64
  11   0   3   23.33    1.23
  12   0   3   -0.10    0.84
  12   0   3   -0.01    0.68
 -12   0  -3    0.03    0.70
 -13   0  -3    5.96    1.04
  13   0   3    6.90    0.90
  13   0   3    9.17    1.22
 -14   0  -3    0.73    0.94
  14   0   3    0.53    0.85
  14   0   3    0.13    1.01
 -15   0  -3    0.48    1.03
  15   0   3    0.71    1.14
  15   0   3    0.39    0.92
 -16   0  -3   -1.35    1.03
  16   0   3    0.25    1.00
  16   0   3   -0.58    1.08
  17   0   3    4.21    1.42
 -17   0  -3    4.13    1.27
  17   0   3    0.76    1.06
 -18   0  -3   -1.16    1.19
  18   0   3    0.35    1.12
 -19   0  -3    9.74    1.52
  19   0   3   12.54    1.44
  20   0   3   -1.71    1.20
  21   0   3    1.12    1.32
  22  -1  -3    2.57    1.31
  22   1  -3    2.47    1.45
  21  -1  -3    4.76    1.32
  21   1  -3    3.99    1.71
  21   1  -3    2.43    1.29
 -21   1   3    3.05    1.50
  20  -1  -3    1.48    1.14
  20   1  -3    0.05    1.48
 -20   1   3    0.94    1.36
  20   1  -3    0.32    1.24
  19  -1  -3   -0.40    1.09
  19   1  -3    0.06    1.10
 -19   1   3   -1.72    1.22
  19   1  -3   -1.21    1.26
 -18  -1   3   -0.57    1.09
  18  -1  -3    0.87    1.02
  18  -1  -3    2.15    1.29
 -18   1   3    0.59    1.18
  18   1  -3    1.88    1.34
  18   1  -3    1.14    1.04
  17  -1  -3   22.51    1.46
  17  -1  -3   20.68    1.80
 -17  -1   3   19.87    1.64
  17   1  -3   19.94    1.47
 -17   1   3   21.61    1.69
  17   1  -3   21.48    1.86
 -16  -1   3    3.36    0.95
  16  -1  -3    2.20    0.91
  16  -1  -3    2.81    1.06
 -16   1   3    4.19    1.09
  16   1  -3    6.07    1.00
  16   1  -3    4.89    1.17
  15  -1  -3   81.80    2.89
  15  -1  -3   76.76    3.33
 -15  -1   3   85.27    3.22
  15   1  -3   80.46    3.41
  15   1  -3   81.01    2.91
 -15   1   3   80.42    3.22
  14  -1  -3    2.36    0.92
  14  -1  -3    1.65    0.79
 -14  -1   3    2.00    0.86
  14   1  -3    1.87    0.99
 -14   1   3    3.83    0.89
  14   1  -3    2.15    0.78
 -13  -1   3   45.22    1.99
  13  -1  -3   47.12    1.87
  13  -1  -3   46.27    2.24
  13   1  -3   49.78    2.22
  13   1  -3   46.23    1.89
 -13   1   3   46.52    2.13
  12  -1  -3    1.70    0.79
  12  -1  -3    2.09    0.66
 -12  -1   3    2.31    0.70
  12   1  -3    2.39    0.84
 -12   1   3    1.64    0.67
  12   1  -3    1.65    0.64
 -11  -1   3    4.70    0.55
  11  -1  -3    4.14    0.74
  11  -1  -3    2.96    0.60
 -11  -1   3    4.80    0.70
  11   1  -3    4.10    0.64
 -11   1   3    4.52    0.74
  11   1  -3    3.52    0.80
  10  -1  -3   79.36    2.64
 -10  -1   3   81.55    2.59
 -10  -1   3   82.94    2.86
  10  -1  -3   82.73    2.93
  10   1  -3   82.35    2.99
 -10   1   3   78.87    2.89
  10   1  -3   82.16    2.65
  -9  -1   3    0.24    0.45
  -9  -1   3   -0.38    0.37
   9  -1  -3   -0.46    0.42
   9  -1  -3   -0.30    0.48
   9   1  -3   -0.59    0.53
   9   1  -3   -0.20    0.42
  -9   1   3   -0.62    0.44
   9   1  -3   -0.30    0.39
   8  -1  -3    1.77    0.49
  -8  -1   3    1.25    0.34
  -8  -1   3    1.29    0.44
   8  -1  -3    0.75    0.40
  -8   1   3    0.62    0.45
   8   1  -3    0.57    0.37
   8   1  -3    1.02    0.39
  -8   1   3   -0.21    0.43
   8   1  -3    0.80    0.46
  -7  -1   3    2.92    0.35
   7  -1  -3    2.30    0.48
  -7  -1   3    3.23    0.44
   7  -1  -3    3.36    0.40
   7   1  -3    2.96    0.39
   7   1  -3    1.98    0.44
  -7   1   3    3.25    0.46
  -7   1   3    3.24    0.45
  -7   1   3    2.46    0.46
   7   1  -3    3.35    0.41
   6  -1  -3   16.74    0.73
   6  -1  -3   16.95    0.91
   6  -1  -3   18.16    0.85
  -6  -1   3   17.15    0.82
   6  -1  -3   17.05    0.84
   6   1  -3   16.32    0.87
   6   1  -3   17.12    0.83
   6   1  -3   16.44    0.71
  -6   1   3   16.34    0.85
  -6   1   3   16.62    0.90
  -6   1   3   17.60    0.83
   5  -1  -3   95.65    2.96
  -5  -1   3   92.94    2.93
   5  -1  -3   92.63    2.99
   5  -1  -3   94.38    2.76
  -5  -1   3   90.18    2.92
  -5  -1   3   91.17    2.96
   5  -1  -3   94.12    2.81
   5   1  -3   92.81    2.74
  -5   1   3   91.59    2.98
  -5   1   3   93.39    2.96
   5   1  -3   91.05    2.97
  -5   1   3   92.28    2.81
   5   1  -3   92.30    2.94
   4  -1  -3   26.79    0.94
   4  -1  -3   27.49    0.82
  -4  -1   3   25.45    0.96
   4  -1  -3   26.34    1.01
   4  -1  -3   27.17    0.91
  -4  -1   3   26.95    1.00
   4  -1  -3   25.29    1.03
   4   1  -3   26.70    1.01
  -4   1   3   26.63    0.96
   4   1  -3   26.55    0.97
   4   1  -3   26.17    0.88
  -4   1   3   26.48    1.01
  -4   1   3   25.13    0.99
  -4   1   3   27.48    1.01
  -3  -1   3    5.90    0.36
   3  -1  -3    6.17    0.40
   3  -1  -3    5.24    0.33
   3  -1  -3    5.79    0.37
   3  -1  -3    4.53    0.34
  -3   1   3    5.15    0.36
  -3   1   3    5.10    0.33
   3   1  -3    5.13    0.33
  -3   1   3    5.72    0.38
   3   1  -3    5.59    0.36
   2  -1  -3   40.41    1.30
  -2  -1   3   40.96    1.24
   2  -1  -3   39.06    1.19
  -2  -1   3   39.92    1.38
  -2  -1   3   39.30    1.21
   2  -1  -3   39.72    1.29
   2  -1  -3   39.02    1.20
   2   1  -3   34.85    1.25
  -2   1   3   38.05    1.29
  -1  -1   3  252.76    6.97
  -1  -1   3  208.71    7.40
  -1  -1   3  204.03    6.60
  -1  -1   3  248.73    6.97
   1  -1  -3  214.81    6.64
   1  -1  -3  253.99    7.05
   1  -1  -3  233.98    7.04
   1  -1  -3  249.72    6.65
   1   1  -3  238.61    7.42
   0  -1   3    1.72    0.23
   0  -1  -3    1.93    0.17
   0  -1   3    2.17    0.14
   0  -1  -3    1.86    0.20
   0  -1  -3    2.15    0.18
   0  -1   3    1.76    0.23
   0  -1   3    2.53    0.16
   0  -1  -3    1.76    0.20
   0   1   3    0.90    0.15
   0   1   3    1.50    0.20
   0   1   3    1.00    0.14
   0   1  -3    1.77    0.23
   0   1  -3    1.05    0.12
  -1  -1  -3  172.35    4.64
  -1  -1  -3  159.19    4.95
  -1  -1  -3  171.51    5.13
   1  -1   3  159.26    4.86
  -1  -1  -3  166.43    4.92
   1  -1   3  159.82    4.66
   1   1   3  163.38    4.97
   1   1   3  154.95    4.64
  -1   1  -3  159.82    4.88
   1   1   3  151.79    4.92
  -2  -1  -3   15.75    0.67
  -2  -1  -3   15.77    0.58
   2  -1   3   15.54    0.60
  -2  -1  -3   14.97    0.72
   2   1   3   14.93    0.73
  -2   1  -3   14.63    0.65
  -2   1  -3   15.04    0.62
   2   1   3   14.99    0.58
   2   1   3   13.93    0.66
  -2   1  -3   14.55    0.54
   3  -1   3    5.44    0.39
  -3  -1  -3    4.78    0.43
   3  -1   3    5.06    0.35
  -3  -1  -3    5.07    0.40
  -3  -1  -3    4.94    0.33
   3  -1   3    4.99    0.25
   3   1   3    4.55    0.46
  -3   1  -3    4.60    0.37
   3   1   3    4.54    0.35
   3   1   3    4.36    0.37
  -3   1  -3    4.98    0.40
   4  -1   3  264.85    8.07
  -4  -1  -3  256.36    8.13
  -4  -1  -3  258.31    8.06
   4  -1   3  258.06    8.03
  -4  -1  -3  269.14    7.60
   4  -1   3  268.11    7.55
   4  -1   3  266.51    7.57
  -4   1  -3  267.85    8.09
  -4   1  -3  266.26    8.06
   4   1   3  262.75    8.07
   4   1   3  273.02    8.17
   4   1   3  273.99    7.62
   5  -1   3   62.97    2.17
   5  -1   3   62.23    1.93
  -5  -1  -3   64.10    2.15
  -5   1  -3   63.31    2.19
  -5   1  -3   64.43    2.16
   5   1   3   66.33    2.25
   5   1   3   61.66    1.99
   5   1   3   61.22    2.14
   6  -1   3  173.25    5.44
  -6  -1  -3  169.64    5.40
   6  -1   3  178.17    5.03
  -6   1  -3  171.99    5.41
   6   1   3  168.65    5.41
   6   1   3  174.62    5.53
   6   1   3  173.36    5.08
  -6   1  -3  172.65    5.46
   7  -1   3   40.59    1.67
  -7  -1  -3   39.48    1.60
   7  -1   3   39.30    1.43
   7  -1   3   39.51    1.47
  -7   1  -3   39.69    1.64
   7   1   3   41.37    1.48
   7   1   3   43.19    1.79
  -7   1  -3   44.31    1.62
   8  -1   3    3.52    0.50
   8  -1   3    4.83    0.56
   8  -1   3    3.61    0.59
  -8  -1  -3    4.53    0.59
   8   1   3    3.88    0.67
  -8   1  -3    3.44    0.62
   8   1   3    2.92    0.53
  -8   1  -3    2.83    0.57
   9  -1   3   20.69    1.06
   9  -1   3   19.11    1.09
   9  -1   3   18.66    1.18
  -9  -1  -3   18.55    1.22
   9   1   3   19.06    1.27
  -9   1  -3   20.71    1.24
   9   1   3   19.30    1.04
 -10  -1  -3    6.66    0.83
  10  -1   3    5.60    0.69
  10  -1   3    6.87    0.68
  10  -1   3    7.01    0.84
 -10   1  -3    6.14    0.84
  10   1   3    6.76    0.92
  10   1   3    6.41    0.76
  11  -1   3   19.04    1.10
  11  -1   3   16.86    1.25
  11  -1   3   15.91    1.00
 -11  -1  -3   18.18    1.23
  11   1   3   16.12    1.08
  11   1   3   19.96    1.41
 -11   1  -3   16.08    1.18
  12  -1   3   24.70    1.60
 -12  -1  -3   25.25    1.61
  12  -1   3   25.26    1.35
  12   1   3   24.19    1.39
 -12   1  -3   25.10    1.63
  12   1   3   26.37    1.72
  13  -1   3    1.80    0.74
  13  -1   3    1.06    0.86
 -13  -1  -3    1.86    0.89
 -13   1  -3    1.44    0.84
  13   1   3    0.66    0.98
  13   1   3    0.75    0.82
  14  -1   3    8.83    0.98
 -14  -1  -3   10.53    1.23
  14  -1   3    8.75    1.21
  14   1   3    9.38    1.28
 -14   1  -3   10.54    1.25
  14   1   3    9.65    1.07
  15  -1   3    5.32    0.94
  15  -1   3    6.09    1.19
 -15  -1  -3    4.98    1.12
  15   1   3    4.81    1.02
 -15   1  -3    4.89    1.18
  15   1   3    4.06    1.28
  16  -1   3   -0.48    1.06
  16  -1   3   -0.70    0.89
 -16  -1  -3   -0.58    1.06
  16   1   3    1.41    1.25
  16   1   3    0.34    1.03
 -16   1  -3    0.35    1.11
 -17  -1  -3   18.14    1.64
  17  -1   3   15.82    1.31
 -17   1  -3   15.80    1.62
  17   1   3   17.67    1.87
  17   1   3   15.53    1.44
  18  -1   3    0.00    1.03
 -18  -1  -3   -0.45    1.19
  18   1   3   -0.02    1.11
  18   1   3    2.38    1.47
 -18   1  -3    0.52    1.17
  19  -1   3    4.57    1.16
  19   1   3    4.55    1.66
  19   1   3    0.99    1.23
 -19   1  -3    2.25    1.40
  20  -1   3    2.32    1.14
  20   1   3   -1.66    1.30
 -20   1  -3    4.62    1.54
 -21   1  -3    0.45    1.43
  22  -2  -3    1.81    1.10
  22   2  -3    2.59    1.38
 -22   2   3   -1.12    1.52
  22   2  -3    2.37    1.77
  21  -2  -3    3.75    1.11
  21   2  -3    1.94    1.69
 -21   2   3    3.06    1.60
  21   2  -3    3.52    1.35
  20  -2  -3    0.05    1.02
  20   2  -3   -1.22    1.48
  20   2  -3    2.29    1.30
 -20   2   3    2.14    1.43
  19  -2  -3    7.87    1.14
  19   2  -3    7.00    1.33
  19   2  -3    9.11    1.70
 -19   2   3    3.57    1.33
  18  -2  -3    0.71    0.95
  18   2  -3    1.47    1.26
 -18   2   3    1.05    1.13
  18   2  -3    2.79    1.09
  17  -2  -3    2.58    0.94
  17   2  -3    0.66    1.14
  17   2  -3    1.15    0.98
 -17   2   3    0.56    1.09
  16  -2  -3    8.67    1.00
 -16  -2   3   10.88    1.21
  16  -2  -3   12.24    1.39
  16   2  -3    9.72    1.36
 -16   2   3   10.14    1.30
  16   2  -3    9.43    1.11
 -15  -2   3    4.62    0.96
  15  -2  -3    7.17    1.15
  15  -2  -3    4.21    0.85
  15   2  -3    3.84    0.89
 -15   2   3    3.69    0.98
  15   2  -3    4.26    1.09
 -14  -2   3    5.82    0.93
  14  -2  -3    6.49    0.85
  14  -2  -3    6.76    1.09
 -14   2   3    6.43    1.07
  14   2  -3    3.57    0.84
  14   2  -3    3.53    1.07
 -13  -2   3   85.83    2.67
 -13  -2   3   81.92    3.09
  13  -2  -3   85.30    3.22
  13  -2  -3   80.94    2.75
  13   2  -3   86.62    3.31
 -13   2   3   83.71    3.17
  13   2  -3   79.92    2.84
  12  -2  -3    4.25    0.68
  12  -2  -3    5.15    0.72
  12  -2  -3    5.56    0.88
 -12  -2   3    5.63    0.79
 -12  -2   3    6.17    0.57
 -12   2   3    3.60    0.84
  12   2  -3    5.34    0.74
  12   2  -3    5.11    0.96
  11  -2  -3   14.31    0.89
  11  -2  -3   15.22    1.10
  11  -2  -3   14.47    0.89
 -11  -2   3   14.41    0.82
 -11  -2   3   13.59    0.98
  11   2  -3   14.54    1.14
 -11   2   3   10.76    0.98
  11   2  -3   14.70    0.94
 -10  -2   3   51.04    1.92
  10  -2  -3   46.67    1.99
  10  -2  -3   48.83    1.67
 -10   2   3   46.94    1.90
 -10   2   3   48.69    1.94
  10   2  -3   46.69    1.74
  10   2  -3   49.76    1.95
  10   2  -3   45.94    2.03
   9  -2  -3    0.37    0.41
   9  -2  -3    0.09    0.22
   9  -2  -3    0.83    0.54
  -9  -2   3   -0.06    0.43
   9   2  -3   -0.18    0.55
  -9   2   3    0.22    0.51
  -9   2   3    0.05    0.52
  -9   2   3    2.44    0.59
   9   2  -3   -0.05    0.40
   9   2  -3   -0.02    0.45
   8  -2  -3    2.20    0.54
  -8  -2   3    0.59    0.40
   8  -2  -3    1.37    0.39
  -8   2   3    1.37    0.52
  -8   2   3    1.76    0.49
  -8   2   3    1.26    0.47
   8   2  -3    1.20    0.44
   8   2  -3    1.40    0.41
   8   2  -3    1.02    0.53
   7  -2  -3   53.63    1.63
  -7  -2   3   53.16    1.80
   7  -2  -3   49.22    1.64
   7  -2  -3   50.50    1.88
  -7  -2   3   53.41    1.80
  -7   2   3   49.53    1.88
   7   2  -3   52.20    1.84
  -7   2   3   48.47    1.90
  -7   2   3   51.69    1.77
   7   2  -3   49.25    1.89
   7   2  -3   51.37    1.66
   6  -2  -3   15.81    0.68
   6  -2  -3   16.08    0.64
   6  -2  -3   16.01    0.86
   6  -2  -3   15.69    0.67
   6   2  -3   15.71    0.67
  -6   2   3   15.57    0.85
   6   2  -3   14.88    0.78
  -6   2   3   15.60    0.77
   6   2  -3   15.83    0.88
  -6   2   3   15.57    0.88
   5  -2  -3    0.83    0.25
   5  -2  -3    0.07    0.30
   5  -2  -3    0.49    0.21
   5  -2  -3    0.53    0.21
  -5  -2   3    0.06    0.20
   5   2  -3    0.18    0.27
   5   2  -3   -0.24    0.30
  -5   2   3    0.17    0.29
  -5   2   3    0.43    0.33
  -5   2   3    0.54    0.30
  -4  -2   3    9.82    0.51
  -4  -2   3   10.04    0.46
   4  -2  -3    9.57    0.59
   4  -2  -3   10.71    0.62
   4  -2  -3   10.39    0.48
  -4   2   3    9.53    0.60
  -4   2   3    9.23    0.53
  -4   2   3    9.49    0.59
   4   2  -3   10.11    0.56
   4   2  -3    8.59    0.53
   3  -2  -3  562.42   16.57
  -3  -2   3  565.62   17.43
  -3   2   3  559.08   16.59
   3   2  -3  550.25   16.51
   3   2  -3  542.49   16.53
  -3   2   3  559.61   16.59
  -3   2   3  555.08   16.59
  -3   2   3  549.06   15.69
  -2  -2   3   10.68    0.61
  -2  -2   3   10.87    0.57
   2  -2  -3   10.86    0.52
  -2   2   3   10.53    0.56
   2   2  -3   10.68    0.41
  -2   2   3   11.47    0.46
  -2   2   3   10.56    0.53
   2   2  -3   10.86    0.39
   2   2  -3   12.25    0.58
  -1  -2   3    3.54    0.35
  -1  -2   3    4.39    0.38
   1  -2  -3    4.21    0.29
  -1   2   3    3.48    0.31
   1   2  -3    4.29    0.37
  -1   2   3    3.45    0.31
  -1   2   3    3.95    0.26
   0  -2  -3  502.01   15.05
   0  -2   3  503.77   14.21
   0   2   3  509.98   14.23
   0   2   3  497.73   15.07
   0   2   3  509.92   15.80
   0   2  -3  516.51   15.88
   0   2   3  493.26   15.07
   1  -2   3   13.05    0.65
  -1  -2  -3   11.09    0.59
  -1   2  -3   12.71    0.44
   1   2   3   12.15    0.61
  -1   2  -3   11.57    0.46
   1   2   3   12.87    0.47
   1   2   3   12.44    0.59
  -2  -2  -3  140.51    4.29
  -2  -2  -3  133.03    4.16
  -2  -2  -3  130.77    4.20
   2  -2   3  138.32    4.01
   2   2   3  132.55    4.24
  -2   2  -3  137.26    4.12
   2   2   3  136.26    3.91
  -2   2  -3  134.75    4.11
   2   2   3  134.11    4.19
   3  -2   3  228.86    6.91
   3  -2   3  227.72    6.67
  -3  -2  -3  232.76    6.54
   3  -2   3  231.13    6.93
  -3  -2  -3  231.17    7.01
  -3   2  -3  235.00    6.97
   3   2   3  231.06    7.03
   3   2   3  223.34    7.09
   3   2   3  233.01    6.61
  -3   2  -3  230.42    6.98
   4  -2   3   18.18    0.94
   4  -2   3   14.99    0.74
  -4  -2  -3   18.07    0.83
  -4  -2  -3   16.44    0.65
   4   2   3   18.59    0.73
   4   2   3   16.61    0.86
  -4   2  -3   17.57    0.66
  -4   2  -3   17.69    0.80
  -4   2  -3   17.46    0.81
   4   2   3   16.38    0.96
  -5  -2  -3    6.67    0.55
   5   2   3    6.27    0.50
   5   2   3    5.84    0.62
  -5   2  -3    7.14    0.48
  -5   2  -3    7.43    0.55
  -5   2  -3    6.67    0.55
   5   2   3    7.33    0.58
  -6  -2  -3   14.98    0.89
   6  -2   3   14.36    0.87
   6   2   3   13.85    0.85
  -6   2  -3   14.38    0.91
   6   2   3   14.11    0.80
   6   2   3   15.90    1.08
  -6   2  -3   16.40    0.89
   7  -2   3   53.79    2.03
  -7  -2  -3   57.43    2.05
  -7  -2  -3   54.59    1.80
  -7   2  -3   57.47    2.09
   7   2   3   53.54    2.07
   7   2   3   54.07    1.88
  -7   2  -3   56.32    2.05
   7   2   3   58.28    2.19
  -8  -2  -3   17.82    1.12
  -8  -2  -3   17.71    0.87
   8  -2   3   16.60    1.15
  -8   2  -3   20.05    1.18
  -8   2  -3   19.05    1.13
   8   2   3   19.50    1.33
   8   2   3   17.46    0.97
  -9  -2  -3    2.38    0.59
  -9  -2  -3    2.35    0.48
   9  -2   3    2.00    0.63
   9  -2   3    1.91    0.38
   9  -2   3    3.00    0.40
   9   2   3    3.53    0.61
  -9   2  -3    3.56    0.69
  -9   2  -3    4.25    0.69
   9   2   3    3.24    0.73
  10  -2   3    3.66    0.74
  10  -2   3    4.02    0.51
 -10  -2  -3    4.21    0.56
 -10  -2  -3    3.17    0.72
  10  -2   3    3.17    0.48
 -10   2  -3    2.64    0.70
  10   2   3    3.18    0.87
  10   2   3    2.16    0.66
 -11  -2  -3   48.04    2.07
  11  -2   3   47.20    2.11
 -11  -2  -3   48.66    1.74
  11  -2   3   45.83    1.64
  11  -2   3   47.04    1.71
 -11   2  -3   45.84    2.03
  11   2   3   44.43    2.25
  11   2   3   45.71    1.87
  12  -2   3    7.09    0.70
 -12  -2  -3    6.19    0.95
  12  -2   3    5.20    0.98
  12  -2   3    6.62    0.68
  12   2   3    6.85    1.16
  12   2   3    6.45    0.90
 -12   2  -3    5.70    0.98
 -13  -2  -3    0.14    0.85
  13  -2   3    0.53    0.86
  13  -2   3    0.42    0.62
  13   2   3    0.59    0.91
  13   2   3    0.57    0.80
 -13   2  -3    1.27    0.92
 -14  -2  -3   10.84    1.20
  14  -2   3    9.76    1.25
  14  -2   3    9.05    0.85
  14   2   3    9.97    1.13
  14   2   3    8.51    1.35
 -14   2  -3    9.43    1.26
  15  -2   3    6.69    0.83
 -15  -2  -3    6.65    1.10
 -15   2  -3    6.10    1.26
  15   2   3    4.71    1.33
  15   2   3    7.82    1.14
  16  -2   3    1.30    0.78
 -16  -2  -3   -0.27    1.07
  16   2   3   -0.43    1.14
  16   2   3    1.15    1.06
 -16   2  -3    0.21    1.14
  17  -2   3   10.10    0.98
  17   2   3   12.68    1.78
  17   2   3    9.85    1.39
 -17   2  -3   12.01    1.54
  18  -2   3   -0.10    0.80
 -18   2  -3   -0.77    1.17
  18   2   3   -1.66    1.17
  18   2   3    1.56    1.37
  19  -2   3    0.39    0.82
 -19   2  -3   -1.08    1.33
  19   2   3    0.66    1.24
  19   2   3   -1.29    1.51
  20  -2   3    0.31    0.78
 -20   2  -3    0.56    1.48
  20   2   3   -0.35    1.29
  20   2   3   -1.09    1.64
 -21   3   3    1.01    1.54
  21   3  -3   -1.47    1.61
  21   3  -3    1.39    1.30
  20   3  -3    4.86    1.30
 -20   3   3    2.16    1.40
  20   3  -3    4.76    1.56
 -19   3   3    2.18    1.33
  19   3  -3    2.99    1.23
  19   3  -3    0.86    1.46
  18  -3  -3   12.76    0.89
 -18   3   3   11.42    1.51
  18   3  -3   13.54    1.77
  18   3  -3   12.53    1.36
  17  -3  -3    3.47    0.70
 -17   3   3    4.23    1.23
  17   3  -3    5.56    1.41
  17   3  -3    2.73    1.03
  16  -3  -3    0.65    0.62
  16   3  -3    0.59    0.91
 -16   3   3   -0.71    1.03
  16   3  -3    1.25    1.17
  15  -3  -3    4.73    0.99
  15  -3  -3    5.74    0.66
 -15   3   3    4.38    1.10
  15   3  -3    4.92    0.97
  15   3  -3    4.14    1.17
  14  -3  -3   -0.48    0.77
  14  -3  -3    0.31    0.52
  14  -3  -3    0.45    0.87
  14  -3  -3    0.86    0.55
 -14   3   3   -0.77    0.80
  14   3  -3    0.27    0.75
  14   3  -3   -0.19    0.87
  13  -3  -3   49.88    1.69
  13  -3  -3   50.73    2.28
 -13  -3   3   52.37    2.14
  13  -3  -3   51.71    2.02
  13  -3  -3   50.37    1.75
 -13   3   3   48.52    2.20
  13   3  -3   48.79    2.37
  13   3  -3   49.01    1.96
  12  -3  -3   26.93    1.57
  12  -3  -3   23.31    0.98
  12  -3  -3   24.36    1.04
  12  -3  -3   26.38    1.34
 -12  -3   3   23.71    1.38
  12   3  -3   21.36    1.22
 -12   3   3   22.81    1.53
  12   3  -3   22.95    1.61
 -12   3   3   25.11    1.55
  11  -3  -3   27.93    1.34
  11  -3  -3   27.96    1.54
 -11  -3   3   29.58    1.44
 -11  -3   3   27.82    1.47
  11   3  -3   28.54    1.63
 -11   3   3   27.01    1.50
 -11   3   3   29.99    1.58
  11   3  -3   29.60    1.31
  11   3  -3   28.05    1.54
 -10  -3   3    6.64    0.68
  10  -3  -3    4.94    0.72
  10  -3  -3    4.01    0.63
 -10  -3   3    5.32    0.64
  10   3  -3    5.20    0.82
 -10   3   3    6.42    0.79
 -10   3   3    5.32    0.74
 -10   3   3    7.46    0.84
  10   3  -3    6.66    0.63
  10   3  -3    6.76    0.73
   9  -3  -3   -0.24    0.47
   9  -3  -3    0.09    0.52
  -9  -3   3    0.11    0.13
  -9  -3   3    0.11    0.13
  -9   3   3    0.82    0.54
  -9   3   3    0.34    0.53
  -9   3   3    0.49    0.58
   9   3  -3    0.59    0.59
   9   3  -3    0.43    0.42
   9   3  -3    0.73    0.48
   8  -3  -3   -0.18    0.41
   8  -3  -3    0.55    0.48
  -8  -3   3    0.34    0.33
  -8   3   3   -0.05    0.50
  -8   3   3    1.14    0.50
  -8   3   3    0.61    0.49
   8   3  -3    0.42    0.36
   8   3  -3    0.92    0.43
   8   3  -3    0.71    0.56
   7  -3  -3   62.31    2.11
  -7  -3   3   61.01    2.01
   7  -3  -3   59.21    1.93
  -7   3   3   58.37    1.99
  -7   3   3   62.59    2.20
  -7   3   3   57.24    2.15
   7   3  -3   58.22    2.12
   7   3  -3   62.27    2.17
   7   3  -3   59.60    1.87
   6  -3  -3   30.33    1.15
  -6  -3   3   32.75    1.12
  -6   3   3   29.30    1.29
   6   3  -3   31.92    1.24
  -6   3   3   29.40    1.13
  -6   3   3   32.54    1.31
   6   3  -3   32.21    1.30
  -5  -3   3    3.83    0.44
   5  -3  -3    3.56    0.42
  -5   3   3    3.58    0.47
   5   3  -3    4.73    0.47
  -5   3   3    3.68    0.44
   5   3  -3    4.34    0.40
  -5   3   3    4.55    0.39
   4  -3  -3    1.01    0.32
   4  -3  -3    0.56    0.28
  -4  -3   3    0.47    0.30
   4   3  -3    0.66    0.28
  -4   3   3    0.34    0.34
  -4   3   3    0.70    0.34
  -4   3   3    0.81    0.24
  -4   3   3    1.15    0.34
   4   3  -3    0.94    0.25
  -3  -3   3   12.30    0.65
   3  -3  -3   10.82    0.56
  -3   3   3   12.18    0.64
   3   3  -3   11.01    0.52
   3   3  -3   11.21    0.47
  -3   3   3   12.06    0.66
  -3   3   3   11.01    0.64
   2  -3  -3   45.60    1.48
  -2  -3   3   44.88    1.66
  -2  -3   3   44.98    1.59
  -2   3   3   44.77    1.54
  -2   3   3   45.55    1.54
   2   3  -3   45.23    1.63
   1  -3  -3    2.36    0.25
  -1  -3   3    2.86    0.44
   1  -3  -3    1.95    0.24
   1   3  -3    2.53    0.37
  -1   3   3    2.09    0.31
  -1   3   3    2.30    0.32
   0  -3  -3    0.07    0.20
   0  -3   3    0.42    0.37
   0  -3  -3    0.14    0.20
   0   3   3    0.02    0.25
   0   3  -3    0.09    0.29
   0   3   3   -0.09    0.26
   1  -3   3   80.97    2.48
  -1  -3  -3   78.15    2.46
   1   3   3   78.54    2.54
   1   3   3   76.71    2.52
   2  -3   3    8.78    0.66
  -2  -3  -3    9.70    0.56
   2   3   3    9.70    0.45
  -2   3  -3   10.63    0.48
   2   3   3    9.79    0.69
   2   3   3   10.38    0.66
  -2   3  -3   10.52    0.47
   3  -3   3   24.13    1.06
  -3   3  -3   23.11    0.95
   3   3   3   25.58    1.12
  -3   3  -3   26.02    0.93
   3   3   3   24.33    1.04
   3   3   3   24.80    0.88
   4  -3   3   42.37    1.59
   4   3   3   44.06    1.42
   4   3   3   44.42    1.62
  -4   3  -3   42.57    1.54
   4   3   3   42.41    1.69
  -4   3  -3   43.64    1.55
   5  -3   3    6.66    0.70
  -5  -3  -3    5.11    0.51
   5  -3   3    6.36    0.43
   5   3   3    5.93    0.48
   5   3   3    5.81    0.57
  -5   3  -3    5.82    0.54
  -5   3  -3    5.51    0.53
   5   3   3    5.36    0.66
   6  -3   3   32.04    1.40
   6  -3   3   29.26    1.19
  -6  -3  -3   28.88    1.24
   6   3   3   29.22    1.14
   6   3   3   27.64    1.32
  -6   3  -3   28.55    1.30
  -6   3  -3   28.79    1.28
   6   3   3   30.51    1.47
  -6   3  -3   28.75    1.08
  -7  -3  -3    0.31    0.46
   7  -3   3    0.47    0.64
   7  -3   3    0.39    0.43
  -7   3  -3    0.41    0.42
   7   3   3    0.19    0.45
  -7   3  -3   -0.34    0.42
   7   3   3    0.41    0.63
   7   3   3    0.81    0.49
  -7   3  -3    0.28    0.52
  -8  -3  -3    0.33    0.50
   8  -3   3    0.10    0.20
  -8  -3  -3   -0.16    0.27
   8  -3   3   -1.00    0.69
  -8   3  -3    0.18    0.52
   8   3   3    0.16    0.52
   8   3   3    0.17    0.48
  -8   3  -3    0.30    0.59
   8   3   3    0.46    0.67
  -8   3  -3    0.75    0.51
  -9  -3  -3   66.22    2.05
  -9  -3  -3   68.27    2.44
  -9   3  -3   66.64    2.49
  -9   3  -3   64.78    2.54
   9   3   3   63.88    2.67
   9   3   3   62.87    2.25
 -10  -3  -3    8.43    0.87
  10  -3   3    8.36    0.88
 -10  -3  -3    8.36    0.59
  10   3   3    8.36    0.82
 -10   3  -3    8.79    0.92
 -10   3  -3    6.91    0.92
  10   3   3    7.15    0.99
  11  -3   3   -0.97    0.67
 -11  -3  -3   -0.39    0.68
 -11  -3  -3   -0.39    0.46
  11   3   3   -1.69    0.81
 -11   3  -3   -0.08    0.77
  11   3   3    0.49    0.69
 -12  -3  -3    0.30    0.80
  12  -3   3    1.79    0.81
 -12  -3  -3    0.16    0.53
 -12   3  -3    0.84    0.86
  12   3   3    1.23    0.77
  12   3   3    0.57    0.97
 -13  -3  -3    4.07    0.95
  13   3   3    3.94    1.15
  13   3   3    2.23    0.88
 -13   3  -3    2.90    0.93
  14   3   3    7.11    1.06
 -14   3  -3    3.84    1.12
  14   3   3    4.05    1.27
 -15   3  -3    0.94    1.06
  15   3   3    1.40    1.02
  15   3   3    1.80    1.24
  16   3   3    4.52    1.43
  16   3   3    3.48    1.18
 -16   3  -3    6.60    1.24
  17   3   3   -0.99    1.35
  17   3   3   -1.26    1.18
 -17   3  -3   -0.62    1.22
 -18   3  -3    0.32    1.34
  18   3   3   -0.59    1.45
  18   3   3   -0.13    1.19
  19   3   3    1.85    1.28
  19   3   3    4.58    1.72
 -19   3  -3    5.61    1.56
  20   3   3    5.23    1.84
  20   3   3    5.66    1.52
 -20   3  -3    5.73    1.69
  20   4  -3   -1.65    1.19
 -20   4   3    0.88    1.38
  20   4  -3   -0.68    1.51
  19   4  -3   -0.05    1.14
 -19   4   3   -0.92    1.33
  19   4  -3    1.69    1.49
 -18   4   3    0.47    1.31
  18   4  -3    0.10    1.06
  18   4  -3   -0.09    1.36
  17   4  -3    0.51    1.25
  17   4  -3    0.67    1.02
 -17   4   3    0.04    1.21
  16  -4  -3    9.67    1.16
  16   4  -3    9.85    1.40
  16   4  -3   10.26    1.22
 -16   4   3   10.25    1.40
  15  -4  -3    6.74    1.03
  15   4  -3    6.22    0.99
 -15   4   3    7.25    1.21
  15   4  -3    7.76    1.23
  14  -4  -3    0.91    0.80
  14   4  -3   -0.28    0.97
  14   4  -3   -0.77    0.79
 -14   4   3    1.20    0.96
  13  -4  -3    0.47    0.75
 -13   4   3    0.16    0.80
  13   4  -3   -1.48    0.88
 -13   4   3    0.37    0.87
  13   4  -3    0.40    0.69
  12  -4  -3   -0.01    0.63
  12  -4  -3   -0.44    0.71
  12   4  -3    1.45    0.65
  12   4  -3   -0.18    0.81
 -12   4   3    2.40    0.84
 -12   4   3    0.96    0.82
 -11  -4   3   12.55    0.86
  11  -4  -3   12.63    0.93
  11  -4  -3   10.62    0.96
 -11   4   3   13.63    1.00
  11   4  -3    9.08    0.80
  11   4  -3    8.31    1.02
 -11   4   3   12.49    1.08
 -11   4   3   12.25    1.09
  11   4  -3   13.25    1.01
 -10  -4   3    0.19    0.47
  10  -4  -3    0.40    0.57
  10  -4  -3   -0.03    0.17
 -10   4   3    1.61    0.65
  10   4  -3    0.46    0.50
  10   4  -3    0.51    0.72
  10   4  -3    0.75    0.61
 -10   4   3   -0.29    0.66
 -10   4   3    1.03    0.65
   9  -4  -3    3.48    0.65
  -9  -4   3    4.61    0.52
   9   4  -3    3.98    0.51
   9   4  -3    3.37    0.76
   9   4  -3    4.19    0.62
  -9   4   3    4.66    0.72
  -9   4   3    2.55    0.70
  -9   4   3    4.03    0.64
   8  -4  -3  254.23    7.30
  -8  -4   3  255.28    7.63
   8  -4  -3  252.58    7.76
  -8   4   3  257.49    7.90
  -8   4   3  254.98    7.37
  -8   4   3  244.05    7.84
   8   4  -3  252.36    7.88
   8   4  -3  249.17    7.25
   8   4  -3  247.67    7.79
   7  -4  -3    0.11    0.48
   7  -4  -3   -0.12    0.40
  -7  -4   3    0.12    0.42
  -7   4   3    0.82    0.55
   7   4  -3   -0.81    0.49
  -7   4   3   -0.33    0.44
   7   4  -3   -0.24    0.40
  -7   4   3    0.18    0.39
  -6  -4   3    0.87    0.41
   6  -4  -3    0.41    0.45
   6  -4  -3    0.93    0.36
  -6   4   3    1.23    0.48
   6   4  -3    0.87    0.39
  -6   4   3    0.85    0.43
  -6   4   3    0.88    0.36
   6   4  -3    0.26    0.44
   5  -4  -3   67.47    2.12
  -5  -4   3   66.24    2.32
   5  -4  -3   64.19    2.11
  -5   4   3   63.76    2.26
   5   4  -3   65.13    2.21
  -5   4   3   63.84    2.25
   5   4  -3   63.89    2.15
   4  -4  -3    0.10    0.26
  -4  -4   3    0.35    0.36
  -4   4   3    0.17    0.40
   4   4  -3    0.81    0.28
   4   4  -3   -0.10    0.30
  -4   4   3    0.66    0.37
  -4   4   3    0.63    0.41
  -3  -4   3   25.71    1.13
  -3   4   3   25.18    1.09
   3   4  -3   27.50    0.89
   3   4  -3   26.51    0.92
  -3   4   3   27.21    1.11
  -2   4   3  140.59    4.36
   2   4  -3  138.53    4.59
  -2   4   3  140.35    4.35
  -1  -4   3    8.55    0.71
  -1   4   3   10.72    0.66
  -1   4   3    8.98    0.63
   1   4  -3    9.87    0.66
   0  -4   3    0.77    0.50
   0   4  -3    0.32    0.36
   0   4   3    0.55    0.34
   0   4   3    0.35    0.31
   1  -4   3   40.79    1.60
   1   4   3   40.77    1.49
  -1   4  -3   40.54    1.64
   1   4   3   41.60    1.50
   2  -4   3  133.49    4.11
  -2  -4  -3  136.96    4.06
  -2   4  -3  136.17    4.03
   2   4   3  130.06    4.20
   2   4   3  130.39    4.23
  -3  -4  -3    8.44    0.56
   3  -4   3    9.23    0.78
   3   4   3    9.79    0.73
   3   4   3    7.83    0.62
  -3   4  -3    9.70    0.57
  -3   4  -3    7.91    0.50
  -4  -4  -3   56.89    1.90
   4  -4   3   55.53    2.07
   4   4   3   55.23    2.05
   4   4   3   56.64    1.78
   4   4   3   56.56    2.14
  -4   4  -3   56.84    1.93
  -4   4  -3   57.35    1.94
   5  -4   3   16.53    1.07
  -5  -4  -3   17.69    0.92
   5   4   3   19.47    1.20
   5   4   3   19.16    0.84
  -5   4  -3   17.56    0.96
   5   4   3   19.60    1.06
  -5   4  -3   17.49    0.99
  -6  -4  -3   93.74    3.36
   6  -4   3  105.03    3.41
  -6   4  -3  101.45    3.43
   6   4   3  107.89    3.65
  -6   4  -3  108.60    3.43
   6   4   3  103.82    3.18
   6   4   3  109.85    3.51
   7  -4   3    2.57    0.39
   7  -4   3    3.16    0.79
   7   4   3    1.65    0.72
  -7   4  -3    1.87    0.58
   7   4   3    2.71    0.61
  -7   4  -3    3.35    0.65
   7   4   3    3.09    0.53
   8  -4   3   81.68    2.90
   8  -4   3   82.39    2.68
  -8   4  -3   80.72    2.87
  -8   4  -3   75.79    2.89
  -8   4  -3   79.82    2.60
   8   4   3   80.23    3.08
   8   4   3   80.83    2.93
   8   4   3   80.43    2.63
   9  -4   3    7.62    1.03
  -9  -4  -3    9.69    0.85
   9  -4   3    8.42    0.75
  -9   4  -3    9.52    0.81
  -9   4  -3    9.44    0.92
   9   4   3    9.11    1.07
  -9   4  -3    9.82    0.93
   9   4   3    9.71    0.93
   9   4   3    7.94    0.77
  10  -4   3    8.52    1.10
 -10  -4  -3    9.16    0.90
  10   4   3    9.88    0.90
  10   4   3    9.57    1.15
 -10   4  -3    8.61    0.89
 -10   4  -3    9.04    1.01
 -11  -4  -3    0.79    0.72
  11  -4   3   -0.17    0.94
  11   4   3   -0.19    0.75
 -11   4  -3   -1.10    0.78
  11   4   3   -0.11    0.92
  12  -4   3    3.68    1.15
  12   4   3    4.25    1.15
 -12   4  -3    3.47    0.99
  12   4   3    5.92    0.89
  13  -4   3    2.47    1.13
  13   4   3    0.52    1.00
  13   4   3    0.44    0.86
 -13   4  -3    3.07    1.05
  14  -4   3    0.43    1.23
 -14   4  -3    2.24    1.09
  14   4   3    0.85    1.11
  14   4   3   -0.81    0.93
  15  -4   3    6.39    1.38
 -15   4  -3    3.68    1.21
  15   4   3    6.88    1.45
  15   4   3    4.93    1.12
  16  -4   3    3.27    1.47
  16   4   3   10.83    1.34
  16   4   3    9.84    1.54
 -16   4  -3    9.01    1.47
  17  -4   3   -0.31    1.42
  17   4   3   -1.68    1.25
  17   4   3   -0.43    1.17
 -17   4  -3    0.92    1.30
  18  -4   3    1.99    1.44
 -18   4  -3    0.54    1.38
  18   4   3   -0.22    1.38
  18   4   3    1.31    1.28
  19  -4   3   -0.38    1.55
  19   4   3    1.95    1.67
  19   4   3    0.29    1.36
 -19   4  -3    2.00    1.51
 -19   5   3   -0.21    1.48
  19   5  -3    0.75    1.53
  18   5  -3    4.67    1.55
 -18   5   3    5.73    1.54
  17   5  -3    2.57    1.36
 -17   5   3    0.37    1.28
  16   5  -3    2.05    1.26
 -16   5   3    1.12    1.22
  15  -5  -3   19.93    1.36
  15   5  -3   18.27    1.67
 -15   5   3   18.04    1.64
  14  -5  -3    3.53    0.90
  14   5  -3    1.83    1.09
 -14   5   3    2.95    1.08
  13  -5  -3    0.11    0.80
  13   5  -3    1.77    1.00
 -13   5   3   -0.04    0.95
  12  -5  -3    5.70    0.85
 -12   5   3    4.67    1.04
  12   5  -3    5.45    1.04
  11  -5  -3    1.20    0.70
  11   5  -3    1.22    0.89
 -11   5   3    0.22    0.81
 -10  -5   3    9.93    0.89
  10  -5  -3   11.49    0.93
 -10   5   3   13.05    0.94
 -10   5   3    9.17    1.04
  10   5  -3   11.75    1.07
  -9  -5   3   -0.49    0.51
   9  -5  -3    0.71    0.50
   9  -5  -3    0.11    0.66
  -9   5   3   -0.04    0.57
  -9   5   3   -0.14    0.62
   9   5  -3   -0.79    0.54
  -9   5   3   -0.07    0.72
   9   5  -3    0.53    0.71
  -8  -5   3    2.35    0.55
   8  -5  -3    2.53    0.47
   8  -5  -3    2.67    0.68
  -8   5   3    2.77    0.66
  -8   5   3    2.83    0.70
  -8   5   3    2.70    0.54
   8   5  -3    2.16    0.58
   8   5  -3    0.94    0.69
   7  -5  -3   18.44    1.12
  -7  -5   3   21.57    1.08
   7   5  -3   20.24    1.13
   7   5  -3   20.95    1.24
  -7   5   3   19.36    1.17
  -7   5   3   21.00    1.25
  -7   5   3   21.57    1.01
  -6  -5   3    9.42    0.72
   6  -5  -3   10.26    0.80
   6   5  -3    9.62    0.76
  -6   5   3    8.64    0.74
  -6   5   3    9.15    0.80
   6   5  -3    9.01    0.65
  -5  -5   3    8.63    0.69
   5   5  -3    9.62    0.60
  -5   5   3    7.79    0.72
   5   5  -3    8.80    0.68
  -5   5   3    9.00    0.74
  -5   5   3    7.75    0.68
   4   5  -3    0.23    0.31
   4   5  -3   -0.09    0.36
  -4   5   3    0.54    0.47
  -4   5   3    0.92    0.43
  -3   5   3   19.72    0.99
   3   5  -3   18.63    0.74
  -3   5   3   18.47    0.98
  -2   5   3    7.88    0.61
   2   5  -3    7.89    0.63
  -2   5   3    9.17    0.63
  -1   5   3    0.34    0.40
   1   5  -3    0.13    0.41
  -1   5   3   -0.12    0.39
   0  -5   3    4.75    0.76
   0   5   3    4.74    0.32
   0   5  -3    5.49    0.61
   0   5   3    3.65    0.51
   0   5   3    4.10    0.51
   1  -5   3   33.78    1.50
  -1   5  -3   33.06    1.47
   1   5   3   32.78    1.37
   1   5   3   34.66    1.38
   2  -5   3   20.00    1.25
   2   5   3   21.39    1.10
   2   5   3   19.31    1.04
  -2   5  -3   20.79    0.75
   3  -5   3   12.61    0.95
  -3   5  -3   12.48    0.68
   3   5   3   12.73    0.81
  -3   5  -3   12.60    0.68
   3   5   3   11.80    0.86
   4  -5   3    3.85    0.79
  -4   5  -3    4.17    0.49
  -4   5  -3    4.33    0.50
   4   5   3    4.71    0.70
   4   5   3    3.32    0.58
  -5  -5  -3    4.68    0.43
   5  -5   3    5.19    0.79
  -5   5  -3    5.88    0.61
   5   5   3    4.47    0.64
   5   5   3    3.55    0.75
   5   5   3    5.56    0.51
  -5   5  -3    4.55    0.57
   6  -5   3   -0.16    0.76
  -6  -5  -3    0.00    0.41
   6   5   3   -0.23    0.52
  -6   5  -3    0.54    0.48
   6   5   3    0.13    0.45
  -6   5  -3    0.58    0.52
   6   5   3   -0.21    0.64
   7  -5   3    3.02    0.86
  -7  -5  -3    1.77    0.49
   7   5   3    0.16    0.63
  -7   5  -3    1.01    0.62
  -7   5  -3    0.77    0.56
   7   5   3    0.79    0.74
   7   5   3    0.69    0.51
   8  -5   3    1.73    0.89
  -8  -5  -3    0.94    0.53
  -8   5  -3    1.04    0.71
   8   5   3    0.69    0.79
  -8   5  -3    1.75    0.65
   8   5   3    1.28    0.57
   9  -5   3   17.62    1.36
  -9   5  -3   17.77    1.25
   9   5   3   17.84    1.40
   9   5   3   17.86    1.11
  10  -5   3    1.98    0.98
  10   5   3    1.90    0.73
  10   5   3    3.41    1.01
 -10   5  -3    0.95    0.87
  11  -5   3    1.51    1.04
 -11   5  -3    1.55    0.95
  11   5   3    3.16    1.07
  11   5   3    1.13    0.76
  12  -5   3    7.23    1.26
 -12   5  -3    6.81    1.14
  12   5   3    5.98    1.25
  12   5   3    9.98    1.06
  13  -5   3    2.79    1.20
  13   5   3    1.35    0.96
  13   5   3    1.33    1.06
 -13   5  -3    1.00    1.07
  14  -5   3    8.24    1.48
  14   5   3    9.28    1.18
  14   5   3   10.09    1.51
 -14   5  -3    6.54    1.32
  15  -5   3    0.90    1.37
  15   5   3    1.84    1.25
  15   5   3    1.27    1.07
 -15   5  -3    0.64    1.19
  16  -5   3    2.06    1.47
 -16   5  -3    3.51    1.36
  16   5   3    4.11    1.52
  16   5   3    2.60    1.24
  17  -5   3    8.42    1.69
  17   5   3    6.60    1.39
  17   5   3   10.65    1.76
 -17   5  -3    9.53    1.59
  18  -5   3   -0.34    1.54
  18   5   3    2.23    1.61
  18   5   3    0.96    1.32
 -18   5  -3    0.87    1.49
 -18   6   3   -0.76    1.40
  18   6  -3    2.37    1.49
 -17   6   3    2.20    1.38
  17   6  -3    1.71    1.45
  16   6  -3    6.39    1.44
 -16   6   3    5.66    1.40
 -15   6   3    0.26    1.15
  15   6  -3    1.94    1.25
  14  -6  -3    0.90    0.94
  14   6  -3    0.92    1.08
 -14   6   3    0.76    1.09
  13  -6  -3    3.28    0.95
 -13   6   3   -0.72    0.99
  13   6  -3    2.04    1.06
  12  -6  -3    7.84    1.04
  12   6  -3    5.03    1.14
 -12   6   3    6.54    1.16
  11  -6  -3    3.49    0.86
  11   6  -3    3.60    0.99
 -11   6   3    2.67    0.95
  10  -6  -3   25.19    1.45
 -10  -6   3   31.43    1.49
 -10   6   3   29.19    1.71
  10   6  -3   28.92    1.70
   9  -6  -3    4.15    0.83
  -9  -6   3    5.18    0.72
   9   6  -3    4.59    0.87
  -9   6   3    3.64    0.88
  -8  -6   3    0.46    0.55
   8  -6  -3    0.45    0.72
  -8   6   3    1.36    0.74
   8   6  -3   -0.32    0.71
  -7  -6   3    2.35    0.57
   7  -6  -3    4.13    0.80
  -7   6   3    0.85    0.73
   7   6  -3    2.04    0.68
   7   6  -3    3.02    0.59
  -7   6   3    2.09    0.73
   6   6  -3   50.07    1.92
   6   6  -3   55.53    2.04
  -6   6   3   49.35    2.05
  -6   6   3   54.74    2.07
  -6   6   3   50.36    2.05
   5   6  -3    5.25    0.54
   5   6  -3    4.72    0.63
  -5   6   3    5.12    0.71
  -5   6   3    5.25    0.68
  -4   6   3    0.21    0.55
   4   6  -3   -0.26    0.44
  -4   6   3    0.50    0.49
   4   6  -3    0.99    0.38
  -3   6   3    0.62    0.55
  -3   6   3   -0.02    0.47
   3   6  -3    0.52    0.33
   3   6  -3    0.60    0.30
  -2   6   3    5.23    0.60
  -2   6   3    4.63    0.64
   2   6  -3    3.73    0.57
   1   6  -3    8.50    0.74
  -1   6   3    8.11    0.70
  -1   6   3    8.14    0.73
   0   6  -3  119.50    4.10
   0   6   3  117.94    3.85
   0   6   3  120.04    3.88
   1  -6   3    2.30    0.82
  -1   6  -3    2.59    0.60
   1   6   3    2.06    0.57
   1   6   3    2.30    0.57
   2  -6   3   21.29    1.33
   2   6   3   15.19    1.10
  -2   6  -3   18.90    1.19
  -2   6  -3   17.21    0.75
   2   6   3   17.39    1.11
   3  -6   3   16.10    1.19
   3   6   3   13.77    0.94
   3   6   3   14.23    0.99
  -3   6  -3   14.96    0.80
  -3   6  -3   12.80    0.76
   4  -6   3   14.17    1.20
   4   6   3   14.27    1.07
  -4   6  -3   13.04    0.79
  -4   6  -3   14.41    0.84
   4   6   3   15.55    1.00
   5  -6   3    4.46    0.96
  -5   6  -3    4.68    0.63
   5   6   3    6.52    0.77
  -5   6  -3    5.19    0.65
   5   6   3    4.81    0.86
   6  -6   3   -0.31    0.87
  -6   6  -3    0.44    0.57
   6   6   3    0.67    0.76
  -6   6  -3   -0.41    0.63
   7  -6   3    1.46    0.93
   7   6   3    1.67    0.89
  -7   6  -3    1.09    0.68
   8  -6   3    1.85    0.99
   8   6   3    2.75    0.96
  -8   6  -3    3.29    0.84
   9  -6   3   -0.46    1.02
  -9   6  -3   -0.40    0.81
   9   6   3   -0.92    0.93
  10  -6   3    6.20    1.20
 -10   6  -3    6.60    1.07
  10   6   3    5.46    1.13
  11  -6   3    8.59    1.30
  11   6   3    7.29    1.28
 -11   6  -3    7.50    1.18
  12  -6   3    5.69    1.26
 -12   6  -3    1.90    1.08
  12   6   3    1.17    1.14
  13  -6   3    0.65    1.23
 -13   6  -3    0.49    1.13
  13   6   3    2.36    1.24
  14  -6   3   12.23    1.59
 -14   6  -3   11.42    1.47
  14   6   3   13.01    1.66
  15  -6   3   -0.97    1.36
 -15   6  -3    1.07    1.23
  15   6   3   -0.68    1.28
  16  -6   3    0.49    1.44
 -16   6  -3   -0.37    1.29
  16   6   3    1.63    1.52
  17  -6   3    0.47    1.52
  17   6   3    0.58    1.51
 -17   6  -3   -0.67    1.38
 -17   7   3    0.88    1.51
  17   7  -3    0.12    1.46
 -17   7   3    1.08    1.38
  16   7  -3    0.91    1.30
 -16   7   3   -0.45    1.30
 -15   7   3   -0.18    1.27
  15   7  -3   -0.46    1.26
  14   7  -3    1.42    1.22
 -14   7   3    1.97    1.24
 -13   7   3    1.41    1.13
  13   7  -3    0.45    1.12
  12  -7  -3    0.85    0.92
 -12   7   3    2.01    1.07
  12   7  -3    3.95    1.15
  11  -7  -3    0.02    0.88
 -11   7   3    1.29    1.02
  11   7  -3    0.36    0.98
 -11   7   3    0.32    0.97
  10  -7  -3   11.11    1.16
 -10   7   3   11.96    1.25
 -10   7   3   11.78    1.24
  10   7  -3   13.59    1.29
   9  -7  -3   -0.38    0.88
  -9   7   3   -1.86    0.82
  -9   7   3    0.81    0.88
   9   7  -3   -0.45    0.86
  -8   7   3    8.28    1.06
  -8   7   3    5.76    1.01
   8   7  -3    7.79    0.99
  -7   7   3    0.14    0.80
   7   7  -3    1.58    0.75
  -6   7   3    5.15    0.83
   6   7  -3    4.81    0.80
  -5   7   3    8.23    0.85
   5   7  -3    7.83    0.67
   5   7  -3    6.83    0.75
  -4   7   3    1.32    0.67
   4   7  -3    0.19    0.51
   4   7  -3    1.08    0.46
  -3   7   3   -0.06    0.56
   3   7  -3   -0.24    0.42
  -3   7   3   -0.72    0.61
   3   7  -3    0.06    0.39
  -2   7   3    2.69    0.66
   2   7  -3    1.29    0.55
  -2   7   3    2.08    0.60
   1   7  -3    1.28    0.59
  -1   7   3    0.95    0.40
  -1   7   3    1.00    0.61
  -1   7   3    0.82    0.57
   0   7   3   -0.01    0.55
   0   7   3    0.93    0.61
   0   7  -3    0.09    0.58
   1   7   3    8.77    0.85
  -1   7  -3    8.18    0.88
   1   7   3    9.96    0.83
   2  -7   3    4.92    1.06
  -2   7  -3    3.40    0.73
  -2   7  -3    3.88    0.47
  -2   7  -3    4.69    0.47
   2   7   3    5.28    0.77
   3  -7   3   -0.05    0.93
  -3   7  -3    0.08    0.43
   3   7   3   -0.25    0.69
  -3   7  -3   -0.11    0.46
  -3   7  -3    0.36    0.67
   4  -7   3   -0.57    0.98
  -4   7  -3   -0.15    0.50
  -4   7  -3    0.06    0.55
   4   7   3    1.52    0.79
   5  -7   3    1.10    0.98
  -5   7  -3    2.43    0.67
   5   7   3    1.59    0.88
   6  -7   3    2.63    1.04
   6   7   3   -0.31    0.81
  -6   7  -3    1.65    0.73
   7  -7   3    3.69    1.12
  -7   7  -3    3.95    0.84
   7   7   3    3.61    1.00
   8  -7   3   -0.34    1.06
  -8   7  -3    0.60    0.84
   8   7   3    0.19    0.99
   9  -7   3    8.71    1.35
   9   7   3    7.37    1.24
  -9   7  -3    9.02    1.09
  10  -7   3    6.89    1.32
  10   7   3    6.95    1.29
 -10   7  -3    7.31    1.14
  11  -7   3    2.40    1.21
  11   7   3    0.12    1.09
 -11   7  -3    0.89    1.05
  12  -7   3    4.69    1.41
  12   7   3    8.31    1.48
 -12   7  -3    4.97    1.24
  13  -7   3   -0.12    1.31
  13   7   3   -1.58    1.20
 -13   7  -3    1.86    1.21
  14  -7   3   -0.04    1.39
  14   7   3    3.49    1.47
 -14   7  -3    2.40    1.30
  15  -7   3   -1.26    1.44
 -15   7  -3    0.58    1.32
  15   7   3    1.28    1.51
  16  -7   3    0.15    1.50
  15   8  -3    0.93    1.29
 -15   8   3   -1.09    1.34
 -15   8   3   -1.26    1.32
 -14   8   3    0.06    1.31
 -14   8   3   -0.47    1.25
  14   8  -3    0.06    1.20
 -13   8   3    3.62    1.32
  13   8  -3    2.89    1.28
 -13   8   3    5.34    1.32
  12   8  -3    3.00    1.22
 -12   8   3    1.82    1.18
 -12   8   3    3.46    1.22
  11   8  -3    1.91    1.13
 -11   8   3    2.90    1.13
 -11   8   3   -0.57    1.06
  10   8  -3    2.44    1.04
 -10   8   3    0.70    1.01
 -10   8   3    1.47    1.08
  -9   8   3   -1.68    0.92
   9   8  -3    0.66    0.95
   8   8  -3    9.07    1.13
  -8   8   3   10.46    1.16
  -7   8   3    0.42    0.89
   7   8  -3   -0.01    0.80
   6   8  -3    1.12    0.79
  -6   8   3    1.95    0.88
   5   8  -3   16.85    1.10
  -5   8   3   17.68    1.24
  -4   8   3    2.21    0.81
   4   8  -3    1.17    0.63
   3   8  -3    0.10    0.53
  -3   8   3    0.00    0.72
   3   8  -3   -0.51    0.48
  -2   8   3    6.95    0.86
   2   8  -3    6.98    0.57
   2   8  -3    6.81    0.58
   1   8  -3    0.40    0.41
  -1   8   3    0.59    0.72
   0   8   3    1.98    0.76
  -1   8  -3    0.84    0.44
  -1   8  -3    0.30    0.44
   1   8   3    0.29    0.73
  -1   8  -3    0.53    0.46
   2   8   3   13.85    1.14
  -2   8  -3   12.93    0.90
  -2   8  -3   12.72    0.78
  -3   8  -3    2.08    0.83
   3   8   3    2.58    0.88
  -3   8  -3    2.31    0.59
   4  -8   3    0.93    1.09
  -4   8  -3   -0.06    0.79
   4   8   3    0.29    0.88
  -4   8  -3    0.76    0.61
   5  -8   3    3.65    1.19
  -5   8  -3    3.41    1.04
  -5   8  -3    4.07    0.78
   5   8   3    3.35    1.01
   6  -8   3    3.11    1.22
   6   8   3    3.96    1.07
  -6   8  -3    4.93    0.85
   7  -8   3    4.87    1.28
  -7   8  -3    3.76    0.89
   7   8   3    3.33    1.12
   8  -8   3   -0.87    1.18
   8   8   3    0.67    1.06
  -8   8  -3    1.04    0.88
   9  -8   3    2.31    1.24
   9   8   3   -0.05    1.07
  -9   8  -3    0.49    0.97
  10  -8   3   -0.79    1.27
 -10   8  -3    0.30    1.08
  10   8   3    0.00    1.18
  11  -8   3    3.50    1.45
  11   8   3    3.33    1.28
 -11   8  -3    1.27    1.14
  12  -8   3    3.32    1.48
  12   8   3    2.63    1.31
 -12   8  -3    1.37    1.22
  13  -8   3   -1.10    1.41
 -13   8  -3    0.85    1.26
  13   8   3    0.21    1.29
  14  -8   3    0.84    1.51
 -12   9   3    0.75    1.24
  12   9  -3    0.25    1.23
 -11   9   3   -0.01    1.15
  11   9  -3   -0.28    1.15
 -10   9   3    0.94    1.14
  10   9  -3    1.79    1.13
   9   9  -3   -0.22    1.05
  -9   9   3    0.02    1.03
   8   9  -3    1.51    1.02
  -8   9   3    0.62    0.99
   7   9  -3    0.42    0.89
  -7   9   3   -0.31    0.98
  -6   9   3    1.08    0.98
   6   9  -3    0.04    0.86
   5   9  -3    0.51    0.79
  -5   9   3    2.73    0.96
  -4   9   3    1.90    0.89
   4   9  -3    0.45    0.72
   3   9  -3    3.78    0.72
  -3   9   3    4.14    0.90
   2   9  -3    5.06    0.69
  -2   9   3    6.06    0.97
   1   9  -3    2.32    0.58
  -1   9   3    2.74    0.91
   0   9  -3    1.07    0.54
   0   9   3    2.61    0.90
  -1   9  -3    1.43    0.59
   1   9   3    1.92    0.92
  -2   9  -3    2.73    0.65
   2   9   3    2.11    0.94
  -3   9  -3    0.68    0.68
   3   9   3    0.82    0.96
  -3   9  -3    1.23    0.66
   4   9   3    1.77    1.02
  -4   9  -3    2.03    0.74
   5   9   3    0.88    1.03
  -5   9  -3    0.67    0.78
   6  -9   3    2.03    1.33
   6   9   3    1.76    1.06
  -6   9  -3    1.69    0.87
   7  -9   3    1.98    1.32
   7   9   3    3.21    1.17
  -7   9  -3    1.82    0.93
   8  -9   3    0.10    1.28
  -8   9  -3    2.14    0.99
   8   9   3    0.61    1.16
   9  -9   3    1.86    1.32
  -9   9  -3    1.38    1.05
   9   9   3   -0.69    1.19
  10  -9   3   -1.07    1.41
  10   9   3   -0.23    1.24
 -10   9  -3    0.88    1.12
  11  -9   3   -1.93    1.43
  11   9   3    0.80    1.35
 -11   9  -3   -0.15    1.16
   8  10  -3   -0.28    1.11
  -8  10   3    2.28    1.18
  -7  10   3    0.62    1.13
   7  10  -3    0.55    1.04
  -6  10   3    2.76    1.11
   6  10  -3    1.82    1.00
  -5  10   3   -1.09    1.05
   5  10  -3    0.38    0.89
  -4  10   3    0.77    1.02
   4  10  -3    0.07    0.85
   3  10  -3    2.08    0.80
  -3  10   3    2.11    1.04
  -2  10   3    0.27    1.00
   2  10  -3    1.17    0.75
  -1  10   3    0.74    1.01
   1  10  -3    0.17    0.69
   0  10  -3    0.57    0.68
   0  10   3   -0.59    0.99
   1  10   3   -0.11    1.04
  -1  10  -3    0.78    0.67
  -2  10  -3    1.09    0.73
   2  10   3    1.56    1.10
  -3  10  -3    4.06    0.86
   3  10   3    4.84    1.18
  -4  10  -3    0.70    0.83
   4  10   3    3.19    1.18
  -5  10  -3   -0.80    0.87
   5  10   3    0.03    1.12
  -6  10  -3    1.10    0.92
   6  10   3   -0.65    1.17
  -6  10  -3    0.73    0.94
  -7  10  -3    0.68    1.01
   7  10   3   -1.58    1.20
  -7  10  -3    1.18    1.00
  22   0  -4    1.31    1.38
  21   0  -4   -1.76    1.22
  20   0  -4    2.32    1.21
  20   0  -4    0.92    1.46
  19   0  -4   -1.21    1.32
 -19   0   4    0.43    1.21
  19   0  -4   -1.05    1.10
  18   0  -4    5.76    1.42
 -18   0   4    3.78    1.23
  18   0  -4    4.30    1.13
  17   0  -4    0.49    0.93
  17   0  -4    0.05    1.09
 -17   0   4    0.41    1.03
  16   0  -4   -0.66    1.05
  16   0  -4    0.07    0.84
 -16   0   4   -1.06    0.85
  15   0  -4   -0.24    0.88
 -15   0   4   -0.98    0.76
  15   0  -4   -1.24    0.75
 -14   0   4    7.40    1.02
  14   0  -4    6.46    0.92
  14   0  -4    7.33    1.13
  13   0  -4   -0.01    0.66
  13   0  -4    0.35    0.82
 -13   0   4   -0.89    0.64
  12   0  -4   66.78    2.59
  12   0  -4   64.44    2.28
 -12   0   4   61.17    2.46
 -11   0   4   -1.13    0.58
  11   0  -4    0.48    0.63
  11   0  -4   -0.26    0.55
  10   0  -4  173.91    5.19
 -10   0   4  175.94    5.56
  10   0  -4  169.11    5.59
   9   0  -4    0.19    0.44
   9   0  -4    0.75    0.50
  -9   0   4    0.24    0.44
   8   0  -4   15.44    0.81
  -8   0   4   15.67    0.95
   8   0  -4   14.97    0.94
  -7   0   4   -0.23    0.32
   7   0  -4   -0.02    0.33
   7   0  -4    0.05    0.33
   7   0  -4   -0.48    0.39
  -6   0   4   78.12    2.64
   6   0  -4   79.09    2.62
   6   0  -4   79.63    2.69
  -6   0   4   77.71    2.66
  -6   0   4   81.21    2.64
   6   0  -4   85.29    2.47
  -5   0   4    0.68    0.25
  -5   0   4   -0.02    0.26
   5   0  -4   -0.10    0.22
   5   0  -4    0.90    0.32
  -5   0   4   -0.23    0.24
   5   0  -4   -0.33    0.24
   4   0  -4  105.99    3.30
   4   0  -4  107.44    3.10
   4   0  -4  105.40    3.32
  -4   0   4  109.21    3.10
  -4   0   4  103.01    3.14
  -4   0   4  101.44    3.31
  -4   0   4  104.62    3.29
   4   0  -4  104.78    3.30
   3   0  -4    0.12    0.21
  -3   0   4    0.10    0.12
  -3   0   4   -0.07    0.21
   3   0  -4    0.11    0.17
   3   0  -4    0.09    0.18
  -3   0   4    0.02    0.18
  -3   0   4    0.13    0.18
   2   0  -4   98.95    3.30
  -2   0   4  106.05    3.30
  -2   0   4  110.86    3.31
   2   0  -4  108.83    3.31
  -2   0   4  111.48    3.13
   1   0  -4   -0.30    0.13
   1   0  -4   -0.53    0.17
   1   0  -4   -0.28    0.15
  -1   0   4   -0.11    0.15
  -1   0   4   -0.34    0.15
  -1   0   4   -0.49    0.12
  -1   0   4   -0.36    0.16
   0   0  -4  792.74   22.22
   0   0   4  753.95   21.13
   0   0  -4  661.97   22.23
   0   0   4  720.93   22.26
   0   0   4  768.52   22.25
   0   0  -4  782.83   23.46
  -1   0  -4    0.15    0.19
   1   0   4    0.13    0.17
  -1   0  -4    0.06    0.20
   1   0   4    0.23    0.20
  -1   0  -4    0.06    0.20
   1   0   4    0.16    0.18
   2   0   4  359.88    9.97
   2   0   4  344.14   10.53
   2   0   4  348.19   10.60
  -2   0  -4  342.44   10.59
  -2   0  -4  358.27   10.54
   3   0   4    0.09    0.30
  -3   0  -4    0.37    0.26
  -3   0  -4   -0.12    0.26
   3   0   4   -0.18    0.24
   3   0   4    0.14    0.26
   4   0   4    1.35    0.32
  -4   0  -4    1.13    0.36
   4   0   4    1.88    0.32
   4   0   4    1.00    0.40
  -4   0  -4    1.98    0.41
  -5   0  -4   -0.33    0.32
   5   0   4   -0.09    0.32
   5   0   4   -0.50    0.38
  -5   0  -4    0.51    0.39
  -6   0  -4   62.37    2.31
   6   0   4   64.86    2.08
  -6   0  -4   66.13    2.28
   6   0   4   63.50    2.32
   7   0   4   -0.02    0.42
   7   0   4   -0.14    0.51
  -7   0  -4    0.09    0.45
  -8   0  -4  193.70    6.20
   8   0   4  192.34    6.32
   8   0   4  201.12    5.83
   9   0   4   -0.80    0.56
   9   0   4   -0.05    0.56
  -9   0  -4   -0.24    0.55
  10   0   4    2.77    0.83
 -10   0  -4    4.04    0.74
  10   0   4    3.12    0.69
  11   0   4   -0.02    0.65
 -11   0  -4    0.85    0.74
  11   0   4   -0.62    0.70
 -12   0  -4    9.14    1.07
  12   0   4   10.14    0.95
  12   0   4    9.35    1.20
 -13   0  -4    0.31    0.82
  13   0   4   -0.22    0.76
  13   0   4    0.65    0.91
  14   0   4    2.87    1.13
  14   0   4    2.55    0.88
 -14   0  -4    1.56    0.99
  15   0   4   -0.77    1.10
 -15   0  -4    1.86    0.99
  15   0   4    0.37    0.94
 -16   0  -4    5.94    1.27
  16   0   4    8.40    1.41
  16   0   4    6.84    1.16
 -17   0  -4    0.29    1.19
  17   0   4   -0.24    1.03
  17   0   4   -0.94    1.19
 -18   0  -4   20.25    1.87
  18   0   4   21.72    1.60
 -19   0  -4   -0.88    1.31
  19   0   4   -1.23    1.11
  20   0   4   -0.12    1.19
  22  -1  -4    9.04    1.47
  22   1  -4    6.78    1.53
  21  -1  -4    0.51    1.22
  21   1  -4   -1.16    1.30
  21   1  -4   -1.38    1.53
 -21   1   4    2.24    1.48
  20  -1  -4   14.40    1.52
  20   1  -4   18.62    1.64
 -20   1   4   15.95    1.82
  20   1  -4   17.11    2.00
  19  -1  -4    0.94    1.10
  19   1  -4    0.21    1.38
 -19   1   4    2.40    1.31
  19   1  -4    2.70    1.12
  18  -1  -4    0.56    1.24
 -18  -1   4   -0.40    0.96
  18  -1  -4    0.47    0.98
  18   1  -4    0.46    1.26
 -18   1   4    0.06    1.05
  18   1  -4    0.27    1.00
  17  -1  -4    7.24    1.36
 -17  -1   4    7.19    1.20
  17  -1  -4    6.13    1.08
  17   1  -4    5.20    1.06
  17   1  -4    7.83    1.35
 -17   1   4    3.78    1.19
 -16  -1   4   -0.39    0.90
  16  -1  -4    0.96    0.84
  16  -1  -4    0.42    1.07
  16   1  -4   -0.36    0.84
  16   1  -4   -0.68    1.04
 -16   1   4   -0.44    0.89
 -15  -1   4   40.59    2.12
  15  -1  -4   36.56    1.83
  15  -1  -4   42.51    2.31
 -15   1   4   41.96    2.07
  15   1  -4   41.33    2.33
  15   1  -4   39.31    1.84
  14  -1  -4   38.78    1.76
 -14  -1   4   40.61    2.05
  14  -1  -4   43.81    2.23
  14   1  -4   42.57    1.82
 -14   1   4   41.79    2.01
  14   1  -4   43.58    2.27
  13  -1  -4    2.40    0.69
  13  -1  -4    3.01    0.90
 -13  -1   4    1.75    0.75
 -13   1   4    2.37    0.83
  13   1  -4    1.48    0.72
  13   1  -4    0.58    0.82
 -12  -1   4   15.60    1.08
  12  -1  -4   12.35    1.13
  12  -1  -4   12.67    0.93
 -12  -1   4   14.63    0.85
  12   1  -4   12.05    0.92
 -12   1   4   12.46    1.06
  12   1  -4   11.17    1.09
 -11  -1   4    1.67    0.63
  11  -1  -4    1.13    0.55
 -11  -1   4    1.00    0.47
  11  -1  -4    0.60    0.63
  11   1  -4    0.52    0.56
  11   1  -4    0.59    0.69
 -11   1   4    1.57    0.60
  10  -1  -4  158.65    5.11
  10  -1  -4  160.78    4.70
 -10  -1   4  156.83    4.62
 -10  -1   4  153.82    5.01
 -10   1   4  149.96    5.02
  10   1  -4  156.79    5.11
  10   1  -4  149.76    4.68
  -9  -1   4  145.37    4.28
   9  -1  -4  145.84    4.72
  -9  -1   4  148.12    4.64
   9  -1  -4  141.86    4.33
   9   1  -4  143.86    4.72
   9   1  -4  142.33    4.65
   9   1  -4  141.62    4.33
  -9   1   4  143.49    4.68
  -8  -1   4    4.13    0.51
  -8  -1   4    3.64    0.52
  -8  -1   4    2.93    0.38
   8  -1  -4    4.17    0.48
   8  -1  -4    4.27    0.62
   8   1  -4    3.38    0.45
   8   1  -4    4.69    0.60
   8   1  -4    3.47    0.49
  -8   1   4    3.93    0.56
   7  -1  -4   70.88    2.44
   7  -1  -4   68.29    2.19
  -7  -1   4   70.86    2.35
  -7  -1   4   70.46    2.35
  -7   1   4   70.32    2.40
   7   1  -4   70.50    2.37
   7   1  -4   69.83    2.40
   7   1  -4   68.81    2.19
  -7   1   4   66.65    2.28
  -7   1   4   67.90    2.43
   6  -1  -4    2.06    0.37
  -6  -1   4    2.06    0.35
   6  -1  -4    2.01    0.34
   6  -1  -4    1.87    0.42
   6   1  -4    1.92    0.35
   6   1  -4    2.30    0.42
  -6   1   4    2.20    0.37
  -6   1   4    1.85    0.38
   6   1  -4    2.37    0.32
  -6   1   4    1.59    0.37
  -6   1   4    2.07    0.39
   5  -1  -4   42.31    1.52
  -5  -1   4   41.83    1.50
   5  -1  -4   42.45    1.44
   5  -1  -4   42.17    1.39
   5  -1  -4   43.54    1.56
  -5  -1   4   43.20    1.47
  -5   1   4   41.57    1.51
   5   1  -4   39.83    1.52
  -5   1   4   44.77    1.56
  -5   1   4   42.97    1.45
   5   1  -4   42.60    1.48
   5   1  -4   42.34    1.36
  -5   1   4   44.05    1.52
   4  -1  -4   95.59    2.86
   4  -1  -4   96.05    3.05
   4  -1  -4   98.27    3.06
  -4  -1   4   93.08    3.02
   4  -1  -4  102.05    2.89
  -4  -1   4   88.02    2.99
   4   1  -4   95.60    3.01
  -4   1   4   99.90    3.08
   4   1  -4   99.40    3.05
  -4   1   4   96.19    3.05
  -4   1   4   96.61    2.89
   3  -1  -4    0.08    0.19
  -3  -1   4   -0.09    0.04
   3  -1  -4    0.51    0.22
   3  -1  -4    0.26    0.22
  -3  -1   4   -0.06    0.20
  -3  -1   4    0.24    0.19
   3  -1  -4    0.29    0.21
  -3  -1   4    0.15    0.23
  -3   1   4    0.36    0.22
  -3   1   4    0.20    0.22
  -3   1   4    0.10    0.21
   3   1  -4   -0.01    0.18
   3   1  -4    0.23    0.21
   2  -1  -4  238.49    7.23
   2  -1  -4  240.52    7.23
   2  -1  -4  243.56    6.84
  -2  -1   4  235.01    7.18
   2  -1  -4  244.27    6.84
  -2  -1   4  238.46    7.62
  -2  -1   4  239.22    6.78
   2   1  -4  237.00    7.20
  -2   1   4  242.59    7.24
   2   1  -4  246.32    7.63
  -2   1   4  234.39    7.24
  -2   1   4  236.07    6.85
   2   1  -4  237.85    7.19
  -1  -1   4  299.09    8.93
  -1  -1   4  301.60    9.48
   1  -1  -4  303.33    9.00
  -1  -1   4  290.06    8.44
   1  -1  -4  298.26    8.51
   1  -1  -4  306.98    9.00
   1  -1  -4  306.98    8.51
  -1   1   4  296.07    8.99
   1   1  -4  291.09    8.96
   1   1  -4  301.46    8.94
  -1   1   4  304.44    9.01
  -1   1   4  297.03    9.42
   1   1  -4  295.10    9.48
  -1   1   4  298.32    8.52
   0  -1   4    0.29    0.14
   0  -1  -4    0.91    0.19
   0  -1  -4    0.62    0.20
   0  -1  -4    0.56    0.22
   0  -1  -4    1.13    0.20
   0  -1   4    0.52    0.23
   0  -1   4    0.46    0.24
   0  -1   4    0.67    0.16
   0   1   4    1.92    0.25
   0   1  -4    0.65    0.19
   0   1   4    0.50    0.21
   0   1   4    0.59    0.20
   0   1  -4    0.45    0.24
   0   1  -4    0.47    0.17
   0   1   4    0.60    0.18
  -1  -1  -4  244.41    7.76
  -1  -1  -4  271.80    7.31
   1  -1   4  248.59    7.66
  -1  -1  -4  262.74    8.09
  -1  -1  -4  258.26    7.73
   1   1   4  251.43    7.73
   1   1   4  258.51    7.78
   1   1   4  253.26    7.31
  -1   1  -4  254.14    7.69
  -1   1  -4  255.48    7.72
   2  -1   4   15.52    0.65
  -2  -1  -4   16.03    0.81
  -2  -1  -4   15.12    0.69
  -2  -1  -4   15.87    0.63
  -2   1  -4   16.78    0.69
   2   1   4   15.04    0.72
   2   1   4   15.26    0.66
  -2   1  -4   15.73    0.74
   2   1   4   15.91    0.77
  -3  -1  -4    4.98    0.49
   3  -1   4    5.38    0.34
   3  -1   4    5.25    0.31
  -3  -1  -4    5.22    0.44
  -3  -1  -4    5.57    0.39
   3  -1   4    4.96    0.43
   3  -1   4    6.15    0.41
   3   1   4    6.58    0.44
  -3   1  -4    5.11    0.41
   3   1   4    5.31    0.50
  -3   1  -4    6.31    0.47
   3   1   4    6.02    0.46
   4  -1   4    8.41    0.51
   4  -1   4    8.51    0.47
   4  -1   4    8.60    0.59
  -4  -1  -4    8.91    0.64
  -4  -1  -4    8.86    0.59
   4   1   4    9.60    0.57
  -4   1  -4    8.58    0.60
   4   1   4    9.45    0.62
  -4   1  -4    9.36    0.63
   4   1   4    7.63    0.66
   5  -1   4   -0.12    0.27
   5  -1   4    0.56    0.20
  -5  -1  -4   -0.46    0.35
   5  -1   4    0.52    0.38
  -5   1  -4    0.41    0.34
  -5   1  -4    0.70    0.35
   5   1   4   -0.03    0.34
   5   1   4    0.23    0.32
   5   1   4    0.68    0.45
   6  -1   4   10.62    0.62
   6  -1   4    9.40    0.72
  -6  -1  -4    8.65    0.69
   6   1   4    8.17    0.76
   6   1   4    9.39    0.63
  -6   1  -4    7.87    0.65
  -6   1  -4   10.90    0.76
   7  -1   4  129.07    3.87
  -7  -1  -4  128.94    4.20
   7  -1   4  129.89    4.26
   7   1   4  127.88    4.35
  -7   1  -4  133.17    4.23
   7   1   4  129.16    3.94
  -7   1  -4  129.50    4.28
   8  -1   4   19.73    0.98
   8  -1   4   17.87    1.23
   8  -1   4   20.97    1.09
  -8  -1  -4   21.37    1.15
   8   1   4   19.65    1.26
  -8   1  -4   20.05    1.13
   8   1   4   21.48    1.05
  -9  -1  -4   33.03    1.55
   9  -1   4   31.30    1.66
   9  -1   4   34.29    1.48
   9  -1   4   33.49    1.35
  -9   1  -4   35.84    1.58
   9   1   4   34.00    1.78
   9   1   4   35.50    1.44
 -10  -1  -4    6.53    0.86
  10  -1   4    6.61    0.89
  10  -1   4    7.87    0.76
  10  -1   4    5.42    0.69
  10   1   4    7.37    0.78
  10   1   4    6.12    0.96
 -10   1  -4    6.94    0.84
  11  -1   4    2.08    0.65
 -11  -1  -4    0.84    0.76
  11  -1   4    2.88    0.68
  11  -1   4    1.99    0.83
 -11   1  -4    2.92    0.83
  11   1   4    1.98    0.72
  11   1   4    0.51    0.89
  12  -1   4   17.72    1.41
 -12  -1  -4   17.87    1.32
  12  -1   4   15.50    1.06
 -12   1  -4   16.92    1.27
  12   1   4   15.78    1.14
  12   1   4   14.62    1.35
  13  -1   4    4.71    0.81
 -13  -1  -4    4.65    0.98
  13  -1   4    3.92    1.04
  13   1   4    3.41    1.04
 -13   1  -4    3.30    1.01
  13   1   4    3.62    0.87
  14  -1   4    2.59    1.11
 -14  -1  -4    4.78    1.07
  14  -1   4    2.58    0.85
  14   1   4    2.35    0.93
 -14   1  -4    2.06    1.02
  14   1   4    3.28    1.15
  15  -1   4   10.69    1.42
 -15  -1  -4   12.43    1.37
  15  -1   4    9.63    1.07
  15   1   4   12.35    1.27
 -15   1  -4   10.31    1.36
  15   1   4   10.23    1.53
  16  -1   4    2.03    0.95
 -16  -1  -4    2.03    1.14
 -16   1  -4    2.69    1.13
  16   1   4    2.36    1.25
  16   1   4    3.11    1.05
  17  -1   4    8.31    1.15
 -17  -1  -4    8.10    1.40
  17   1   4    8.91    1.29
  17   1   4   11.31    1.68
 -17   1  -4    7.62    1.39
  18  -1   4   10.01    1.23
 -18   1  -4    8.63    1.47
  18   1   4   11.52    1.86
  18   1   4   11.07    1.48
  19  -1   4   -0.13    1.03
 -19   1  -4   -1.12    1.22
  19   1   4   -0.81    1.26
  20  -1   4    1.93    1.09
 -20   1  -4    3.50    1.43
  20   1   4   -1.02    1.35
  22  -2  -4    2.83    1.14
  22   2  -4    1.18    1.77
 -22   2   4    1.00    1.45
  22   2  -4    3.40    1.47
  21  -2  -4    0.91    1.05
  21   2  -4   -1.95    1.53
  21   2  -4    0.32    1.33
 -21   2   4    2.08    1.39
  20  -2  -4    0.49    1.04
  20   2  -4    0.62    1.18
 -20   2   4    1.00    1.30
  20   2  -4   -0.98    1.47
  19  -2  -4    1.08    1.01
  19   2  -4    0.21    1.15
  19   2  -4    2.55    1.38
 -19   2   4    0.76    1.28
  18  -2  -4   -0.21    0.94
  18   2  -4    1.43    1.25
 -18   2   4    2.28    1.26
  18   2  -4    2.98    1.09
  17  -2  -4   11.68    1.12
  17  -2  -4   12.14    1.48
  17   2  -4    8.41    1.15
  17   2  -4   11.81    1.57
 -17   2   4    8.80    1.31
  16  -2  -4    0.52    0.85
 -16  -2   4   -0.36    0.88
  16  -2  -4   -0.10    0.92
  16   2  -4    0.01    0.86
 -16   2   4    1.08    1.05
  16   2  -4   -0.95    1.07
  15  -2  -4    7.50    1.17
  15  -2  -4    7.72    0.91
 -15  -2   4    7.54    1.04
 -15   2   4    6.90    1.15
  15   2  -4    6.37    0.95
  15   2  -4    5.60    1.14
  14  -2  -4   24.74    1.64
 -14  -2   4   24.00    1.58
  14  -2  -4   24.10    1.30
 -14   2   4   22.77    1.55
  14   2  -4   23.77    1.42
  14   2  -4   22.29    1.66
 -13  -2   4    4.70    0.59
  13  -2  -4    4.66    0.76
  13  -2  -4    5.02    0.95
 -13  -2   4    4.10    0.81
  13   2  -4    4.28    0.98
  13   2  -4    5.65    0.80
 -13   2   4    4.52    0.86
  12  -2  -4   14.59    1.17
  12  -2  -4   15.01    0.98
  12  -2  -4   13.47    0.93
 -12  -2   4   14.34    1.04
 -12   2   4   13.85    1.09
  12   2  -4   15.65    1.21
  12   2  -4   15.30    1.01
 -11  -2   4    8.87    0.79
  11  -2  -4   10.05    0.95
  11  -2  -4    7.30    0.68
 -11  -2   4    7.88    0.79
  11  -2  -4    8.78    0.77
  11   2  -4    7.81    0.95
  11   2  -4    7.04    0.71
 -11   2   4    5.61    0.83
  10  -2  -4    1.34    0.57
 -10  -2   4    0.10    0.48
  10  -2  -4   -0.49    0.46
 -10  -2   4    1.06    0.51
  10  -2  -4    0.13    0.48
  10   2  -4    1.02    0.51
 -10   2   4    0.33    0.58
  10   2  -4   -0.06    0.56
 -10   2   4   -0.37    0.58
  10   2  -4    0.06    0.49
  -9  -2   4    0.41    0.45
  -9  -2   4   -0.03    0.45
   9  -2  -4    1.19    0.58
   9  -2  -4    1.48    0.44
   9  -2  -4    0.80    0.45
   9   2  -4    1.93    0.52
   9   2  -4    0.26    0.58
  -9   2   4    2.03    0.55
   9   2  -4    1.48    0.47
  -9   2   4    1.46    0.57
  -9   2   4    0.89    0.56
   8  -2  -4   16.46    0.92
  -8  -2   4   22.29    1.04
   8  -2  -4   23.38    0.92
   8  -2  -4   23.01    1.18
  -8  -2   4   22.83    1.04
   8  -2  -4   21.96    0.90
  -8   2   4   23.08    1.19
  -8   2   4   23.13    1.11
  -8   2   4   21.52    1.13
   8   2  -4   24.00    0.96
   8   2  -4   22.43    1.17
   8   2  -4   21.64    1.10
  -7  -2   4    1.44    0.35
   7  -2  -4    1.70    0.31
   7  -2  -4    1.32    0.44
   7  -2  -4    1.58    0.35
   7   2  -4    1.16    0.45
  -7   2   4    1.20    0.46
  -7   2   4    1.56    0.48
  -7   2   4    2.51    0.45
   7   2  -4    1.54    0.38
   7   2  -4    2.32    0.35
   6  -2  -4   20.17    0.74
   6  -2  -4   19.97    0.79
   6  -2  -4   20.29    0.99
   6   2  -4   21.16    0.97
  -6   2   4   19.18    1.00
   6   2  -4   20.78    0.78
  -6   2   4   20.59    1.00
  -6   2   4   21.13    0.92
   6   2  -4   20.43    0.91
   5  -2  -4  106.27    3.39
   5  -2  -4  119.30    3.33
   5  -2  -4  120.11    3.70
   5  -2  -4  116.17    3.38
  -5  -2   4  116.13    3.59
  -5   2   4  116.51    3.71
   5   2  -4  117.43    3.64
   5   2  -4  116.25    3.67
  -5   2   4  118.55    3.71
  -5   2   4  117.39    3.47
  -5   2   4  116.79    3.70
   4  -2  -4   98.40    2.92
  -4  -2   4   97.30    3.37
   4  -2  -4  101.13    2.92
   4  -2  -4  100.94    3.19
  -4  -2   4  100.86    3.08
  -4  -2   4  101.05    3.10
   4   2  -4  100.96    3.15
  -4   2   4  104.29    3.21
  -4   2   4  101.08    3.00
  -4   2   4   98.84    3.21
   4   2  -4  102.45    3.13
   3  -2  -4   44.72    1.51
  -3  -2   4   43.89    1.44
  -3  -2   4   42.39    1.60
   3  -2  -4   44.43    1.31
   3  -2  -4   44.12    1.30
   3  -2  -4   45.02    1.49
  -3   2   4   42.94    1.52
  -3   2   4   42.01    1.39
   3   2  -4   42.68    1.43
   3   2  -4   43.67    1.41
  -3   2   4   42.86    1.51
  -2  -2   4  229.01    7.24
  -2  -2   4  230.71    6.48
   2  -2  -4  223.71    6.84
   2  -2  -4  222.00    6.84
   2  -2  -4  231.91    6.38
  -2   2   4  221.75    6.46
   2   2  -4  223.53    6.75
  -2   2   4  226.35    6.86
  -2   2   4  223.77    6.86
   2   2  -4  223.09    6.75
   2   2  -4  229.03    7.23
  -1  -2   4    0.98    0.30
  -1  -2   4    1.26    0.30
   1  -2  -4    0.93    0.24
   1  -2  -4    0.24    0.24
  -1   2   4    0.97    0.27
   1   2  -4    1.42    0.32
  -1   2   4    0.79    0.26
   1   2  -4    1.26    0.13
  -1   2   4    1.18    0.24
   0  -2  -4  554.76   16.04
   0  -2  -4  565.16   16.99
   0  -2  -4  569.46   16.98
   0   2   4  579.36   17.80
   0   2  -4  587.43   17.91
   0   2   4  557.93   17.00
   0   2   4  577.02   16.08
   0   2  -4  560.78   16.93
   0   2   4  578.73   17.01
   0   2  -4  557.69   16.94
  -1  -2  -4   17.63    0.78
  -1  -2  -4   16.01    0.74
  -1  -2  -4   17.58    0.58
  -1  -2  -4   17.47    0.66
  -1  -2  -4   17.62    0.61
   1   2   4   17.50    0.81
   1   2   4   16.25    0.77
  -1   2  -4   16.35    0.66
  -1   2  -4   17.83    0.64
   1   2   4   18.17    0.67
  -2  -2  -4    4.24    0.41
  -2  -2  -4    4.68    0.30
  -2  -2  -4    4.95    0.35
   2  -2   4    5.09    0.51
   2  -2   4    5.73    0.29
   2  -2   4    4.71    0.32
   2   2   4    4.68    0.37
   2   2   4    4.45    0.42
   2   2   4    5.17    0.50
  -2   2  -4    5.31    0.36
  -2   2  -4    5.30    0.36
  -3  -2  -4    2.42    0.36
   3  -2   4    2.60    0.29
   3  -2   4    1.96    0.25
   3  -2   4    1.71    0.43
   3   2   4    2.53    0.46
   3   2   4    2.11    0.37
  -3   2  -4    2.22    0.33
   3   2   4    1.93    0.31
  -3   2  -4    3.22    0.36
  -4  -2  -4   17.03    0.82
   4  -2   4   13.87    0.74
   4   2   4   15.51    0.98
   4   2   4   16.84    0.85
  -4   2  -4   17.36    0.86
   4   2   4   19.27    0.76
  -4   2  -4   18.06    0.84
  -4   2  -4   17.33    0.70
  -5  -2  -4    3.66    0.49
  -5  -2  -4    3.67    0.36
   5   2   4    4.31    0.51
   5   2   4    3.93    0.45
  -5   2  -4    3.43    0.48
   5   2   4    3.63    0.60
  -5   2  -4    4.64    0.51
  -6  -2  -4    0.42    0.39
   6  -2   4    0.50    0.40
  -6  -2  -4    0.62    0.33
   6   2   4   -0.36    0.40
  -6   2  -4    1.59    0.44
   6   2   4   -0.84    0.52
  -6   2  -4    0.37    0.45
   6   2   4    0.80    0.44
   7  -2   4   30.22    1.38
  -7  -2  -4   29.81    1.15
  -7  -2  -4   29.09    1.38
   7   2   4   28.90    1.23
   7   2   4   30.23    1.49
  -7   2  -4   29.55    1.37
  -7   2  -4   31.44    1.42
  -8  -2  -4   76.11    2.34
  -8  -2  -4   73.94    2.59
   8  -2   4   71.30    2.63
   8   2   4   70.48    2.41
  -8   2  -4   72.26    2.59
  -8   2  -4   74.26    2.64
   8   2   4   68.56    2.75
  -9  -2  -4    7.83    0.84
   9  -2   4    8.45    0.55
   9  -2   4    7.56    0.85
  -9  -2  -4    9.32    0.68
  -9   2  -4   10.89    0.93
   9   2   4    7.63    0.75
   9   2   4    8.56    1.00
  -9   2  -4    8.00    0.83
 -10  -2  -4  110.65    3.83
  10  -2   4  112.45    3.87
 -10  -2  -4  112.08    3.46
  10  -2   4  107.18    3.33
  10  -2   4  110.93    3.30
 -10   2  -4  110.43    3.85
  10   2   4  115.89    4.05
  10   2   4  107.36    3.55
 -11  -2  -4    2.70    0.79
  11  -2   4    2.24    0.50
  11  -2   4    1.59    0.51
  11  -2   4    3.23    0.84
  11   2   4    2.44    0.89
  11   2   4    1.67    0.74
 -11   2  -4    2.47    0.84
  12  -2   4    5.87    0.66
  12  -2   4    5.90    0.66
 -12  -2  -4    6.55    0.98
  12  -2   4    6.25    1.01
 -12   2  -4    4.61    0.94
  12   2   4    5.18    0.90
  12   2   4    5.91    1.15
  13  -2   4   23.53    1.18
 -13  -2  -4   27.01    1.60
  13  -2   4   26.45    1.81
  13   2   4   23.81    1.76
  13   2   4   23.37    1.49
 -13   2  -4   20.63    1.56
 -14  -2  -4    0.57    0.87
  14  -2   4    0.62    0.65
  14   2   4    0.67    1.11
  14   2   4    1.21    0.91
 -14   2  -4   -1.10    0.97
  15  -2   4   -0.25    0.68
 -15  -2  -4   -0.92    0.91
 -15   2  -4    0.68    1.09
  15   2   4   -1.15    1.19
  15   2   4   -0.62    0.94
  16  -2   4    5.65    0.81
 -16   2  -4    6.19    1.27
  16   2   4    7.03    1.50
  16   2   4    6.58    1.19
  17  -2   4    0.87    0.76
 -17   2  -4    1.18    1.26
  17   2   4    0.85    1.19
  17   2   4    2.82    1.34
  18  -2   4    1.26    0.77
 -18   2  -4    1.28    1.33
  18   2   4    0.60    1.50
  18   2   4    0.33    1.20
  19  -2   4    0.91    0.73
  19   2   4    0.16    1.23
  19   2   4   -0.82    1.39
 -19   2  -4    0.54    1.31
  20   2   4    3.74    1.47
 -20   2  -4    1.47    1.41
 -21   3   4    3.29    1.61
  21   3  -4    2.99    1.73
  21   3  -4    2.54    1.33
  20  -3  -4    0.68    0.72
  20   3  -4    0.08    1.16
 -20   3   4    1.15    1.44
  20   3  -4    2.19    1.61
  19  -3  -4    2.83    0.77
  19   3  -4    1.40    1.50
  19   3  -4    3.27    1.24
 -19   3   4    3.84    1.33
  18  -3  -4    6.46    0.84
  18   3  -4    5.78    1.16
  18   3  -4    3.39    1.45
 -18   3   4    4.79    1.38
  17  -3  -4   24.73    1.27
  17  -3  -4   22.51    1.50
 -17   3   4   22.52    1.78
  17   3  -4   22.51    1.54
  17   3  -4   21.14    1.85
  16  -3  -4   -0.24    0.65
  16  -3  -4   -0.41    0.87
 -16   3   4   -1.40    1.04
  16   3  -4   -0.43    0.85
  16   3  -4    1.02    1.11
  15  -3  -4   -0.89    0.75
  15  -3  -4   -0.03    0.61
  15   3  -4    0.83    0.80
  15   3  -4    0.16    1.06
 -15   3   4   -0.13    0.98
  14  -3  -4    1.18    0.60
  14  -3  -4    1.93    0.76
  14  -3  -4    1.88    0.60
  14  -3  -4    0.94    0.86
  14   3  -4    1.79    1.01
  14   3  -4    2.17    0.78
 -14   3   4    1.48    0.87
  13  -3  -4    6.40    0.98
  13  -3  -4    6.30    0.68
  13  -3  -4    7.43    0.67
  13  -3  -4    7.57    0.81
 -13  -3   4    8.64    0.89
 -13  -3   4    7.48    0.87
 -13   3   4    5.85    1.03
  13   3  -4    6.96    0.85
  13   3  -4    5.72    1.01
  12  -3  -4  127.70    3.92
  12  -3  -4  132.96    4.00
 -12  -3   4  136.06    4.35
  12  -3  -4  130.14    3.89
  12  -3  -4  129.59    4.47
 -12  -3   4  130.14    4.32
 -12   3   4  127.19    4.24
  12   3  -4  128.44    4.08
  12   3  -4  130.67    4.55
 -12   3   4  131.54    4.50
 -11  -3   4    5.61    0.70
  11  -3  -4    6.19    0.68
  11  -3  -4    5.53    0.81
  11  -3  -4    4.63    0.50
  11  -3  -4    4.71    0.51
 -11  -3   4    5.90    0.72
 -11   3   4    5.35    0.86
  11   3  -4    4.96    0.74
  11   3  -4    6.28    0.69
 -11   3   4    5.18    0.82
  11   3  -4    5.46    0.89
  10  -3  -4   10.84    0.93
  10  -3  -4    9.12    0.61
  10  -3  -4   10.05    0.71
  10   3  -4   10.87    0.97
  10   3  -4    9.17    0.81
 -10   3   4   10.36    0.88
 -10   3   4    9.86    0.93
 -10   3   4    8.31    0.85
  10   3  -4   10.05    0.72
   9  -3  -4    4.81    0.70
   9  -3  -4    5.47    0.53
  -9   3   4    5.47    0.69
  -9   3   4    5.61    0.75
   9   3  -4    5.16    0.64
   9   3  -4    5.38    0.73
  -9   3   4    5.43    0.70
   9   3  -4    4.72    0.52
  -8  -3   4    4.89    0.49
   8  -3  -4    3.71    0.60
   8  -3  -4    5.37    0.49
  -8   3   4    4.33    0.64
   8   3  -4    5.17    0.67
   8   3  -4    5.67    0.59
   8   3  -4    6.28    0.48
  -8   3   4    6.70    0.63
  -8   3   4    4.50    0.62
   7  -3  -4   79.89    2.43
   7  -3  -4   79.91    2.70
  -7  -3   4   81.47    2.57
  -7   3   4   78.23    2.73
  -7   3   4   79.26    2.74
   7   3  -4   79.39    2.73
   7   3  -4   80.06    2.40
  -7   3   4   79.56    2.54
   7   3  -4   78.87    2.65
   6  -3  -4    4.39    0.41
   6  -3  -4    3.48    0.48
  -6  -3   4    2.75    0.47
  -6  -3   4    3.79    0.34
  -6   3   4    3.97    0.52
  -6   3   4    3.02    0.49
   6   3  -4    3.82    0.43
  -6   3   4    4.21    0.45
   6   3  -4    4.03    0.52
  -6   3   4    3.45    0.52
   5  -3  -4   49.49    1.59
  -5  -3   4   48.58    1.85
  -5   3   4   50.08    1.62
  -5   3   4   50.22    1.79
  -5   3   4   47.93    1.79
  -5   3   4   52.24    1.79
   5   3  -4   49.91    1.68
   5   3  -4   49.28    1.72
  -4  -3   4   21.66    1.01
  -4   3   4   22.25    0.96
  -4   3   4   21.70    0.96
  -4   3   4   20.39    0.83
   4   3  -4   21.86    0.86
   4   3  -4   20.94    0.81
  -3  -3   4   45.69    1.77
   3   3  -4   48.18    1.76
  -3   3   4   48.57    1.49
  -3   3   4   49.87    1.67
   3   3  -4   47.84    1.53
  -3   3   4   46.12    1.66
   3   3  -4   49.18    1.51
  -2  -3   4   88.08    2.69
   2  -3  -4   73.53    2.68
  -2  -3   4   87.29    2.93
   2   3  -4   87.86    2.92
  -2   3   4   85.28    2.74
  -2   3   4   88.58    2.76
  -2   3   4   88.04    2.51
  -1  -3   4   62.82    2.07
   1  -3  -4   59.56    2.02
   1   3  -4   61.76    2.23
  -1   3   4   64.22    1.86
  -1   3   4   63.80    2.09
  -1   3   4   64.19    2.08
   0  -3  -4   11.04    0.60
   0  -3   4   14.40    0.82
   0   3   4   13.13    0.52
   0   3   4   13.20    0.72
   0   3  -4   12.52    0.75
   0   3   4   12.85    0.52
   0   3   4   11.79    0.71
   1  -3   4   16.15    0.90
   1   3   4   16.38    0.63
   1   3   4   15.28    0.78
   1   3   4   15.93    0.85
  -1   3  -4   17.14    0.90
   2  -3   4   14.19    0.91
   2   3   4   14.69    0.63
   2   3   4   14.08    0.87
   2   3   4   14.63    0.79
  -2   3  -4   14.28    0.63
  -2   3  -4   14.28    0.62
  -3  -3  -4    0.42    0.25
   3  -3   4    0.62    0.45
  -3  -3  -4    0.34    0.19
   3   3   4    0.08    0.41
   3   3   4    0.15    0.35
  -3   3  -4    0.25    0.30
   3   3   4    0.16    0.28
  -3   3  -4    0.38    0.30
   4  -3   4  117.00    3.63
  -4  -3  -4  117.44    3.68
   4   3   4  113.66    3.82
  -4   3  -4  113.19    3.65
  -4   3  -4  117.33    3.65
   4   3   4  113.22    3.43
   4   3   4  114.58    3.73
   5  -3   4   40.34    1.41
   5  -3   4   42.97    1.68
  -5  -3  -4   39.38    1.54
   5   3   4   41.91    1.74
   5   3   4   41.37    1.43
  -5   3  -4   39.80    1.54
   5   3   4   39.18    1.62
  -5   3  -4   40.04    1.55
  -6  -3  -4    4.23    0.54
   6  -3   4    3.69    0.71
   6  -3   4    2.79    0.45
   6   3   4    2.68    0.55
   6   3   4    3.92    0.52
  -6   3  -4    3.43    0.44
  -6   3  -4    3.25    0.51
  -6   3  -4    3.39    0.54
   6   3   4    3.12    0.68
   7  -3   4   14.97    0.97
  -7  -3  -4   15.28    1.01
  -7  -3  -4   14.72    0.69
   7  -3   4   14.72    1.08
  -7   3  -4   16.20    0.91
   7   3   4   16.18    0.94
  -7   3  -4   15.98    0.99
   7   3   4   17.12    1.12
  -7   3  -4   14.46    1.00
   7   3   4   13.02    1.10
  -8  -3  -4   10.99    0.68
   8  -3   4   11.13    1.10
  -8  -3  -4   10.41    0.85
   8   3   4   10.65    1.03
   8   3   4   11.50    0.82
  -8   3  -4   13.12    0.94
  -8   3  -4   11.58    0.92
  -9  -3  -4    8.31    0.84
  -9  -3  -4    9.44    0.61
   9   3   4    7.99    1.04
   9   3   4   10.86    0.85
  -9   3  -4    8.68    0.92
  -9   3  -4    9.75    0.91
 -10  -3  -4   59.89    2.01
 -10  -3  -4   66.79    2.44
  10  -3   4   62.31    2.40
 -10   3  -4   57.64    2.48
  10   3   4   60.36    2.25
  10   3   4   61.43    2.69
 -10   3  -4   58.52    2.44
 -11  -3  -4    0.62    0.51
  11  -3   4    2.26    0.76
 -11  -3  -4    1.82    0.77
 -11   3  -4    1.61    0.83
  11   3   4    0.96    0.89
  11   3   4    1.27    0.78
 -12  -3  -4    6.58    1.01
  12   3   4    7.88    1.25
 -12   3  -4    5.84    1.04
  12   3   4    9.19    0.97
 -13  -3  -4    0.83    0.90
  13   3   4    0.29    1.04
  13   3   4    1.49    0.88
 -13   3  -4    0.92    0.99
  14   3   4   10.20    1.16
  14   3   4    7.74    1.46
 -14   3  -4    7.49    1.23
  15   3   4   18.03    1.46
 -15   3  -4   17.03    1.64
  15   3   4   14.61    1.66
  16   3   4   -0.33    1.29
  16   3   4   -1.33    1.13
 -16   3  -4   -0.95    1.18
 -17   3  -4   -0.22    1.28
  17   3   4    1.79    1.17
  17   3   4   -0.91    1.39
  18   3   4    0.55    1.23
 -18   3  -4   -0.27    1.34
  18   3   4   -1.15    1.37
 -19   3  -4   -1.33    1.42
  19   3   4   -0.32    1.60
  19   3   4    1.79    1.34
 -21   4   4    1.15    1.61
  20   4  -4    0.40    1.57
 -20   4   4   -0.61    1.46
  20   4  -4    2.61    1.34
  19   4  -4    0.29    1.13
  19   4  -4    0.34    1.33
 -19   4   4    0.75    1.29
 -18   4   4    0.19    1.30
  18   4  -4   -0.94    1.08
  18   4  -4    0.24    1.34
  17   4  -4    1.56    1.04
 -17   4   4    1.91    1.25
  17   4  -4    0.84    1.26
  16   4  -4   -0.85    0.94
  16   4  -4   -1.08    1.15
 -16   4   4   -0.84    1.01
  15  -4  -4    0.11    0.78
 -15   4   4    1.24    1.07
  15   4  -4    0.42    1.05
  15   4  -4    1.71    0.90
  14  -4  -4   -0.79    0.70
 -14   4   4    0.19    0.93
 -14   4   4    0.07    0.98
  14   4  -4    0.65    0.99
  14   4  -4    0.24    0.75
  13  -4  -4    7.42    0.83
 -13   4   4   10.74    1.10
  13   4  -4    5.85    1.09
  13   4  -4    6.09    0.85
 -13   4   4    7.51    1.09
  12  -4  -4   14.77    1.15
  12  -4  -4   14.35    0.96
  12   4  -4   10.84    1.16
 -12   4   4   13.18    1.22
  12   4  -4   12.00    0.93
 -12   4   4   11.99    1.11
 -11  -4   4    4.02    0.61
  11  -4  -4    3.88    0.78
  11  -4  -4    2.52    0.64
  11   4  -4    2.95    0.61
  11   4  -4    4.17    0.73
  11   4  -4    2.81    0.82
 -11   4   4    4.19    0.82
 -11   4   4    1.92    0.80
 -10  -4   4    6.65    0.64
  10  -4  -4    6.03    0.75
  10  -4  -4    7.73    0.73
 -10   4   4    6.11    0.80
 -10   4   4    7.21    0.89
  10   4  -4    7.81    0.92
 -10   4   4    8.66    0.89
  10   4  -4    7.65    0.78
  10   4  -4    7.47    0.64
   9  -4  -4   68.02    2.29
  -9  -4   4   67.64    2.32
   9   4  -4   72.47    2.55
  -9   4   4   70.25    2.39
  -9   4   4   68.75    2.62
  -9   4   4   71.13    2.61
   9   4  -4   68.95    2.62
   9   4  -4   69.39    2.23
  -8  -4   4    7.41    0.72
   8  -4  -4    7.93    0.66
  -8  -4   4    8.84    0.50
  -8   4   4    7.68    0.81
   8   4  -4    7.42    0.70
  -8   4   4    8.52    0.70
   8   4  -4    6.88    0.79
  -8   4   4    6.65    0.76
   7  -4  -4   60.32    1.93
  -7  -4   4   55.97    2.18
   7  -4  -4   57.36    2.06
  -7   4   4   56.16    2.14
   7   4  -4   59.12    2.12
  -7   4   4   55.83    1.94
  -7   4   4   58.81    2.19
   7   4  -4   58.06    2.08
   6  -4  -4    1.00    0.40
   6  -4  -4    1.17    0.46
  -6  -4   4    0.53    0.44
  -6   4   4    0.48    0.49
  -6   4   4    0.03    0.37
   6   4  -4    0.98    0.43
   6   4  -4    0.58    0.38
  -6   4   4    0.48    0.49
  -6   4   4    0.80    0.44
  -5  -4   4    4.30    0.54
   5  -4  -4    4.47    0.45
  -5   4   4    4.71    0.42
  -5   4   4    4.26    0.55
   5   4  -4    4.16    0.41
  -5   4   4    4.30    0.58
   5   4  -4    4.29    0.48
  -5   4   4    3.82    0.52
  -4  -4   4    4.32    0.53
   4  -4  -4    4.15    0.41
   4   4  -4    2.76    0.38
  -4   4   4    3.82    0.52
  -4   4   4    4.37    0.50
   4   4  -4    3.82    0.34
  -3  -4   4    2.16    0.44
   3  -4  -4    3.48    0.34
  -3   4   4    2.62    0.43
   3   4  -4    3.14    0.45
  -3   4   4    2.16    0.45
  -2  -4   4   47.43    1.80
   2  -4  -4   47.92    1.57
   2   4  -4   49.10    1.82
  -2   4   4   47.32    1.73
  -2   4   4   48.93    1.72
   1  -4  -4   15.79    0.68
  -1  -4   4   15.50    0.95
  -1   4   4   17.70    0.87
   1   4  -4   14.32    0.87
  -1   4   4   18.54    0.86
   0  -4   4    6.15    0.69
   0  -4  -4    6.16    0.39
   0   4   4    5.26    0.51
   0   4  -4    5.29    0.59
   0   4   4    7.27    0.56
  -1  -4  -4    0.26    0.27
   1  -4   4    0.85    0.55
  -1   4  -4    0.34    0.42
   1   4   4   -0.17    0.36
   1   4   4    0.16    0.40
  -2  -4  -4   48.42    1.61
   2  -4   4   49.29    1.82
  -2   4  -4   46.98    1.52
   2   4   4   44.89    1.75
   2   4   4   47.21    1.79
   2   4   4   47.87    1.48
  -2   4  -4   46.14    1.52
  -3  -4  -4  104.10    3.20
   3  -4   4  100.91    3.27
  -3   4  -4  101.54    3.18
   3   4   4  100.50    3.00
  -3   4  -4   98.36    3.16
   3   4   4  101.89    3.39
   3   4   4   99.15    3.33
   4  -4   4    0.69    0.65
  -4  -4  -4    1.14    0.39
  -4   4  -4    0.42    0.37
   4   4   4    0.22    0.35
   4   4   4    0.95    0.47
   4   4   4    1.43    0.57
  -4   4  -4    0.61    0.41
  -5  -4  -4  114.54    3.70
   5  -4   4  114.27    3.73
  -5   4  -4  121.26    3.74
   5   4   4  115.11    3.50
   5   4   4  118.87    3.84
  -5   4  -4  114.28    3.73
   5   4   4  112.78    3.93
  -6  -4  -4   -0.03    0.11
   6  -4   4   -0.79    0.69
   6   4   4   -0.24    0.44
  -6   4  -4   -0.05    0.45
   6   4   4    0.01    0.63
  -6   4  -4   -0.29    0.51
   6   4   4    0.11    0.51
  -7  -4  -4    1.20    0.47
   7  -4   4    2.92    0.39
   7  -4   4    1.93    0.82
   7   4   4    2.15    0.53
   7   4   4    0.52    0.74
  -7   4  -4    2.20    0.65
  -7   4  -4    1.87    0.55
   7   4   4    2.55    0.64
  -7   4  -4    2.39    0.47
   8  -4   4   25.56    1.60
  -8  -4  -4   22.62    1.34
   8  -4   4   24.83    1.19
  -8   4  -4   25.71    1.21
   8   4   4   27.81    1.68
  -8   4  -4   26.03    1.47
  -8   4  -4   24.91    1.35
   8   4   4   26.78    1.49
   8   4   4   27.83    1.23
  -9  -4  -4   10.15    0.89
   9  -4   4    8.22    1.12
   9  -4   4   11.65    0.82
   9   4   4    8.84    1.12
  -9   4  -4    9.55    0.84
   9   4   4   13.01    0.93
  -9   4  -4   10.51    0.99
  -9   4  -4    8.66    0.97
 -10  -4  -4   32.15    1.68
  10  -4   4   30.97    1.93
 -10   4  -4   29.28    1.63
  10   4   4   28.42    1.90
  10   4   4   30.64    1.47
  11  -4   4   -0.88    1.02
 -11   4  -4    0.11    0.83
  11   4   4    0.20    0.96
  11   4   4   -0.45    0.73
  12  -4   4    1.59    1.12
  12   4   4    0.61    1.04
 -12   4  -4   -0.30    0.91
  12   4   4   -0.48    0.81
  13  -4   4   -0.20    1.20
  13   4   4   -1.18    1.09
  13   4   4   -0.91    0.88
 -13   4  -4   -0.38    1.02
  14  -4   4    0.86    1.30
  14   4   4    0.84    1.21
 -14   4  -4   -0.12    1.04
  14   4   4    0.39    0.94
  15  -4   4    7.31    1.48
  15   4   4    5.55    1.42
 -15   4  -4    5.09    1.34
  15   4   4    9.02    1.25
  16  -4   4    0.58    1.47
  16   4   4    1.34    1.17
 -16   4  -4    1.01    1.27
  16   4   4    1.48    1.41
  17  -4   4    1.38    1.58
  17   4   4    0.94    1.46
 -17   4  -4    0.35    1.31
  17   4   4   -1.43    1.19
  18  -4   4    0.48    1.48
 -18   4  -4    2.11    1.44
  18   4   4    0.10    1.56
  18   4   4    1.06    1.28
  19  -4   4    0.44    1.59
  19   4   4   -0.36    1.63
 -19   4  -4   -0.07    1.51
  19   4   4    0.90    1.35
 -20   5   4    7.40    1.77
  20   5  -4    7.59    1.84
  19   5  -4    9.98    1.75
 -19   5   4    9.01    1.71
  18   5  -4    3.42    1.49
 -18   5   4    2.90    1.43
  17   5  -4    9.66    1.60
 -17   5   4   11.82    1.62
 -16   5   4    0.58    1.19
  16   5  -4    0.31    1.19
 -15   5   4    7.81    1.29
  15   5  -4    5.25    1.28
  14  -5  -4   -0.05    0.76
  14   5  -4   -0.17    1.01
 -14   5   4   -0.75    1.00
  13  -5  -4    1.34    0.76
  13   5  -4    0.51    0.94
 -13   5   4   -0.18    0.94
  12  -5  -4    7.95    0.88
  12   5  -4    7.30    1.07
 -12   5   4    5.79    1.04
  11  -5  -4   -0.85    0.64
 -11  -5   4    1.27    0.68
 -11   5   4   -0.71    0.76
 -11   5   4   -0.47    0.74
  11   5  -4   -0.23    0.77
  10  -5  -4   23.18    1.23
 -10  -5   4   22.81    1.30
  10   5  -4   19.76    1.37
 -10   5   4   20.50    1.41
 -10   5   4   21.69    1.31
   9  -5  -4   21.25    1.18
   9  -5  -4   23.02    1.21
  -9  -5   4   21.37    1.24
  -9   5   4   22.62    1.41
   9   5  -4   22.86    1.32
  -9   5   4   18.52    1.29
   9   5  -4   24.24    1.39
  -9   5   4   22.84    1.26
  -8  -5   4    0.15    0.52
   8  -5  -4    0.26    0.59
   8  -5  -4    0.37    0.48
   8   5  -4    0.03    0.51
  -8   5   4    0.02    0.62
   8   5  -4    0.43    0.62
  -8   5   4    0.28    0.57
  -8   5   4    0.27    0.64
  -8   5   4   -0.11    0.50
   7  -5  -4   35.62    1.38
   7  -5  -4   36.03    1.50
  -7  -5   4   35.30    1.57
  -7   5   4   35.31    1.61
  -7   5   4   34.30    1.64
  -7   5   4   35.78    1.40
  -7   5   4   37.62    1.67
   7   5  -4   38.94    1.60
   7   5  -4   38.45    1.53
  -6  -5   4   12.44    0.91
   6  -5  -4   14.68    0.73
   6   5  -4   12.92    0.89
  -6   5   4   14.44    0.97
  -6   5   4   14.08    0.95
  -6   5   4   14.79    0.82
  -6   5   4   14.41    0.91
   6   5  -4   14.50    0.97
  -5  -5   4   21.76    1.13
   5   5  -4   21.53    0.99
   5   5  -4   22.93    1.06
  -5   5   4   24.37    1.20
  -5   5   4   21.77    1.18
  -4  -5   4   81.13    2.94
  -4   5   4   84.97    2.81
  -4   5   4   82.72    2.80
   4   5  -4   81.72    2.60
   4   5  -4   83.05    2.64
  -3   5   4    0.54    0.43
  -3   5   4    0.58    0.47
   3   5  -4    1.05    0.43
  -2   5   4    2.69    0.52
   2   5  -4    1.69    0.48
  -2   5   4    2.87    0.48
  -1  -5   4    0.18    0.63
   1   5  -4    0.53    0.46
  -1   5   4    0.03    0.43
  -1   5   4    0.63    0.44
   0  -5   4    1.25    0.62
   0   5   4    1.19    0.49
   0   5   4    0.33    0.43
   0   5  -4    0.76    0.49
   1  -5   4   -0.04    0.65
   1   5   4    0.74    0.49
  -1   5  -4    1.44    0.52
   1   5   4    0.16    0.49
   2  -5   4   68.32    2.43
   2   5   4   66.49    2.40
  -2   5  -4   66.93    2.12
  -2   5  -4   69.75    2.62
   2   5   4   69.57    2.44
  -3  -5  -4    2.38    0.32
   3  -5   4    0.90    0.73
  -3   5  -4    1.29    0.37
  -3   5  -4    1.48    0.38
   3   5   4    1.44    0.53
   3   5   4    1.39    0.59
   4  -5   4   54.91    2.20
  -4  -5  -4   55.96    1.87
   4   5   4   54.70    2.13
   4   5   4   55.42    1.79
  -4   5  -4   55.22    1.93
   4   5   4   55.14    2.21
  -4   5  -4   55.79    1.96
  -5  -5  -4    3.50    0.47
   5  -5   4    2.22    0.84
   5   5   4    1.80    0.72
  -5   5  -4    3.46    0.58
   5   5   4    3.96    0.66
  -5   5  -4    3.45    0.54
   5   5   4    4.22    0.52
  -6  -5  -4    6.33    0.60
   6  -5   4    6.68    0.98
   6   5   4    5.87    0.61
  -6   5  -4    4.99    0.65
  -6   5  -4    5.01    0.70
   6   5   4    4.28    0.85
   6   5   4    5.40    0.77
  -7  -5  -4    4.48    0.61
   7  -5   4    5.70    1.00
  -7   5  -4    4.34    0.72
   7   5   4    4.56    0.78
  -7   5  -4    4.25    0.68
   7   5   4    3.64    0.63
   7   5   4    2.81    0.86
   8  -5   4    0.67    0.91
   8   5   4    0.51    0.83
  -8   5  -4   -0.58    0.65
   8   5   4   -0.72    0.57
   9  -5   4    0.18    0.93
  -9   5  -4    0.54    0.77
   9   5   4   -0.54    0.88
   9   5   4   -0.28    0.66
  10  -5   4    0.17    1.02
  10   5   4   -0.70    0.71
  10   5   4    1.08    0.97
 -10   5  -4   -0.87    0.83
  11  -5   4   -0.31    1.06
 -11   5  -4    0.11    0.88
  11   5   4    0.32    0.82
  11   5   4    0.92    1.07
  12  -5   4   14.38    1.56
  12   5   4   16.55    1.25
 -12   5  -4   16.67    1.45
  12   5   4   14.99    1.57
  13  -5   4    8.80    1.42
 -13   5  -4    8.55    1.31
  13   5   4    6.65    1.38
  13   5   4    5.72    1.08
  14  -5   4    2.40    1.42
  14   5   4   -1.30    1.04
 -14   5  -4    1.12    1.21
  14   5   4    2.67    1.33
  15  -5   4    4.16    1.55
  15   5   4    4.04    1.20
  15   5   4    5.28    1.50
 -15   5  -4    3.84    1.31
  16  -5   4   -1.62    1.41
  16   5   4    0.13    1.48
  16   5   4   -1.72    1.15
 -16   5  -4    0.96    1.31
  17  -5   4   -0.25    1.56
  17   5   4   -1.93    1.46
 -17   5  -4   -0.03    1.36
  17   5   4    0.42    1.29
  18  -5   4    1.69    1.67
 -18   5  -4    0.77    1.49
  18   5   4    3.99    1.72
  18   5   4    1.74    1.41
 -18   6   4    0.24    1.41
  18   6  -4   -0.42    1.39
 -18   6   4    1.05    1.45
 -17   6   4    4.25    1.43
  17   6  -4    0.65    1.35
  16   6  -4    1.49    1.29
 -16   6   4   -0.95    1.20
  15   6  -4    1.57    1.23
 -15   6   4    3.88    1.23
 -14   6   4    0.65    1.07
  14   6  -4   -0.20    1.03
  13  -6  -4    1.00    0.83
 -13   6   4    1.50    1.02
  13   6  -4   -0.07    1.03
  12  -6  -4    2.96    0.85
 -12   6   4    2.22    0.99
  12   6  -4    0.93    0.99
  11  -6  -4    4.80    0.87
 -11  -6   4    4.30    0.82
 -11   6   4    3.97    0.98
 -11   6   4    5.66    0.98
  11   6  -4    3.19    0.99
  10  -6  -4    5.07    0.85
 -10  -6   4    4.97    0.82
  10   6  -4    5.20    0.96
 -10   6   4    6.37    1.03
 -10   6   4    6.24    1.01
   9  -6  -4    0.10    0.71
  -9  -6   4   -0.33    0.59
   9   6  -4    0.64    0.74
  -9   6   4   -0.34    0.74
  -9   6   4   -0.04    0.76
  -8  -6   4    2.44    0.66
  -8   6   4    2.82    0.79
  -8   6   4    1.92    0.75
   8   6  -4    2.32    0.71
  -7  -6   4   13.09    0.97
  -7   6   4   14.49    1.09
   7   6  -4   14.91    1.01
  -7   6   4   15.82    1.11
   7   6  -4   14.91    1.03
  -6  -6   4    9.32    0.81
  -6   6   4   10.09    0.87
   6   6  -4    9.43    0.79
  -6   6   4    9.23    0.89
   6   6  -4    9.29    0.69
  -5   6   4   25.09    1.37
   5   6  -4   25.30    1.20
   5   6  -4   26.96    1.15
  -5   6   4   25.06    1.33
   4   6  -4   -0.04    0.34
   4   6  -4   -0.33    0.39
  -4   6   4    0.38    0.51
  -4   6   4    0.20    0.58
   3   6  -4   26.94    1.27
  -3   6   4   27.18    1.34
  -3   6   4   26.42    1.30
  -2   6   4    8.09    0.73
  -2   6   4    7.62    0.71
   2   6  -4    9.05    0.77
   1   6  -4   16.07    1.07
  -1   6   4   16.36    1.11
  -1   6   4   16.64    1.06
   0  -6   4    6.89    0.98
   0   6   4    4.55    0.62
   0   6  -4    4.78    0.70
   0   6   4    4.47    0.68
   1  -6   4   39.76    1.91
  -1   6  -4   38.12    1.79
   1   6   4   39.71    1.69
   1   6   4   44.22    1.73
   2  -6   4    4.45    0.88
   2   6   4    5.12    0.74
   2   6   4    6.82    0.71
  -2   6  -4    6.26    0.80
  -2   6  -4    4.83    0.40
   3  -6   4   23.53    1.48
   3   6   4   24.26    1.34
  -3   6  -4   23.82    1.02
  -3   6  -4   25.32    1.05
  -3   6  -4   23.47    1.42
   3   6   4   22.44    1.37
   4  -6   4    4.51    0.99
  -4   6  -4    4.07    0.58
  -4   6  -4    5.22    0.57
   4   6   4    3.85    0.81
   4   6   4    4.97    0.74
   5  -6   4    3.18    0.96
  -5   6  -4    2.37    0.57
   5   6   4    3.03    0.84
  -5   6  -4    2.91    0.60
   6  -6   4   16.06    1.29
   6   6   4   19.79    1.35
  -6   6  -4   15.28    1.09
  -6   6  -4   16.10    1.03
   7  -6   4   26.66    1.69
   7   6   4   28.81    1.79
  -7   6  -4   26.75    1.43
   8  -6   4   -0.50    0.99
   8   6   4   -0.66    0.87
  -8   6  -4    0.13    0.79
   9  -6   4    0.68    1.07
  -9   6  -4    0.99    0.85
   9   6   4   -1.97    0.90
  10  -6   4    0.63    1.19
 -10   6  -4    1.97    0.94
  10   6   4   -0.61    0.97
  11  -6   4    0.17    1.15
  11   6   4    0.15    1.13
 -11   6  -4    1.39    1.03
  12  -6   4    0.26    1.19
 -12   6  -4    1.02    1.09
  12   6   4    1.86    1.21
  13  -6   4    9.69    1.61
  13   6   4   10.09    1.52
 -13   6  -4   10.89    1.41
  14  -6   4    2.71    1.47
 -14   6  -4    3.25    1.32
  14   6   4    1.38    1.36
  15  -6   4    1.11    1.48
 -15   6  -4   -0.43    1.24
  15   6   4    1.97    1.45
  16  -6   4   -0.60    1.51
  16   6   4    0.33    1.52
 -16   6  -4    0.28    1.39
  17  -6   4    0.94    1.58
 -17   6  -4    1.09    1.45
 -17   7   4    1.07    1.44
 -17   7   4    0.39    1.41
  17   7  -4    1.13    1.41
  16   7  -4   -0.57    1.34
 -16   7   4   -0.16    1.37
 -16   7   4    1.01    1.31
 -15   7   4    7.93    1.45
 -15   7   4    8.33    1.53
  15   7  -4   10.06    1.55
  14   7  -4    4.42    1.31
 -14   7   4    3.87    1.31
 -14   7   4    2.20    1.27
 -13   7   4    2.99    1.20
 -13   7   4    3.12    1.21
  13   7  -4    2.55    1.10
  12  -7  -4    2.33    0.93
  12   7  -4    4.70    1.15
 -12   7   4    1.71    1.11
 -12   7   4    1.64    1.09
  11  -7  -4    3.65    0.99
 -11   7   4    3.18    1.06
  11   7  -4    4.34    1.07
 -11   7   4    3.11    1.08
 -10   7   4    4.53    1.06
  10   7  -4    3.13    1.00
 -10   7   4    4.46    1.06
   9   7  -4   11.54    1.16
  -9   7   4   12.50    1.21
  -9   7   4   13.53    1.19
   8   7  -4   -1.20    0.74
  -8   7   4    0.92    0.84
   7   7  -4    1.51    0.75
  -7   7   4    2.47    0.87
  -6   7   4    3.42    0.84
   6   7  -4    3.46    0.71
   5   7  -4    0.25    0.57
   5   7  -4    0.85    0.48
  -5   7   4   -0.02    0.70
   4   7  -4   14.16    0.91
   4   7  -4   15.02    0.85
  -4   7   4   13.88    1.06
  -3   7   4   13.25    1.00
  -2   7   4    6.61    0.80
   2   7  -4    5.66    0.72
   1   7  -4    3.69    0.72
  -1   7   4    3.47    0.39
  -1   7   4    4.15    0.74
   0   7   4    5.52    0.79
   0   7  -4    5.91    0.78
   1  -7   4    6.30    1.11
  -1   7  -4    7.58    0.88
   1   7   4    6.93    0.84
   2  -7   4    2.46    1.05
  -2   7  -4    2.88    0.41
   2   7   4    3.09    0.79
  -2   7  -4    3.50    0.77
  -2   7  -4    2.41    0.41
   3  -7   4    2.85    0.96
  -3   7  -4    2.42    0.48
  -3   7  -4    0.46    0.73
  -3   7  -4    2.75    0.48
   3   7   4    2.72    0.84
   4  -7   4   19.11    1.51
  -4   7  -4   23.41    1.16
   4   7   4   18.33    1.35
  -4   7  -4   20.71    1.48
  -4   7  -4   21.38    1.17
   5  -7   4    0.92    0.94
  -5   7  -4    0.17    0.63
   5   7   4    1.08    0.85
   6  -7   4   -1.17    1.05
  -6   7  -4   -0.53    0.69
   6   7   4    0.37    0.88
   7  -7   4   16.20    1.50
   7   7   4   14.01    1.38
  -7   7  -4   15.79    1.17
   8  -7   4   -0.27    1.12
   8   7   4    0.63    1.05
  -8   7  -4   -0.92    0.83
   9  -7   4    4.07    1.32
   9   7   4    2.04    1.13
  -9   7  -4    3.92    1.03
  10  -7   4    5.76    1.37
  10   7   4    3.54    1.19
 -10   7  -4    3.07    1.07
  11  -7   4    1.18    1.25
  11   7   4   -1.49    1.10
 -11   7  -4   -0.34    1.03
  12  -7   4    2.50    1.44
 -12   7  -4    2.24    1.18
  12   7   4    3.65    1.34
  13  -7   4    2.09    1.46
 -13   7  -4   -0.22    1.21
  13   7   4   -1.16    1.26
  14  -7   4    1.68    1.54
 -14   7  -4    0.15    1.28
  14   7   4   -0.73    1.32
  15  -7   4    1.99    1.60
  15   7   4   -0.76    1.41
 -15   7  -4    1.75    1.36
 -15   8   4    0.02    1.32
 -15   8   4    0.32    1.30
  15   8  -4    1.07    1.34
 -14   8   4    1.46    1.28
  14   8  -4    2.51    1.33
 -14   8   4   -0.15    1.29
  13   8  -4    0.19    1.15
 -13   8   4   -0.87    1.18
 -13   8   4   -0.32    1.20
  12   8  -4    0.96    1.18
 -12   8   4    1.30    1.17
 -11   8   4    0.10    1.07
  11   8  -4   -0.68    1.01
 -10   8   4    0.92    1.04
  10   8  -4    0.79    1.01
  -9   8   4    0.69    0.97
   9   8  -4   -0.27    0.89
  -8   8   4    0.48    0.91
   8   8  -4    0.76    0.88
   7   8  -4    4.08    0.89
  -7   8   4    6.19    1.02
   6   8  -4    5.10    0.83
  -6   8   4    8.38    1.03
  -5   8   4    0.69    0.86
   5   8  -4    0.74    0.66
   4   8  -4   -0.32    0.56
  -4   8   4    0.31    0.79
   3   8  -4    5.15    0.58
   3   8  -4    4.61    0.53
  -3   8   4    6.45    0.92
  -2   8   4    3.47    0.82
  -1   8   4    0.73    0.76
   0   8   4   -0.02    0.77
   1   8   4   12.70    1.13
  -2   8  -4    4.60    0.56
  -2   8  -4    6.17    0.56
  -2   8  -4    6.28    0.98
   2   8   4    6.61    1.01
   3  -8   4    1.79    1.17
   3   8   4    2.17    0.93
  -3   8  -4    0.39    0.55
  -3   8  -4    0.44    0.80
   4  -8   4   -0.51    1.12
   4   8   4   -1.16    0.88
  -4   8  -4    0.49    0.62
  -4   8  -4    0.10    0.82
   5  -8   4   14.16    1.53
  -5   8  -4   11.86    0.95
   5   8   4    9.78    1.24
  -5   8  -4   15.28    1.38
   6  -8   4    5.22    1.32
   6   8   4    4.60    1.10
  -6   8  -4    3.71    0.83
   7  -8   4    1.67    1.19
  -7   8  -4    0.49    0.84
   7   8   4    0.01    1.04
   8  -8   4   -0.36    1.21
  -8   8  -4    0.27    0.89
   8   8   4   -0.22    1.08
   9  -8   4   -0.13    1.23
   9   8   4    2.16    1.23
  -9   8  -4    0.24    0.98
  10  -8   4    0.26    1.32
 -10   8  -4   -0.12    1.00
  10   8   4    0.92    1.17
  11  -8   4    4.72    1.54
 -11   8  -4    4.86    1.22
  11   8   4    4.31    1.41
  12  -8   4   -0.72    1.38
 -12   8  -4   -0.36    1.17
  12   8   4    0.35    1.28
  13  -8   4   -0.29    1.56
 -13   8  -4    0.93    1.31
  13   8   4    0.15    1.43
  12   9  -4    1.04    1.25
 -12   9   4    0.46    1.26
 -11   9   4   -0.15    1.15
  11   9  -4    0.20    1.19
 -10   9   4    0.65    1.13
  10   9  -4   -1.16    1.04
  -9   9   4   -0.35    1.12
   9   9  -4    2.05    1.03
  -8   9   4    2.31    1.08
   8   9  -4    3.15    1.01
   7   9  -4    7.34    1.06
  -7   9   4    8.05    1.22
   6   9  -4    0.89    0.84
  -6   9   4    1.55    1.03
   5   9  -4   -0.28    0.75
  -5   9   4    0.50    0.95
  -4   9   4   -0.21    0.91
   4   9  -4   -0.80    0.66
  -3   9   4    0.58    0.93
   3   9  -4   -0.99    0.58
   2   9  -4    0.52    0.52
  -2   9   4    0.58    0.91
  -1   9   4    3.22    0.96
   0   9   4    0.20    0.91
   1   9   4    1.39    0.96
   2   9   4    2.65    1.03
  -2   9  -4    2.61    0.60
  -3   9  -4    0.17    0.63
   3   9   4    0.66    1.00
  -4   9  -4    0.49    0.68
   4   9   4   -1.07    1.00
   5  -9   4    0.96    1.31
   5   9   4    0.39    1.02
  -5   9  -4   -0.30    0.75
   6  -9   4    1.07    1.34
   6   9   4   -0.20    1.11
  -6   9  -4    1.27    0.84
   7  -9   4    3.01    1.47
   7   9   4    1.88    1.24
  -7   9  -4    0.91    0.92
   8  -9   4    0.75    1.43
   8   9   4    0.94    1.23
  -8   9  -4    1.21    0.98
   9  -9   4    4.98    1.49
  -9   9  -4    2.74    1.10
   9   9   4    2.42    1.33
  10  -9   4    1.28    1.43
  10   9   4    0.35    1.31
 -10   9  -4    0.44    1.14
  11  -9   4    0.11    1.39
   8  10  -4    0.10    1.05
  -8  10   4    0.92    1.22
  -7  10   4    2.07    1.18
   7  10  -4    1.06    1.00
   6  10  -4    0.68    0.95
  -6  10   4    0.46    1.13
   5  10  -4   -1.08    0.83
  -5  10   4    0.31    1.09
  -4  10   4   -0.25    1.05
   4  10  -4    0.54    0.79
   3  10  -4   -0.77    0.67
  -3  10   4    0.32    1.05
  -2  10   4    4.10    1.10
   2  10  -4    2.79    0.70
  -1  10   4   -0.16    1.03
   0  10   4    0.48    1.03
  -1  10  -4   -0.62    0.63
   1  10   4   -0.54    1.09
   2  10   4   -0.31    1.10
  -2  10  -4   -0.18    0.66
  -3  10  -4    3.19    0.80
   3  10   4    4.26    1.23
  -4  10  -4    0.34    0.80
   4  10   4    1.02    1.16
  -5  10  -4    0.61    0.84
  -5  10  -4   -0.26    0.88
   5  10   4    0.27    1.19
   6  10   4   -0.27    1.25
  -6  10  -4   -0.75    0.90
  22   0  -5   -0.20    1.32
  21   0  -5    0.33    1.25
  20   0  -5   -0.40    1.19
  20   0  -5   -0.13    1.42
  19   0  -5   12.16    1.39
  19   0  -5   11.38    1.73
 -19   0   5   11.82    1.53
  18   0  -5    0.27    1.17
 -18   0   5   -0.32    1.08
  18   0  -5    1.89    1.03
 -17   0   5   19.26    1.57
  17   0  -5   19.60    1.78
  17   0  -5   16.60    1.34
  16   0  -5    0.47    0.97
  16   0  -5   -1.08    0.82
 -16   0   5   -0.09    0.94
  15   0  -5    0.49    0.92
 -15   0   5    0.25    0.79
  15   0  -5    1.30    0.79
  14   0  -5   -1.00    0.71
  14   0  -5   -0.80    0.89
 -14   0   5   -0.34    0.71
  13   0  -5    0.49    0.68
  13   0  -5   -1.40    0.70
 -13   0   5    0.41    0.67
 -12   0   5   -0.29    0.59
  12   0  -5   -0.37    0.74
  12   0  -5   -0.86    0.59
  11   0  -5  192.56    5.72
  11   0  -5  189.65    6.20
 -11   0   5  189.00    6.11
  10   0  -5   -0.24    0.60
 -10   0   5   -0.56    0.52
  10   0  -5   -0.23    0.48
  -9   0   5   26.41    1.23
  -9   0   5   26.16    1.25
   9   0  -5   27.36    1.39
   9   0  -5   27.48    1.15
   8   0  -5    0.00    0.47
  -8   0   5    0.11    0.41
  -8   0   5   -0.34    0.41
   8   0  -5    0.01    0.39
  -7   0   5   84.25    2.84
   7   0  -5   84.26    2.66
  -7   0   5   86.77    2.84
   7   0  -5   87.99    2.90
   7   0  -5   85.68    2.84
   6   0  -5   -0.09    0.27
   6   0  -5    0.34    0.39
   6   0  -5    0.16    0.30
  -6   0   5   -0.14    0.32
  -6   0   5   -0.04    0.33
   5   0  -5   66.53    2.19
   5   0  -5   64.15    2.15
  -5   0   5   63.93    2.15
  -5   0   5   62.39    2.18
  -5   0   5   64.35    1.99
   5   0  -5   67.16    2.16
   5   0  -5   64.21    2.01
  -4   0   5   -0.39    0.24
   4   0  -5   -0.24    0.21
  -4   0   5   -0.29    0.25
  -4   0   5   -0.10    0.27
   4   0  -5   -0.19    0.28
   4   0  -5   -0.50    0.23
  -3   0   5  333.67   10.35
   3   0  -5  343.38   10.36
  -3   0   5  352.43    9.64
  -3   0   5  343.55    9.81
   3   0  -5  345.90   10.35
  -3   0   5  346.69   10.35
   2   0  -5    0.39    0.19
  -2   0   5    0.08    0.21
  -2   0   5   -0.35    0.18
  -2   0   5   -0.26    0.22
  -2   0   5   -0.19    0.20
  -2   0   5    0.26    0.18
   2   0  -5    0.07    0.22
  -1   0   5  557.08   16.69
   1   0  -5  583.83   16.70
  -1   0   5  565.03   16.71
  -1   0   5  537.07   17.55
   1   0  -5  544.54   16.71
  -1   0   5  556.04   15.81
   1   0  -5  571.17   17.56
   0   0  -5    0.10    0.22
   0   0   5   -0.08    0.22
   0   0   5    0.06    0.20
   0   0  -5    0.75    0.23
   0   0  -5   -0.39    0.21
   0   0   5   -0.04    0.23
   0   0   5    0.03    0.19
   1   0   5  444.85   13.66
   1   0   5  449.35   13.61
  -1   0  -5  462.46   13.62
  -1   0  -5  474.48   14.34
   1   0   5  458.07   12.89
  -1   0  -5  435.05   13.66
  -2   0  -5    0.09    0.27
   2   0   5   -0.09    0.24
   2   0   5   -0.21    0.29
   2   0   5    1.32    0.29
  -2   0  -5    0.41    0.28
   3   0   5  485.19   14.86
  -3   0  -5  477.82   14.93
   3   0   5  504.12   14.07
  -3   0  -5  502.69   14.88
   3   0   5  505.96   14.95
  -4   0  -5    0.14    0.34
  -4   0  -5    0.14    0.37
   4   0   5   -0.72    0.30
   4   0   5    0.36    0.37
  -5   0  -5   61.42    2.18
  -5   0  -5   63.79    2.28
   5   0   5   61.62    2.00
   5   0   5   60.02    2.27
   6   0   5   -0.09    0.49
   6   0   5    0.04    0.39
  -6   0  -5    0.30    0.44
  -6   0  -5    0.02    0.44
  -7   0  -5   14.55    0.95
   7   0   5   14.72    0.88
   7   0   5   13.69    0.99
   8   0   5   -0.05    0.61
   8   0   5    0.23    0.50
  -8   0  -5    0.30    0.58
  -9   0  -5   47.02    2.03
   9   0   5   52.19    2.22
   9   0   5   48.17    1.84
  10   0   5   -0.84    0.62
 -10   0  -5   -0.72    0.62
  10   0   5    0.22    0.74
  11   0   5    0.90    0.85
  11   0   5    0.93    0.73
 -11   0  -5    0.64    0.78
  12   0   5    0.17    0.85
 -12   0  -5   -0.72    0.75
  12   0   5    0.36    0.73
  13   0   5  105.68    4.07
  13   0   5  104.01    3.55
 -13   0  -5  103.15    3.82
 -14   0  -5   -0.42    0.88
  14   0   5    0.37    0.99
  14   0   5    0.23    0.83
  15   0   5    0.46    0.93
 -15   0  -5   -0.80    1.04
  15   0   5   -1.17    1.14
 -16   0  -5    0.53    1.08
  16   0   5   -1.04    0.96
  16   0   5   -0.99    1.24
  17   0   5    0.70    1.07
 -17   0  -5    0.68    1.26
 -18   0  -5   -1.56    1.29
  18   0   5    1.12    1.15
 -19   0  -5    7.52    1.61
  19   0   5    7.66    1.32
  20   0   5    0.94    1.27
  22  -1  -5    2.25    1.33
  22   1  -5    1.36    1.34
  22   1  -5    2.18    1.73
  21  -1  -5   10.48    1.46
  21   1  -5    9.89    1.86
 -21   1   5   12.47    1.73
 -21   1   5   14.11    1.76
  21   1  -5   10.38    1.48
  20  -1  -5    3.11    1.20
 -20   1   5    3.55    1.39
  20   1  -5    0.05    1.15
  20   1  -5   -0.81    1.44
  19  -1  -5   17.85    1.80
  19  -1  -5   20.29    1.55
  19   1  -5   17.99    1.52
 -19   1   5   17.37    1.67
  19   1  -5   24.70    2.09
  18  -1  -5   -0.13    1.19
  18  -1  -5   -0.68    0.98
  18   1  -5   -0.25    1.04
 -18   1   5    0.39    1.14
  18   1  -5    0.42    1.29
  17  -1  -5    5.53    1.04
 -17  -1   5    4.23    1.05
  17  -1  -5    6.03    1.28
 -17  -1   5    3.96    1.02
  17   1  -5    3.92    1.27
  17   1  -5    3.23    0.99
 -17   1   5    4.84    1.19
 -16  -1   5    1.02    0.94
  16  -1  -5   -0.05    0.94
  16  -1  -5    2.38    0.92
 -16   1   5    2.36    1.05
  16   1  -5    2.77    0.90
  16   1  -5    2.23    1.13
  15  -1  -5    0.19    0.97
  15  -1  -5    0.31    0.82
 -15  -1   5    0.80    0.80
 -15   1   5    0.70    0.85
  15   1  -5    0.18    0.93
  15   1  -5    0.69    0.81
  14  -1  -5   51.49    2.04
  14  -1  -5   51.33    2.42
 -14  -1   5   49.22    2.25
  14   1  -5   48.95    2.43
 -14   1   5   51.52    2.33
  14   1  -5   47.51    2.00
  13  -1  -5   16.91    1.31
  13  -1  -5   17.25    1.12
 -13  -1   5   15.70    1.03
 -13  -1   5   15.09    1.15
  13   1  -5   14.07    1.24
 -13   1   5   11.27    1.14
  13   1  -5   14.19    1.04
  12  -1  -5    5.93    0.86
 -12  -1   5    6.67    0.65
  12  -1  -5    5.84    0.76
 -12  -1   5    5.35    0.72
 -12  -1   5    5.73    0.80
 -12   1   5    5.20    0.80
  12   1  -5    5.57    0.89
  12   1  -5    6.57    0.76
  11  -1  -5   29.19    1.51
 -11  -1   5   27.73    1.47
  11  -1  -5   27.82    1.32
 -11  -1   5   29.55    1.23
 -11  -1   5   27.74    1.43
  11   1  -5   27.82    1.27
 -11   1   5   29.68    1.53
  11   1  -5   29.27    1.60
 -10  -1   5    7.02    0.74
  10  -1  -5    5.41    0.65
 -10  -1   5    7.40    0.58
 -10  -1   5    7.80    0.74
  10  -1  -5    6.05    0.81
  10   1  -5    7.52    0.66
  10   1  -5    6.05    0.77
 -10   1   5    7.92    0.80
   9  -1  -5  212.52    6.31
  -9  -1   5  216.28    6.25
  -9  -1   5  220.70    6.70
  -9  -1   5  214.85    6.70
   9  -1  -5  214.59    6.77
   9   1  -5  208.71    6.69
   9   1  -5  216.95    6.79
  -9   1   5  210.66    6.72
   9   1  -5  214.55    6.30
  -8  -1   5   -0.09    0.39
   8  -1  -5   -0.22    0.43
   8  -1  -5   -0.42    0.39
  -8   1   5    0.38    0.45
   8   1  -5   -0.46    0.45
   8   1  -5   -0.03    0.37
  -8   1   5    0.09    0.41
  -8   1   5    0.38    0.41
   8   1  -5    0.13    0.39
   7  -1  -5  118.94    3.89
  -7  -1   5  118.44    3.80
   7  -1  -5  121.00    3.59
  -7   1   5  123.69    3.86
  -7   1   5  116.34    3.87
   7   1  -5  117.15    3.87
   7   1  -5  117.16    3.82
  -7   1   5  120.22    3.67
   7   1  -5  120.49    3.58
  -7   1   5  118.92    3.84
   6  -1  -5    3.69    0.39
  -6  -1   5    3.23    0.39
   6  -1  -5    4.41    0.51
  -6   1   5    3.22    0.43
  -6   1   5    3.15    0.44
   6   1  -5    3.30    0.45
   6   1  -5    3.63    0.38
  -6   1   5    2.98    0.46
   6   1  -5    3.72    0.41
  -5  -1   5    2.14    0.35
   5  -1  -5    1.86    0.34
   5  -1  -5    1.82    0.33
   5  -1  -5    1.90    0.40
  -5  -1   5    2.38    0.33
   5   1  -5    2.83    0.31
   5   1  -5    2.38    0.33
  -5   1   5    2.70    0.37
  -5   1   5    2.09    0.38
  -5   1   5    2.42    0.38
   5   1  -5    2.37    0.39
   5   1  -5    2.26    0.33
   4  -1  -5    5.59    0.42
  -4  -1   5    6.45    0.43
  -4  -1   5    5.94    0.41
   4  -1  -5    5.32    0.44
   4  -1  -5    5.70    0.39
   4  -1  -5    5.90    0.44
   4  -1  -5    5.58    0.43
  -4   1   5    5.52    0.45
  -4   1   5    5.40    0.42
   4   1  -5    5.78    0.39
  -4   1   5    5.81    0.45
   4   1  -5    5.15    0.44
   3  -1  -5   15.58    0.73
  -3  -1   5   15.26    0.64
   3  -1  -5   14.37    0.66
   3  -1  -5   14.74    0.71
  -3  -1   5   14.81    0.73
  -3  -1   5   15.57    0.67
   3  -1  -5   14.34    0.65
   3   1  -5   15.99    0.68
  -3   1   5   14.85    0.69
   3   1  -5   14.37    0.66
  -3   1   5   14.83    0.72
  -3   1   5   15.94    0.68
  -2  -1   5  123.74    4.37
   2  -1  -5  133.65    3.90
  -2  -1   5  134.97    4.09
   2  -1  -5  133.49    4.14
  -2  -1   5  138.19    3.87
   2  -1  -5  136.43    3.90
   2  -1  -5  133.58    4.14
   2   1  -5  139.21    4.39
   2   1  -5  134.05    4.09
  -2   1   5  134.36    4.14
  -2   1   5  132.47    4.13
  -2   1   5  132.74    3.91
   2   1  -5  131.22    4.10
  -1  -1   5    1.20    0.28
  -1  -1   5    1.06    0.27
   1  -1  -5    1.14    0.25
   1  -1  -5    1.57    0.25
  -1  -1   5    1.08    0.19
   1  -1  -5    0.93    0.25
   1   1  -5    1.34    0.22
   1   1  -5    0.98    0.22
  -1   1   5    1.39    0.27
  -1   1   5    1.17    0.23
   1   1  -5    0.71    0.27
  -1   1   5    0.53    0.24
  -1   1   5    0.81    0.24
   0  -1  -5    1.90    0.31
   0  -1   5    1.55    0.24
   0  -1  -5    1.75    0.27
   0  -1   5    1.05    0.31
   0  -1  -5    1.57    0.28
   0  -1   5    1.71    0.34
   0  -1  -5    1.89    0.31
   0   1  -5    1.12    0.25
   0   1   5    1.70    0.28
   0   1  -5    1.41    0.33
   0   1   5    1.43    0.30
   0   1  -5    1.10    0.27
   0   1   5    0.90    0.26
   0   1   5    1.43    0.28
  -1  -1  -5    1.45    0.32
  -1  -1  -5    1.56    0.28
   1  -1   5    1.42    0.22
  -1  -1  -5    1.92    0.29
  -1  -1  -5    1.49    0.27
   1   1   5    1.72    0.30
  -1   1  -5    1.23    0.26
   1   1   5    1.11    0.28
   1   1   5    1.38    0.34
  -1   1  -5    1.49    0.32
  -1   1  -5    1.24    0.26
  -2  -1  -5  103.14    3.44
   2  -1   5  104.35    3.32
  -2  -1  -5  108.93    3.52
   2  -1   5  100.77    3.35
  -2  -1  -5  108.97    3.39
   2   1   5  108.81    3.39
   2   1   5  107.04    3.18
   2   1   5  106.49    3.45
  -2   1  -5  109.41    3.40
  -2   1  -5  107.31    3.35
  -3  -1  -5    5.23    0.47
   3  -1   5    5.36    0.34
  -3  -1  -5    4.75    0.50
   3  -1   5    5.82    0.48
   3  -1   5    6.19    0.39
   3   1   5    5.87    0.45
  -3   1  -5    5.98    0.46
  -3   1  -5    6.65    0.52
   3   1   5    4.80    0.56
   3   1   5    5.13    0.47
  -4  -1  -5   45.18    1.64
   4  -1   5   44.25    1.41
   4  -1   5   41.19    1.62
   4  -1   5   43.87    1.38
  -4   1  -5   42.47    1.66
   4   1   5   44.71    1.76
   4   1   5   44.26    1.51
   4   1   5   43.22    1.60
  -4   1  -5   43.47    1.60
   5  -1   5    0.87    0.45
   5  -1   5    1.28    0.32
   5  -1   5    1.71    0.32
  -5  -1  -5    1.74    0.46
   5   1   5    0.80    0.39
   5   1   5    1.44    0.50
  -5   1  -5    0.98    0.41
  -5   1  -5    1.48    0.45
   6  -1   5    5.89    0.63
   6  -1   5    5.00    0.46
  -6  -1  -5    4.65    0.57
  -6   1  -5    4.28    0.56
  -6   1  -5    4.44    0.58
   6   1   5    6.29    0.73
   6   1   5    4.04    0.51
   7  -1   5   20.13    1.15
   7  -1   5   23.00    0.98
  -7  -1  -5   21.47    1.21
   7   1   5   23.41    1.32
   7   1   5   21.00    1.04
  -7   1  -5   20.63    1.18
  -7   1  -5   22.08    1.20
   8  -1   5    0.58    0.41
   8  -1   5    0.48    0.45
   8  -1   5   -0.34    0.56
  -8  -1  -5    0.10    0.53
   8   1   5    0.39    0.53
  -8   1  -5    0.14    0.53
   8   1   5    0.95    0.62
   9  -1   5    5.98    0.83
   9  -1   5    4.18    0.61
  -9  -1  -5    5.67    0.81
   9  -1   5    5.27    0.66
   9   1   5    4.84    0.88
   9   1   5    5.13    0.71
  -9   1  -5    4.30    0.76
  10  -1   5   16.55    1.10
  10  -1   5   18.43    1.31
  10  -1   5   17.91    1.07
 -10  -1  -5   20.19    1.28
  10   1   5   16.25    1.31
 -10   1  -5   19.69    1.27
  10   1   5   17.22    1.15
  11  -1   5   10.97    1.13
  11  -1   5   10.60    0.88
 -11  -1  -5    8.08    0.96
  11  -1   5    6.89    0.81
  11   1   5    9.49    1.15
  11   1   5    6.89    0.88
 -11   1  -5    7.85    0.96
  12  -1   5   -0.47    0.85
  12  -1   5   -0.12    0.68
 -12  -1  -5    0.18    0.82
 -12   1  -5   -1.01    0.83
  12   1   5    0.03    0.80
  12   1   5    0.84    0.97
  13  -1   5   15.61    1.10
  13  -1   5   17.62    1.52
 -13  -1  -5   14.38    1.28
  13   1   5   13.29    1.17
 -13   1  -5   14.59    1.36
  13   1   5   13.21    1.41
  14  -1   5    6.37    0.93
 -14  -1  -5    8.54    1.20
  14  -1   5    5.45    1.22
  14   1   5    5.75    1.11
 -14   1  -5    6.50    1.20
  14   1   5    7.93    1.30
  15  -1   5    4.30    0.94
  15  -1   5    2.04    1.20
 -15  -1  -5    1.84    1.09
  15   1   5    3.90    1.32
  15   1   5    2.43    1.05
 -15   1  -5    0.44    1.09
  16  -1   5    1.40    0.96
 -16  -1  -5    0.47    1.16
  16   1   5    1.63    1.09
 -16   1  -5    0.88    1.09
  16   1   5    0.58    1.33
 -17  -1  -5   -0.09    1.10
  17  -1   5   -0.13    0.93
 -17   1  -5    0.24    1.26
  17   1   5   -0.66    1.10
  17   1   5   -1.13    1.35
  18  -1   5    4.59    1.07
  18   1   5    4.76    1.35
 -18   1  -5    6.68    1.52
  18   1   5    2.43    1.56
  19  -1   5    1.00    1.07
 -19   1  -5    0.68    1.41
  19   1   5    1.49    1.28
  20  -1   5   -0.18    1.06
 -20   1  -5    0.05    1.52
  20   1   5    0.62    1.37
  22  -2  -5    1.36    1.17
 -22   2   5    3.21    1.63
 -22   2   5    2.86    1.61
  22   2  -5    1.30    1.73
  22   2  -5   -0.23    1.39
  21  -2  -5   -0.26    1.10
  21   2  -5   -2.33    1.38
  21   2  -5    0.27    1.23
 -21   2   5    0.32    1.44
  20  -2  -5   -0.78    1.06
 -20   2   5   -0.22    1.23
  20   2  -5   -0.71    1.47
  20   2  -5    1.04    1.16
  19  -2  -5    4.81    1.08
  19   2  -5    3.61    1.16
 -19   2   5    3.94    1.36
  19   2  -5    5.55    1.45
  18  -2  -5    0.22    0.97
  18   2  -5    0.08    1.28
 -18   2   5    0.09    1.08
  18   2  -5   -1.27    0.96
  17  -2  -5   -0.78    1.09
  17  -2  -5    0.65    0.91
  17   2  -5    0.51    1.11
 -17   2   5    0.03    0.99
  17   2  -5    0.99    0.95
  16  -2  -5    1.50    0.85
  16  -2  -5    1.82    1.08
 -16   2   5    0.86    0.95
  16   2  -5    1.95    1.19
  16   2  -5    1.62    0.87
 -15  -2   5   -0.37    0.80
  15  -2  -5   -0.67    0.90
  15  -2  -5    0.36    0.79
 -15  -2   5    0.48    0.80
 -15   2   5   -0.84    0.89
  15   2  -5   -1.40    0.77
  15   2  -5   -1.02    0.99
  14  -2  -5    6.86    0.86
  14  -2  -5    9.34    1.14
 -14  -2   5    9.09    1.01
 -14  -2   5    7.35    0.95
  14   2  -5    7.73    0.95
  14   2  -5    6.84    1.10
 -14   2   5    7.26    1.04
 -13  -2   5   35.97    1.73
  13  -2  -5   31.84    1.87
  13  -2  -5   32.40    1.48
 -13  -2   5   36.11    1.73
  13   2  -5   34.87    1.53
 -13   2   5   35.53    1.79
  13   2  -5   31.67    1.80
 -12  -2   5    2.14    0.65
 -12  -2   5    0.79    0.63
  12  -2  -5    0.74    0.75
  12  -2  -5    0.98    0.63
  12  -2  -5    1.67    0.63
 -12   2   5    1.08    0.76
  12   2  -5    0.93    0.61
  12   2  -5    0.88    0.74
  11  -2  -5   24.26    1.14
  11  -2  -5   23.26    1.28
 -11  -2   5   24.25    1.31
 -11  -2   5   25.23    1.33
  11  -2  -5   22.83    1.46
 -11   2   5   23.29    1.41
  11   2  -5   24.04    1.18
  11   2  -5   23.39    1.40
 -11   2   5   25.22    1.45
  10  -2  -5    2.38    0.63
 -10  -2   5    1.22    0.51
  10  -2  -5    2.04    0.57
  10  -2  -5    1.62    0.52
  10   2  -5    0.76    0.52
 -10   2   5    0.77    0.61
  10   2  -5    1.45    0.49
  10   2  -5    1.44    0.67
 -10   2   5    0.69    0.63
   9  -2  -5  216.68    6.46
   9  -2  -5  220.69    6.51
   9  -2  -5  220.58    6.31
   9  -2  -5  216.53    6.97
  -9  -2   5  226.21    6.87
  -9   2   5  224.90    6.96
  -9   2   5  219.23    6.59
   9   2  -5  220.12    6.97
   9   2  -5  223.72    6.47
   9   2  -5  222.75    6.91
   8  -2  -5    3.03    0.48
  -8  -2   5    3.01    0.46
   8  -2  -5    2.64    0.45
   8  -2  -5    3.18    0.57
   8  -2  -5    3.81    0.35
  -8   2   5    1.80    0.56
  -8   2   5    3.44    0.55
   8   2  -5    2.52    0.48
   8   2  -5    2.92    0.45
  -8   2   5    2.34    0.52
   8   2  -5    2.59    0.57
  -8   2   5    3.84    0.57
   7  -2  -5   10.37    0.74
   7  -2  -5    8.86    0.59
   7  -2  -5    8.11    0.55
   7  -2  -5    9.38    0.46
   7   2  -5    8.24    0.67
   7   2  -5    8.96    0.58
  -7   2   5   10.96    0.75
   7   2  -5    8.96    0.62
  -7   2   5    8.64    0.66
  -7   2   5    7.72    0.66
  -7   2   5    8.08    0.66
   6  -2  -5   55.01    1.92
   6  -2  -5   52.53    1.56
   6  -2  -5   52.00    1.68
   6   2  -5   52.58    1.89
  -6   2   5   54.45    1.78
  -6   2   5   53.31    1.92
  -6   2   5   50.98    1.90
   6   2  -5   51.71    1.82
  -6   2   5   53.51    1.91
  -5  -2   5  109.92    3.81
   5  -2  -5  114.33    3.62
   5  -2  -5  111.87    3.33
  -5  -2   5  114.25    3.50
   5   2  -5  114.87    3.58
  -5   2   5  117.19    3.64
   5   2  -5  110.08    3.54
  -5   2   5  114.82    3.41
  -5   2   5  111.42    3.61
   4  -2  -5   97.46    3.12
  -4  -2   5   98.95    3.00
  -4  -2   5   97.70    3.01
  -4  -2   5  101.89    3.33
   4  -2  -5   95.05    2.86
  -4   2   5   96.76    2.94
  -4   2   5   96.58    3.13
   4   2  -5   95.83    3.07
  -4   2   5   99.14    3.14
   4   2  -5   94.79    3.04
  -3  -2   5  254.48    8.07
   3  -2  -5  251.22    7.64
   3  -2  -5  250.55    7.16
  -3  -2   5  248.83    7.19
   3   2  -5  249.03    7.55
  -3   2   5  248.61    7.65
  -3   2   5  248.59    7.65
   3   2  -5  255.40    7.57
  -3   2   5  251.20    7.22
   3   2  -5  254.86    8.06
   2  -2  -5  150.19    4.55
   2  -2  -5  148.09    4.24
   2  -2  -5  145.19    4.55
  -2  -2   5  144.72    4.32
  -2  -2   5  147.27    4.84
   2   2  -5  150.69    4.84
   2   2  -5  145.65    4.47
  -2   2   5  146.59    4.57
  -2   2   5  147.62    4.29
   2   2  -5  146.16    4.47
  -2   2   5  147.40    4.57
   1  -2  -5  142.11    4.05
   1  -2  -5  139.76    4.36
   1  -2  -5  144.40    4.37
  -1  -2   5  140.46    4.14
  -1  -2   5  139.56    4.64
  -1   2   5  137.95    4.36
   1   2  -5  138.25    4.25
  -1   2   5  140.77    4.10
  -1   2   5  140.33    4.38
   1   2  -5  142.65    4.64
   1   2  -5  137.17    4.27
  -1   2   5  142.88    4.52
   0  -2  -5  334.01   10.05
   0  -2  -5  341.51    9.46
   0  -2  -5  331.58   10.05
   0  -2   5  325.65    9.48
   0   2   5  329.05   10.06
   0   2   5  334.48   10.08
   0   2  -5  335.84    9.94
   0   2  -5  326.11   10.62
   0   2   5  333.94   10.47
   0   2   5  334.86    9.49
   0   2  -5  335.02    9.97
  -1  -2  -5  339.97   10.60
  -1  -2  -5  333.98    9.58
  -1  -2  -5  332.70   10.16
   1  -2   5  335.81    9.63
   1   2   5  336.09   10.19
   1   2   5  340.94   10.23
  -1   2  -5  332.61   10.10
  -1   2  -5  340.34   10.76
  -1   2  -5  335.25   10.09
   1   2   5  340.39    9.62
  -2  -2  -5   24.71    0.94
   2  -2   5   23.58    0.86
   2  -2   5   23.70    0.84
  -2  -2  -5   22.48    1.01
   2  -2   5   25.01    1.09
   2   2   5   24.40    1.12
   2   2   5   25.62    1.05
   2   2   5   23.03    0.90
  -2   2  -5   23.27    0.95
  -2   2  -5   23.56    0.92
  -3  -2  -5    1.76    0.39
  -3  -2  -5    1.59    0.26
  -3  -2  -5    2.07    0.33
   3  -2   5    1.91    0.47
   3  -2   5    1.56    0.30
  -3   2  -5    1.03    0.34
   3   2   5    1.96    0.36
   3   2   5    2.03    0.45
   3   2   5    2.43    0.41
  -3   2  -5    1.22    0.34
  -4  -2  -5   19.93    0.80
  -4  -2  -5   18.70    0.97
   4   2   5   17.43    0.98
  -4   2  -5   18.93    0.94
   4   2   5   19.52    1.05
  -4   2  -5   19.68    0.94
   4   2   5   18.63    0.85
  -5  -2  -5  140.65    4.49
  -5  -2  -5  143.65    4.16
  -5   2  -5  143.18    4.49
   5   2   5  140.61    4.65
   5   2   5  144.11    4.23
  -5   2  -5  139.51    4.51
   5   2   5  133.93    4.51
  -6  -2  -5    1.34    0.40
  -6  -2  -5    1.32    0.50
   6  -2   5    1.99    0.48
   6   2   5    0.98    0.62
   6   2   5    1.18    0.47
  -6   2  -5    1.20    0.49
   6   2   5    1.23    0.48
  -6   2  -5    0.09    0.45
  -7  -2  -5   29.74    1.45
  -7  -2  -5   31.95    1.22
   7  -2   5   31.06    1.40
  -7   2  -5   30.95    1.49
  -7   2  -5   29.85    1.44
   7   2   5   31.48    1.32
   7   2   5   34.52    1.70
  -8  -2  -5   68.30    2.59
  -8  -2  -5   73.04    2.31
   8  -2   5   71.74    2.58
  -8   2  -5   70.45    2.65
   8   2   5   71.81    2.80
  -8   2  -5   69.39    2.58
   8   2   5   66.33    2.38
  -9  -2  -5   16.10    1.14
   9  -2   5   18.12    1.25
  -9   2  -5   18.91    1.22
  -9   2  -5   16.18    1.16
   9   2   5   17.66    1.06
   9   2   5   16.49    1.27
 -10  -2  -5    1.40    0.68
  10  -2   5    1.50    0.39
  10  -2   5    2.31    0.75
  10   2   5    3.35    0.74
 -10   2  -5    0.73    0.69
  10   2   5    2.17    0.88
  11  -2   5   89.87    2.70
 -11  -2  -5   87.43    3.28
  11  -2   5   90.47    3.37
  11  -2   5   87.90    2.73
  11   2   5   83.75    3.00
 -11   2  -5   86.09    3.29
  11   2   5   90.53    3.45
  12  -2   5    1.08    0.88
 -12  -2  -5    2.52    0.82
  12  -2   5    1.23    0.53
  12   2   5    2.31    1.05
 -12   2  -5    1.48    0.91
  12   2   5    1.40    0.82
  13  -2   5    2.47    1.02
  13  -2   5    1.10    0.57
 -13  -2  -5    0.72    0.92
  13   2   5   -0.31    0.85
  13   2   5    0.88    1.03
 -13   2  -5    2.10    0.92
  14  -2   5    2.98    0.65
 -14  -2  -5    3.25    1.05
  14   2   5    1.35    0.93
 -14   2  -5    3.16    1.11
  14   2   5    3.20    1.24
 -15  -2  -5   -0.41    1.07
  15  -2   5    0.55    0.64
  15   2   5    0.41    1.15
  15   2   5    0.42    1.01
 -15   2  -5    0.86    1.13
  16  -2   5    1.47    0.67
  16   2   5    1.18    1.09
  16   2   5    1.83    1.26
 -16   2  -5    1.37    1.15
  17  -2   5    1.32    0.65
  17   2   5    1.62    1.45
 -17   2  -5    0.11    1.30
  17   2   5    1.96    1.16
 -18   2  -5   -0.25    1.37
  18   2   5    0.14    1.51
  18   2   5   -0.18    1.35
  19   2   5   -1.15    1.36
 -19   2  -5    0.02    1.45
  19   2   5    1.91    1.55
 -20   2  -5    0.86    1.59
  21  -3  -5    0.41    0.78
  21   3  -5    1.30    1.66
 -21   3   5    1.62    1.52
  21   3  -5    2.08    1.36
 -21   3   5   -1.66    1.42
  20  -3  -5    1.28    0.82
 -20   3   5    0.84    1.43
  20   3  -5   -0.19    1.15
  20   3  -5   -0.60    1.49
  19  -3  -5    4.57    0.87
  19   3  -5    3.70    1.58
  19   3  -5    6.29    1.27
 -19   3   5    5.82    1.38
  18  -3  -5    4.88    0.88
 -18   3   5    2.81    1.30
  18   3  -5    6.86    1.17
  18   3  -5    3.29    1.47
  17  -3  -5   26.33    1.42
  17   3  -5   28.03    2.09
 -17   3   5   26.97    1.96
  17   3  -5   29.39    1.71
  16  -3  -5   17.68    1.18
  16  -3  -5   17.03    1.12
  16   3  -5   15.15    1.26
  16   3  -5   17.03    1.64
 -16   3   5   15.55    1.53
  15  -3  -5   -0.94    0.87
  15  -3  -5    0.29    0.65
  15  -3  -5   -1.16    0.68
 -15   3   5    0.58    0.97
  15   3  -5   -0.43    0.94
  15   3  -5    0.02    0.78
  14  -3  -5    2.47    0.69
  14  -3  -5    0.39    0.88
  14  -3  -5    1.77    0.62
 -14   3   5    0.12    0.85
  14   3  -5    1.92    0.99
  14   3  -5    1.06    0.79
 -13  -3   5   23.59    1.46
  13  -3  -5   26.72    1.72
  13  -3  -5   22.77    1.22
  13  -3  -5   23.84    1.17
  13  -3  -5   21.39    1.08
  13   3  -5   26.19    1.70
 -13   3   5   22.81    1.46
 -13   3   5   19.60    1.42
  13   3  -5   20.82    1.23
  12  -3  -5   33.80    1.80
  12  -3  -5   34.66    1.34
 -12  -3   5   35.97    1.66
  12  -3  -5   35.60    1.41
  12  -3  -5   33.51    1.44
 -12   3   5   32.97    1.81
  12   3  -5   39.57    1.53
  12   3  -5   33.78    1.86
 -12   3   5   34.14    1.83
  12   3  -5   32.20    1.75
  11  -3  -5   60.14    1.98
  11  -3  -5   58.38    2.39
  11  -3  -5   61.40    1.92
 -11  -3   5   49.38    2.15
  11  -3  -5   59.98    1.99
 -11   3   5   61.93    2.42
  11   3  -5   58.03    2.33
 -11   3   5   62.22    2.29
  11   3  -5   60.62    2.08
  11   3  -5   61.27    2.43
  10  -3  -5    0.53    0.40
  10  -3  -5    0.07    0.60
  10  -3  -5    0.52    0.40
  10  -3  -5    0.14    0.43
 -10  -3   5   -0.23    0.10
  10   3  -5    1.16    0.49
  10   3  -5    0.26    0.54
 -10   3   5   -0.01    0.60
 -10   3   5    0.91    0.67
  10   3  -5   -1.01    0.59
   9  -3  -5    2.57    0.36
   9  -3  -5    3.06    0.44
   9  -3  -5    3.10    0.38
   9  -3  -5    2.58    0.62
  -9  -3   5    2.37    0.47
   9   3  -5    3.18    0.68
  -9   3   5    3.60    0.62
   9   3  -5    1.56    0.52
   9   3  -5    2.36    0.47
  -9   3   5    1.51    0.62
  -9   3   5    2.43    0.60
   8  -3  -5    6.44    0.68
   8  -3  -5    7.64    0.49
  -8  -3   5    5.96    0.53
  -8   3   5    7.20    0.73
   8   3  -5    5.88    0.59
   8   3  -5    5.78    0.69
  -8   3   5    5.45    0.66
  -8   3   5    5.52    0.64
  -8   3   5    4.52    0.63
   8   3  -5    6.15    0.49
  -7  -3   5    1.10    0.34
   7  -3  -5    2.19    0.52
   7  -3  -5    1.70    0.34
  -7   3   5    1.46    0.45
   7   3  -5    0.50    0.47
  -7   3   5    1.16    0.51
  -7   3   5    0.90    0.51
  -7   3   5    2.14    0.50
   7   3  -5    1.41    0.40
  -6  -3   5   31.37    1.35
  -6  -3   5   30.30    1.06
   6  -3  -5   29.43    1.26
  -6   3   5   30.79    1.19
  -6   3   5   29.35    1.32
   6   3  -5   30.12    1.25
  -6   3   5   30.18    1.32
   6   3  -5   31.08    1.21
  -5  -3   5   16.93    0.92
   5  -3  -5   15.16    0.89
  -5   3   5   17.95    0.93
   5   3  -5   17.70    0.84
   5   3  -5   17.02    0.78
  -5   3   5   17.06    0.93
  -5   3   5   16.29    0.83
   4  -3  -5   30.03    1.33
  -4  -3   5   40.26    1.52
   4   3  -5   38.53    1.28
  -4   3   5   37.97    1.45
   4   3  -5   38.35    1.30
  -4   3   5   36.57    1.44
  -4   3   5   37.46    1.28
  -3  -3   5    3.32    0.48
  -3  -3   5    3.15    0.45
   3   3  -5    2.97    0.28
  -3   3   5    2.70    0.42
  -3   3   5    2.66    0.40
  -3   3   5    2.56    0.35
   3   3  -5    3.12    0.44
   3   3  -5    3.50    0.27
  -2  -3   5   18.86    0.97
  -2  -3   5   17.87    0.96
  -2   3   5   18.95    0.90
  -2   3   5   19.55    0.90
   2   3  -5   19.96    0.96
  -2   3   5   19.51    0.78
  -1  -3   5   37.84    1.42
  -1   3   5   39.18    1.43
  -1   3   5   37.52    1.42
   1   3  -5   37.67    1.54
  -1   3   5   39.59    1.28
   0  -3   5    4.00    0.54
   0   3  -5    4.80    0.55
   0   3   5    3.99    0.36
   0   3   5    4.24    0.48
   0   3   5    4.58    0.46
   0   3   5    4.50    0.31
   1  -3   5   20.56    1.01
   1   3   5   21.53    0.81
   1   3   5   20.97    0.97
  -1   3  -5   21.65    0.76
   1   3   5   23.03    1.02
  -1   3  -5   19.16    1.03
  -1   3  -5   19.90    0.76
   2  -3   5   50.09    1.80
  -2  -3  -5   49.39    1.72
  -2   3  -5   48.21    1.63
   2   3   5   49.28    1.85
   2   3   5   47.73    1.81
   2   3   5   48.21    1.60
  -2   3  -5   51.70    1.65
  -3  -3  -5    0.36    0.38
  -3  -3  -5    0.05    0.24
   3  -3   5    0.94    0.54
   3   3   5    0.12    0.34
   3   3   5    0.34    0.47
  -3   3  -5    0.95    0.34
   3   3   5    0.16    0.39
  -3   3  -5    0.44    0.34
  -4  -3  -5    0.77    0.29
  -4  -3  -5    0.25    0.39
   4  -3   5    0.26    0.21
   4  -3   5    0.37    0.58
   4   3   5   -0.29    0.37
   4   3   5    0.47    0.52
  -4   3  -5    0.38    0.39
   4   3   5   -0.67    0.40
  -4   3  -5   -0.22    0.35
  -5  -3  -5   53.70    1.65
   5  -3   5   54.25    1.83
   5  -3   5   50.69    2.06
  -5  -3  -5   54.59    2.01
   5   3   5   55.87    2.18
   5   3   5   53.97    2.06
  -5   3  -5   53.98    1.98
   5   3   5   54.40    1.83
  -5   3  -5   56.50    1.97
   6  -3   5    5.46    0.53
   6  -3   5    4.10    0.78
  -6  -3  -5    4.93    0.61
  -6  -3  -5    4.45    0.39
  -6   3  -5    3.65    0.56
   6   3   5    5.55    0.67
  -6   3  -5    5.41    0.51
  -6   3  -5    3.43    0.59
   6   3   5    4.32    0.56
   6   3   5    3.49    0.75
   7  -3   5    9.03    0.73
  -7  -3  -5   10.79    0.83
   7  -3   5    8.40    0.99
  -7  -3  -5    9.61    0.64
  -7   3  -5    9.43    0.83
   7   3   5    7.47    0.96
  -7   3  -5   10.96    0.83
   7   3   5   10.89    0.78
   7   3   5    9.30    0.80
   8  -3   5    4.45    0.95
  -8  -3  -5    4.72    0.51
   8  -3   5    4.45    0.58
  -8  -3  -5    5.10    0.72
   8   3   5    5.34    0.69
  -8   3  -5    5.36    0.77
   8   3   5    3.39    0.86
  -8   3  -5    6.11    0.76
  -9  -3  -5    1.52    0.48
  -9  -3  -5    1.16    0.67
   9   3   5    0.96    0.65
   9   3   5    0.60    0.79
  -9   3  -5    1.86    0.73
  -9   3  -5    2.07    0.68
  10  -3   5    0.57    0.62
 -10  -3  -5    0.22    0.49
 -10  -3  -5    0.48    0.70
  10   3   5    0.18    0.83
  10   3   5   -0.20    0.70
 -10   3  -5    0.08    0.68
 -10   3  -5   -0.70    0.73
  11  -3   5    1.51    0.74
 -11  -3  -5   -0.53    0.74
  11   3   5    1.55    0.91
  11   3   5    1.50    0.80
 -11   3  -5    1.79    0.84
 -12  -3  -5    4.57    0.93
  12   3   5    3.31    1.05
 -12   3  -5    4.48    1.04
  12   3   5    4.27    0.93
 -13  -3  -5    0.96    0.90
  13   3   5    0.94    0.93
  13   3   5    0.35    1.03
 -13   3  -5    0.45    1.00
  14   3   5   13.42    1.57
  14   3   5   13.40    1.29
 -14   3  -5   16.07    1.52
 -15   3  -5    7.17    1.27
  15   3   5   13.18    1.69
  15   3   5    8.16    1.22
  16   3   5    2.20    1.20
  16   3   5    2.98    1.33
 -16   3  -5    2.11    1.31
  17   3   5    2.20    1.22
  17   3   5    0.09    1.36
 -17   3  -5    1.66    1.37
  18   3   5    1.81    1.49
 -18   3  -5    2.24    1.44
  18   3   5    3.16    1.38
  19   3   5    1.68    1.71
 -19   3  -5    1.64    1.50
  19   3   5    3.82    1.40
  21   4  -5    0.62    1.37
 -21   4   5    0.69    1.48
  21   4  -5    3.49    1.77
 -21   4   5    0.37    1.44
 -20   4   5    2.02    1.51
  20   4  -5    0.26    1.19
  20   4  -5    1.16    1.58
 -20   4   5   -1.52    1.43
  19   4  -5    1.84    1.33
  19   4  -5    0.18    1.17
 -19   4   5    1.62    1.29
  18   4  -5    0.54    1.10
 -18   4   5    0.13    1.25
  18   4  -5   -0.66    1.30
 -17   4   5    1.37    1.22
  17   4  -5    0.99    1.28
  17   4  -5    1.67    1.00
 -16   4   5   11.64    1.40
  16   4  -5   12.95    1.20
  16   4  -5   11.96    1.54
 -15   4   5    2.08    1.09
  15   4  -5   -1.59    1.02
  15   4  -5   -0.10    0.79
  14  -4  -5   22.59    1.25
  14   4  -5   17.91    1.54
 -14   4   5   23.95    1.64
 -14   4   5   21.39    1.50
  14   4  -5   22.46    1.31
  13  -4  -5    0.22    0.62
 -13   4   5    0.92    0.90
  13   4  -5    0.37    0.90
  13   4  -5    0.27    0.68
 -13   4   5    0.65    0.88
  12  -4  -5    2.59    0.65
  12  -4  -5   -0.16    0.71
  12   4  -5    2.51    0.92
 -12   4   5    1.03    0.85
 -12   4   5    2.79    0.87
  12   4  -5    2.14    0.65
  11  -4  -5   20.59    1.06
 -11  -4   5   16.88    1.13
  11  -4  -5   19.55    1.27
 -11   4   5   20.62    1.25
  11   4  -5   19.54    1.23
 -11   4   5   18.26    1.30
  11   4  -5   22.69    1.41
  11   4  -5   19.51    1.08
 -10  -4   5    1.31    0.49
  10  -4  -5    3.22    0.71
  10  -4  -5    2.14    0.54
  10   4  -5    2.56    0.52
  10   4  -5    2.93    0.75
 -10   4   5    1.01    0.73
 -10   4   5    2.01    0.71
 -10   4   5    2.70    0.72
  10   4  -5    2.03    0.63
  -9  -4   5    9.02    0.85
   9  -4  -5   10.02    0.70
  -9  -4   5   10.64    0.63
   9  -4  -5    9.42    0.81
   9   4  -5    9.70    0.88
  -9   4   5   12.34    0.87
  -9   4   5    9.59    0.94
  -9   4   5    8.46    0.89
   9   4  -5    9.36    0.80
   9   4  -5    9.13    0.62
  -9   4   5    9.06    0.90
  -8  -4   5  128.20    4.56
   8  -4  -5  134.13    3.96
  -8   4   5  136.68    4.41
  -8   4   5  128.56    4.40
   8   4  -5  134.81    4.36
  -8   4   5  135.14    4.41
   8   4  -5  132.93    4.30
  -8   4   5  135.31    4.09
   7  -4  -5   20.11    0.93
  -7  -4   5   19.17    1.09
  -7   4   5   19.86    1.03
  -7   4   5   18.53    1.14
  -7   4   5   20.17    1.15
   7   4  -5   18.15    1.10
  -7   4   5   19.05    1.14
   7   4  -5   18.03    1.00
  -6  -4   5   17.76    0.99
   6  -4  -5   15.81    0.93
  -6   4   5   18.00    0.91
   6   4  -5   17.15    0.93
   6   4  -5   18.47    0.97
  -6   4   5   15.31    1.02
  -6   4   5   19.27    1.05
   5  -4  -5   -0.36    0.37
  -5  -4   5   -0.03    0.42
  -5   4   5   -0.34    0.43
  -5   4   5    0.47    0.46
   5   4  -5    0.16    0.36
   5   4  -5   -0.29    0.30
  -5   4   5   -0.57    0.36
   5   4  -5   -0.31    0.30
  -4  -4   5   53.13    2.13
   4  -4  -5   57.24    1.94
  -4   4   5   55.38    2.05
  -4   4   5   58.59    1.82
  -4   4   5   57.51    2.03
   4   4  -5   56.30    1.83
   4   4  -5   59.28    1.87
  -3  -4   5    5.84    0.66
  -3  -4   5    6.66    0.64
   3  -4  -5    6.86    0.49
  -3   4   5    5.76    0.43
  -3   4   5    5.79    0.56
   3   4  -5    5.49    0.57
  -3   4   5    5.59    0.57
   2  -4  -5   34.76    1.28
  -2  -4   5   34.80    1.48
  -2   4   5   33.74    1.37
   2   4  -5   37.74    1.49
  -2   4   5   33.86    1.18
  -2   4   5   35.80    1.39
  -1  -4   5  118.84    3.63
   1  -4  -5  118.61    3.62
  -1   4   5  112.38    3.73
  -1   4   5  114.45    3.39
  -1   4   5  117.66    3.73
   1   4  -5  113.97    3.95
   0  -4   5  107.24    3.33
   0  -4  -5  103.54    3.30
   0   4  -5  103.90    3.64
   0   4   5  104.06    3.42
   0   4   5  105.16    3.34
   0   4   5  106.77    3.10
   0   4   5  102.86    3.42
  -1  -4  -5   30.42    1.18
   1  -4   5   31.57    1.39
   1   4   5   29.21    1.06
   1   4   5   29.24    1.31
   1   4   5   30.07    1.30
  -1   4  -5   29.79    1.38
  -2  -4  -5   58.85    1.98
   2  -4   5   58.00    2.14
  -2   4  -5   56.78    1.87
   2   4   5   58.96    2.17
  -2   4  -5   58.66    1.87
   2   4   5   57.07    1.84
   2   4   5   57.17    2.11
   3  -4   5   45.46    1.84
  -3  -4  -5   37.64    1.59
   3   4   5   47.39    1.83
  -3   4  -5   46.24    1.56
  -3   4  -5   45.46    1.57
   3   4   5   45.98    1.50
   3   4   5   42.90    1.76
   4  -4   5   50.97    1.98
   4   4   5   49.50    2.06
   4   4   5   52.83    1.74
  -4   4  -5   54.66    1.84
   4   4   5   48.69    1.98
  -4   4  -5   51.23    1.83
   5  -4   5    4.38    0.82
  -5  -4  -5    3.14    0.35
   5   4   5    2.92    0.71
   5   4   5    3.38    0.53
  -5   4  -5    2.78    0.55
  -5   4  -5    3.51    0.52
   5   4   5    4.29    0.64
  -6  -4  -5   56.94    2.21
   6  -4   5   63.52    2.42
  -6   4  -5   66.76    2.26
   6   4   5   61.37    2.37
   6   4   5   56.89    2.47
  -6   4  -5   65.24    2.28
   6   4   5   59.17    2.08
   7  -4   5    1.42    0.88
  -7  -4  -5    0.07    0.55
   7   4   5   -0.45    0.58
  -7   4  -5    0.86    0.62
  -7   4  -5   -0.31    0.45
   7   4   5    0.40    0.77
  -7   4  -5   -0.01    0.55
   7   4   5    0.43    0.53
  -8  -4  -5   10.50    0.90
   8  -4   5    9.36    1.15
   8  -4   5   11.39    0.74
  -8   4  -5    7.94    0.92
   8   4   5   10.53    1.15
  -8   4  -5   11.31    0.81
   8   4   5   10.26    0.85
  -8   4  -5    9.84    0.91
   9  -4   5   43.00    2.12
  -9  -4  -5   44.45    1.89
   9   4   5   43.44    2.21
   9   4   5   42.86    1.75
  -9   4  -5   40.71    1.95
 -10  -4  -5    9.58    0.97
  10  -4   5    9.32    1.28
 -10   4  -5   11.24    1.10
  10   4   5   10.06    0.97
  10   4   5   11.85    1.32
  11  -4   5    2.71    1.20
 -11   4  -5    2.33    0.91
  11   4   5    1.18    0.82
  11   4   5    1.67    1.08
  12  -4   5   -0.54    1.13
  12   4   5    0.20    0.85
 -12   4  -5   -0.82    0.91
  12   4   5   -0.96    1.03
  13  -4   5    6.03    1.44
  13   4   5    7.01    1.35
 -13   4  -5    7.16    1.21
  13   4   5    7.42    1.13
  14  -4   5    1.58    1.41
  14   4   5    1.06    1.18
  14   4   5    0.22    1.07
 -14   4  -5    0.30    1.09
  15  -4   5    1.51    1.40
 -15   4  -5    0.62    1.09
  15   4   5   -2.91    1.23
  15   4   5    0.50    1.10
  16  -4   5   16.53    1.92
  16   4   5   17.04    1.99
  16   4   5   17.66    1.56
 -16   4  -5   16.63    1.77
  17  -4   5    0.72    1.52
 -17   4  -5   -1.26    1.34
  17   4   5   -0.35    1.20
  17   4   5   -0.52    1.46
  18  -4   5    2.33    1.74
 -18   4  -5   -1.49    1.39
  18   4   5   -0.41    1.58
  18   4   5   -0.13    1.36
 -20   5   5   -0.54    1.55
 -20   5   5   -1.29    1.50
  20   5  -5    1.17    1.62
 -19   5   5    3.43    1.53
 -19   5   5    2.68    1.50
  19   5  -5    4.39    1.57
 -18   5   5    3.67    1.42
  18   5  -5    5.59    1.53
 -18   5   5    4.35    1.38
 -17   5   5    1.46    1.28
 -17   5   5    0.87    1.25
  17   5  -5    0.69    1.30
 -16   5   5    5.92    1.34
  16   5  -5    7.06    1.41
  15   5  -5    0.32    1.14
 -15   5   5   -1.43    1.04
 -14   5   5    5.70    1.18
  14   5  -5    5.11    1.15
  13  -5  -5    0.08    0.72
 -13   5   5    0.66    0.94
 -13   5   5    0.73    0.94
  13   5  -5   -0.97    0.91
 -13   5   5    0.24    0.91
  12  -5  -5    8.36    0.84
 -12  -5   5    8.26    0.96
 -12   5   5    9.15    1.14
 -12   5   5    9.92    1.07
  12   5  -5    7.83    1.09
 -12   5   5    6.34    1.06
  11  -5  -5   -0.53    0.61
 -11  -5   5   -0.39    0.63
 -11   5   5    0.33    0.83
 -11   5   5   -0.11    0.79
 -11   5   5   -0.08    0.75
  11   5  -5   -0.54    0.82
 -10  -5   5    0.73    0.65
  10  -5  -5    2.01    0.64
 -10   5   5    1.03    0.71
 -10   5   5    1.99    0.80
  10   5  -5    0.25    0.71
 -10   5   5    1.30    0.78
   9  -5  -5   32.64    1.51
  -9  -5   5   30.64    1.57
   9  -5  -5   30.59    1.36
   9   5  -5   33.87    1.60
  -9   5   5   33.46    1.69
  -9   5   5   33.23    1.71
   9   5  -5   32.65    1.61
  -9   5   5   31.93    1.73
  -9   5   5   31.16    1.47
   8  -5  -5    7.35    0.69
  -8  -5   5    5.90    0.75
  -8   5   5    7.84    0.89
  -8   5   5    6.97    0.71
  -8   5   5    7.05    0.88
   8   5  -5    6.99    0.69
   8   5  -5    7.56    0.83
  -8   5   5    7.15    0.81
  -7  -5   5   -0.65    0.51
   7  -5  -5    0.78    0.45
   7   5  -5   -0.54    0.54
  -7   5   5    0.75    0.63
  -7   5   5   -0.35    0.52
  -7   5   5    0.65    0.49
   7   5  -5   -0.47    0.44
   6  -5  -5   18.27    0.93
  -6  -5   5   17.51    1.10
  -6   5   5   17.72    1.11
  -6   5   5   19.14    0.98
   6   5  -5   18.71    1.00
  -6   5   5   18.60    1.20
   6   5  -5   18.90    1.02
  -5  -5   5   14.71    0.94
   5  -5  -5   14.49    0.77
  -5   5   5   15.43    1.03
   5   5  -5   13.24    0.77
  -5   5   5   12.56    0.81
  -5   5   5   12.97    0.90
   5   5  -5   14.41    0.85
  -4  -5   5    4.18    0.62
   4  -5  -5    5.36    0.40
   4   5  -5    4.80    0.37
  -4   5   5    4.37    0.64
  -4   5   5    3.88    0.59
   4   5  -5    4.23    0.42
  -3   5   5   13.90    0.98
   3   5  -5   13.64    0.91
  -3   5   5   17.13    1.00
  -2  -5   5    6.43    0.79
  -2   5   5    5.96    0.62
  -2   5   5    6.19    0.65
   2   5  -5    5.58    0.65
  -1  -5   5   17.70    1.14
   1   5  -5   16.98    1.03
  -1   5   5   17.74    1.01
  -1   5   5   16.54    1.03
   0  -5  -5    5.53    0.35
   0  -5   5    4.13    0.73
   0   5   5    4.20    0.61
   0   5   5    5.46    0.60
   0   5  -5    5.03    0.67
  -1  -5  -5    0.79    0.29
   1  -5   5    1.32    0.67
   1   5   5    0.09    0.48
  -1   5  -5    0.02    0.53
   1   5   5    0.74    0.54
  -2  -5  -5    4.07    0.41
   2  -5   5    4.39    0.84
  -2   5  -5    4.15    0.70
   2   5   5    3.63    0.66
  -2   5  -5    3.74    0.37
   2   5   5    4.30    0.62
   2   5   5    3.77    0.44
  -2   5  -5    4.15    0.37
  -3  -5  -5   43.51    1.51
   3  -5   5   42.28    1.89
  -3   5  -5   40.79    1.49
   3   5   5   42.30    1.46
   3   5   5   40.68    1.77
   3   5   5   40.53    1.84
  -3   5  -5   42.21    1.51
   4  -5   5   -0.07    0.71
  -4  -5  -5   -0.16    0.40
  -4   5  -5   -0.42    0.41
   4   5   5    0.13    0.45
   4   5   5   -0.18    0.65
   4   5   5    0.08    0.54
  -4   5  -5    0.38    0.46
   5  -5   5   -1.54    0.76
  -5  -5  -5   -0.53    0.44
   5   5   5   -0.46    0.45
  -5   5  -5   -0.01    0.48
  -5   5  -5    0.28    0.52
   5   5   5    0.11    0.67
   5   5   5   -0.46    0.57
   6  -5   5    0.27    0.87
  -6  -5  -5    1.01    0.51
   6   5   5    0.65    0.55
   6   5   5    0.63    0.63
  -6   5  -5    0.72    0.55
  -6   5  -5    0.52    0.61
   6   5   5    1.33    0.74
  -7  -5  -5   11.28    0.84
   7  -5   5   11.82    1.17
   7   5   5   10.14    1.13
  -7   5  -5   10.85    0.91
   7   5   5   11.45    0.86
  -7   5  -5   12.09    0.96
   8  -5   5   13.76    1.33
   8   5   5   14.53    1.34
   8   5   5   15.30    1.03
  -8   5  -5   15.00    1.11
   9  -5   5   15.28    1.45
  -9   5  -5   14.20    1.19
   9   5   5   17.49    1.14
   9   5   5   16.95    1.47
  10  -5   5    1.91    1.12
  10   5   5    3.32    1.10
 -10   5  -5    2.54    0.88
  10   5   5    3.05    0.85
  11  -5   5    1.78    1.21
  11   5   5    3.32    0.94
 -11   5  -5    2.77    0.98
  11   5   5    4.21    1.21
  12  -5   5    1.47    1.27
  12   5   5    2.78    1.24
 -12   5  -5    4.00    1.09
  13  -5   5    2.01    1.35
  13   5   5    0.94    0.98
  13   5   5    0.71    1.22
 -13   5  -5    1.19    1.13
  14  -5   5    0.17    1.37
  14   5   5    2.27    1.09
  14   5   5    2.65    1.39
 -14   5  -5   -0.52    1.12
  15  -5   5    1.50    1.44
  15   5   5    0.02    1.41
 -15   5  -5   -0.51    1.20
  15   5   5    0.60    1.22
  16  -5   5    4.07    1.71
  16   5   5    5.14    1.67
  16   5   5    4.95    1.37
 -16   5  -5    4.83    1.47
  17  -5   5   -0.16    1.63
 -17   5  -5    0.35    1.40
  17   5   5    0.85    1.57
  17   5   5    2.70    1.39
  18  -5   5   -0.10    1.69
 -18   6   5    1.30    1.45
  18   6  -5    0.59    1.43
 -18   6   5   -0.97    1.42
 -17   6   5   -1.11    1.29
  17   6  -5    2.14    1.34
 -17   6   5    0.80    1.35
 -16   6   5    5.83    1.43
  16   6  -5    7.00    1.47
 -16   6   5    7.09    1.47
 -15   6   5    0.21    1.16
  15   6  -5    1.87    1.15
 -15   6   5    3.23    1.23
 -14   6   5    2.70    1.15
 -14   6   5    3.32    1.17
  14   6  -5    5.54    1.24
 -13   6   5    0.59    1.01
  13   6  -5   -0.31    1.01
 -13   6   5    0.09    1.01
  12  -6  -5   11.89    0.98
  12   6  -5    9.94    1.24
 -12   6   5   10.24    1.22
 -12   6   5   10.01    1.28
  11  -6  -5    7.51    0.89
 -11  -6   5    8.21    0.97
 -11   6   5    7.35    1.08
 -11   6   5    8.69    1.11
  11   6  -5    8.42    1.09
  10  -6  -5    0.73    0.71
 -10  -6   5    1.87    0.72
 -10   6   5    0.70    0.85
 -10   6   5   -0.60    0.81
  10   6  -5    0.68    0.83
  -9  -6   5    2.59    0.72
  -9   6   5    2.40    0.88
   9   6  -5    2.57    0.78
  -8  -6   5    8.50    0.89
  -8   6   5    9.11    0.97
   8   6  -5    7.79    0.87
  -7  -6   5    3.24    0.68
   7   6  -5    2.39    0.57
   7   6  -5    3.80    0.69
  -7   6   5    2.81    0.78
  -6  -6   5   53.82    2.22
   6   6  -5   56.21    2.01
  -6   6   5   54.38    2.18
   6   6  -5   58.56    2.08
  -6   6   5   56.47    2.23
  -5   6   5    0.26    0.65
  -5   6   5    1.18    0.60
   5   6  -5    0.60    0.43
   5   6  -5    0.42    0.47
   4   6  -5   10.43    0.72
  -4   6   5   12.10    0.95
  -4   6   5   12.75    0.90
   4   6  -5   13.33    0.69
   3   6  -5   12.89    0.93
  -3   6   5   12.08    0.89
  -3   6   5   13.67    0.96
  -2   6   5   50.76    1.98
  -2   6   5   47.76    1.95
   2   6  -5   49.02    2.00
  -1  -6   5    3.89    0.92
  -1   6   5    3.54    0.67
  -1   6   5    3.89    0.64
   1   6  -5    4.83    0.73
   0  -6   5   11.08    1.11
   0   6  -5   10.30    0.94
   0   6   5   12.01    0.88
   0   6   5   10.64    0.89
   1  -6   5   23.82    1.51
  -1   6  -5   24.47    1.40
   1   6   5   24.25    1.34
   1   6   5   25.44    1.35
   2  -6   5    5.85    0.99
  -2   6  -5    4.20    0.41
   2   6   5    4.57    0.77
   2   6   5    5.29    0.72
  -2   6  -5    5.20    0.80
   3  -6   5    3.30    0.88
  -3   6  -5    2.18    0.46
   3   6   5    1.91    0.75
   3   6   5    1.85    0.66
  -3   6  -5    0.96    0.44
  -3   6  -5    1.87    0.75
   4  -6   5   11.88    1.23
  -4   6  -5    9.24    0.74
  -4   6  -5   10.93    0.74
   4   6   5   10.99    1.07
   5  -6   5   -1.42    0.81
  -5   6  -5   -0.02    0.52
  -5   6  -5    0.02    0.57
   5   6   5    0.73    0.81
   6  -6   5    4.11    1.07
  -6   6  -5    4.13    0.73
   6   6   5    4.25    0.96
   7  -6   5    6.24    1.19
  -7   6  -5    6.79    0.87
   7   6   5    7.76    1.12
   8  -6   5   30.94    1.98
  -8   6  -5   27.79    1.52
   8   6   5   26.88    1.84
   9  -6   5    1.22    1.14
  -9   6  -5    0.13    0.83
   9   6   5    0.42    1.00
  10  -6   5    1.77    1.23
 -10   6  -5   -0.50    0.91
  10   6   5   -1.15    1.02
  11  -6   5    0.40    1.23
 -11   6  -5   -0.31    0.99
  11   6   5   -0.45    1.11
  12  -6   5   -1.39    1.27
 -12   6  -5   -1.66    0.98
  12   6   5    0.61    1.20
  13  -6   5    5.58    1.48
 -13   6  -5    2.95    1.20
  13   6   5    3.49    1.38
  14  -6   5   10.42    1.67
  14   6   5    9.44    1.65
 -14   6  -5    8.11    1.45
  15  -6   5    2.17    1.56
  15   6   5    2.09    1.53
 -15   6  -5    2.37    1.39
  16  -6   5    1.81    1.58
 -16   6  -5    0.97    1.36
  16   6   5    0.48    1.56
 -17   7   5   -1.53    1.36
 -17   7   5    1.02    1.40
  17   7  -5   -2.20    1.35
  16   7  -5    5.00    1.47
 -16   7   5    6.53    1.51
 -16   7   5    5.29    1.45
 -15   7   5   -1.63    1.16
  15   7  -5    0.30    1.26
 -15   7   5    1.69    1.27
 -14   7   5    8.69    1.38
  14   7  -5    6.84    1.37
 -14   7   5    8.02    1.38
 -13   7   5    0.07    1.06
  13   7  -5   -0.49    1.00
 -13   7   5    0.41    1.07
 -12   7   5    0.18    1.06
 -12   7   5    1.00    1.06
  12   7  -5    0.06    0.98
 -11   7   5   -1.06    0.92
  11   7  -5    0.47    0.93
 -10   7   5    1.78    0.95
  10   7  -5    1.63    0.96
   9   7  -5    3.92    0.91
  -9   7   5    5.91    1.05
   8   7  -5    0.77    0.78
  -8   7   5    2.10    0.89
  -7   7   5    0.26    0.81
   7   7  -5    0.89    0.70
   6   7  -5    3.84    0.69
  -6   7   5    1.94    0.82
   6   7  -5    4.10    0.61
   5   7  -5    0.55    0.54
  -5   7   5   -0.34    0.73
   5   7  -5    0.88    0.48
   4   7  -5   19.21    0.92
  -4   7   5   19.46    1.28
   4   7  -5   17.76    0.96
   3   7  -5    1.09    0.59
  -3   7   5    0.67    0.68
   2   7  -5    2.56    0.68
  -2   7   5    1.90    0.70
   1   7  -5    0.13    0.63
  -1   7   5    0.67    0.67
   0  -7   5   -0.62    0.97
   0   7   5    0.11    0.69
   0   7  -5    0.02    0.64
   1  -7   5    3.50    1.06
  -1   7  -5    4.94    0.83
   1   7   5    2.79    0.77
   2  -7   5    1.67    0.94
  -2   7  -5    0.92    0.40
  -2   7  -5    0.03    0.76
   2   7   5    1.41    0.78
  -2   7  -5    1.51    0.39
   3  -7   5    2.02    1.04
  -3   7  -5    0.44    0.47
   3   7   5    0.79    0.81
  -3   7  -5   -0.80    0.69
  -3   7  -5    0.58    0.47
   4  -7   5    0.28    1.05
  -4   7  -5    0.04    0.52
  -4   7  -5   -0.17    0.53
   4   7   5    1.09    0.85
  -4   7  -5    0.42    0.81
   5  -7   5    8.26    1.26
  -5   7  -5    6.23    0.74
   5   7   5    6.28    1.06
   6  -7   5   12.10    1.43
  -6   7  -5   12.30    0.99
   6   7   5   15.31    1.36
   7  -7   5    0.51    1.16
   7   7   5   -1.38    0.91
  -7   7  -5    0.91    0.79
   8  -7   5    2.28    1.21
  -8   7  -5    1.35    0.89
   8   7   5    1.60    1.04
   9  -7   5    1.06    1.23
  -9   7  -5   -0.34    0.89
   9   7   5   -1.20    1.02
  10  -7   5    2.93    1.30
  10   7   5    1.72    1.19
 -10   7  -5    3.41    1.07
  11  -7   5    2.56    1.38
 -11   7  -5    0.44    1.08
  11   7   5    1.24    1.22
  12  -7   5   -1.84    1.32
  12   7   5   -0.42    1.24
 -12   7  -5    0.35    1.17
  13  -7   5    0.01    1.47
  13   7   5    0.05    1.35
 -13   7  -5   -0.50    1.16
  14  -7   5   -2.31    1.56
 -14   7  -5   -0.15    1.30
  14   7   5   -0.52    1.38
  15  -7   5   -2.07    1.61
  15   7   5    1.06    1.50
 -15   7  -5    1.25    1.44
 -15   8   5   -0.86    1.33
  15   8  -5    1.10    1.28
 -14   8   5    3.97    1.36
  14   8  -5    2.79    1.31
  13   8  -5    0.26    1.16
 -13   8   5   -0.74    1.14
 -12   8   5    1.78    1.20
  12   8  -5    1.28    1.09
 -11   8   5    2.43    1.15
  11   8  -5    2.03    1.04
  10   8  -5    1.61    1.04
 -10   8   5    2.46    1.07
   9   8  -5    0.14    0.88
  -9   8   5    0.40    0.99
   8   8  -5    2.76    0.88
  -8   8   5    2.02    1.01
   7   8  -5    1.59    0.80
  -7   8   5    1.56    0.94
  -6   8   5    2.07    0.93
   6   8  -5    2.43    0.75
   5   8  -5    7.05    0.78
  -5   8   5    6.34    1.03
  -4   8   5   12.51    1.17
   4   8  -5   11.42    0.79
  -3   8   5    1.09    0.83
  -2   8   5   -0.59    0.73
  -1   8   5   -0.58    0.74
   0   8   5    4.30    0.92
   1   8   5    2.62    0.92
   2  -8   5    0.64    1.16
   2   8   5    2.25    0.90
  -2   8  -5    1.06    0.47
  -2   8  -5    1.38    0.47
  -2   8  -5    2.52    0.87
   3  -8   5    7.13    1.34
  -3   8  -5    7.77    1.09
   3   8   5    6.76    1.07
  -3   8  -5    6.22    0.67
   4  -8   5    0.70    1.18
  -4   8  -5   -0.23    0.86
  -4   8  -5   -0.08    0.61
   4   8   5    0.58    0.94
   5  -8   5    8.86    1.43
  -5   8  -5    7.57    1.21
   5   8   5    6.40    1.18
  -5   8  -5    9.07    0.90
   6  -8   5   10.97    1.49
  -6   8  -5   12.01    1.06
   6   8   5   12.57    1.33
  -6   8  -5    9.65    1.35
   7  -8   5    1.56    1.28
   7   8   5    0.19    1.04
  -7   8  -5   -0.62    0.85
   8  -8   5   -0.28    1.25
  -8   8  -5   -0.03    0.95
   8   8   5    1.19    1.18
   9  -8   5   -1.34    1.39
  -9   8  -5   -0.18    1.01
   9   8   5   -0.64    1.12
  10  -8   5    2.32    1.46
  10   8   5    1.68    1.25
 -10   8  -5    1.05    1.11
  11  -8   5   -1.66    1.48
  11   8   5   -1.12    1.30
 -11   8  -5   -0.24    1.11
  12  -8   5    2.55    1.64
  12   8   5    2.38    1.39
 -12   8  -5    0.89    1.29
  13  -8   5    2.75    1.65
  13   8   5    0.09    1.48
 -13   8  -5   -0.36    1.28
  12   9  -5    2.52    1.25
 -12   9   5    3.48    1.32
 -11   9   5    0.57    1.21
  11   9  -5   -0.46    1.11
  10   9  -5    0.38    1.10
 -10   9   5    0.65    1.17
  -9   9   5    3.71    1.19
   9   9  -5    3.36    1.06
   8   9  -5    0.76    0.94
  -8   9   5   -0.40    1.05
  -7   9   5   -0.05    1.07
   7   9  -5    0.15    0.86
  -6   9   5    6.43    1.17
   6   9  -5    6.49    0.93
   5   9  -5    0.54    0.71
  -5   9   5   -0.08    0.93
  -4   9   5    0.19    0.94
   4   9  -5   -0.61    0.64
  -3   9   5   -0.29    0.92
   3   9  -5   -1.35    0.52
  -2   9   5    0.95    0.93
  -1   9   5   -0.52    0.90
   0   9   5    2.50    0.97
   1   9   5   -0.64    0.96
  -2   9  -5    4.63    0.60
   2   9   5    3.58    1.07
  -3   9  -5    1.13    0.61
   3   9   5    2.24    1.06
   4  -9   5    1.03    1.36
  -4   9  -5    0.01    0.68
   4   9   5    2.12    1.13
   5  -9   5   -1.06    1.31
  -5   9  -5    0.78    0.75
   5   9   5    0.72    1.14
   6  -9   5   -0.79    1.33
   6   9   5    1.08    1.17
  -6   9  -5    1.00    0.83
   7  -9   5    1.80    1.42
   7   9   5   -0.62    1.15
  -7   9  -5    0.86    0.89
   8  -9   5    1.26    1.42
  -8   9  -5   -1.11    0.96
   8   9   5    0.16    1.26
   9  -9   5    3.98    1.62
  -9   9  -5   -0.28    1.06
   9   9   5   -1.79    1.27
  10  -9   5    2.37    1.49
  10   9   5    1.54    1.41
 -10   9  -5    3.15    1.21
   8  10  -5   -0.04    1.03
  -8  10   5    1.24    1.25
   7  10  -5   -0.60    0.92
  -7  10   5   -0.23    1.17
  -6  10   5    1.05    1.14
   6  10  -5   -0.15    0.88
   5  10  -5   -0.66    0.80
  -5  10   5    2.67    1.15
   4  10  -5   -0.02    0.74
  -4  10   5   -0.26    1.06
  -3  10   5    3.51    1.14
   3  10  -5    0.67    0.67
  -2  10   5    2.50    1.13
  -1  10   5    0.71    1.09
   0  10   5   -0.26    1.08
   1  10   5   -1.94    1.07
   2  10   5    0.17    1.17
  -2  10  -5    0.29    0.63
   3  10   5    2.03    1.21
  -3  10  -5    0.81    0.73
   4  10   5    2.09    1.29
  -4  10  -5    3.14    0.82
  -5  10  -5    1.15    0.85
   5  10   5    2.36    1.32
  -6  10  -5    0.71    0.90
   6  10   5    0.17    1.23
  22   0  -6    3.40    1.40
  21   0  -6    0.13    1.25
  21   0  -6    2.56    1.47
  20   0  -6   -0.54    1.39
  20   0  -6    1.68    1.21
  19   0  -6   -0.63    1.10
  19   0  -6   -0.60    1.33
 -19   0   6   -0.95    1.14
 -19   0   6    0.14    1.15
 -18   0   6    2.44    1.16
 -18   0   6    2.17    1.13
  18   0  -6    3.17    1.04
  18   0  -6    2.96    1.31
  17   0  -6   -0.80    1.06
  17   0  -6   -1.01    0.94
 -17   0   6   -0.79    0.99
 -17   0   6   -1.00    0.93
  16   0  -6   15.60    1.50
  16   0  -6   15.40    1.21
 -16   0   6   15.48    1.37
 -16   0   6   14.72    1.39
 -15   0   6   -0.65    0.83
 -15   0   6   -0.19    0.82
  15   0  -6   -1.84    0.94
  15   0  -6   -0.04    0.78
  14   0  -6    0.23    0.85
  14   0  -6    0.87    0.78
 -14   0   6    0.03    0.78
 -14   0   6    1.40    0.84
  13   0  -6   -0.10    0.68
 -13   0   6    0.35    0.71
 -13   0   6   -0.12    0.74
  13   0  -6   -0.46    0.74
  12   0  -6   16.38    1.25
  12   0  -6   15.67    1.01
 -12   0   6   12.69    1.03
 -12   0   6   14.94    1.09
  11   0  -6    0.81    0.56
  11   0  -6   -0.78    0.67
 -11   0   6    0.15    0.60
 -11   0   6    0.19    0.59
  10   0  -6   69.56    2.35
 -10   0   6   71.30    2.58
 -10   0   6   70.40    2.57
  10   0  -6   70.54    2.67
   9   0  -6    0.44    0.45
   9   0  -6   -0.14    0.55
  -9   0   6    0.23    0.49
  -9   0   6   -0.40    0.46
   8   0  -6   68.28    2.27
  -8   0   6   71.69    2.47
   8   0  -6   71.65    2.54
   7   0  -6    0.11    0.35
   7   0  -6    0.35    0.36
   7   0  -6   -0.54    0.39
  -7   0   6    0.49    0.39
   6   0  -6  123.47    3.74
  -6   0   6  126.77    3.99
   6   0  -6  124.89    3.98
   6   0  -6  126.27    3.99
   6   0  -6  126.03    4.02
  -5   0   6    0.70    0.37
   5   0  -6    0.13    0.29
   5   0  -6   -0.21    0.28
   5   0  -6   -0.08    0.35
  -5   0   6    0.15    0.31
  -5   0   6    0.35    0.32
  -4   0   6  116.89    3.51
  -4   0   6  116.94    3.71
   4   0  -6  117.14    3.73
   4   0  -6  115.29    3.70
  -4   0   6  116.16    3.36
   4   0  -6  119.84    3.49
  -4   0   6  121.60    3.72
  -3   0   6    0.07    0.25
   3   0  -6   -0.31    0.26
   3   0  -6   -0.11    0.23
  -3   0   6    0.17    0.26
  -3   0   6    0.09    0.28
  -3   0   6    1.04    0.30
  -3   0   6    0.07    0.18
   2   0  -6  102.61    3.27
   2   0  -6  104.89    3.48
   2   0  -6  104.72    3.29
  -2   0   6  102.91    3.26
  -2   0   6  104.76    3.08
  -2   0   6  108.43    3.29
  -2   0   6   99.72    3.46
  -1   0   6   -0.42    0.22
  -1   0   6   -0.06    0.24
   1   0  -6   -0.11    0.23
  -1   0   6    0.49    0.27
  -1   0   6    0.15    0.24
   1   0  -6   -0.24    0.24
   1   0  -6    0.42    0.27
   0   0   6  569.12   17.57
   0   0   6  559.55   16.74
   0   0  -6  563.46   17.57
   0   0   6  556.66   15.80
   0   0   6  550.14   16.68
   0   0  -6  576.39   16.70
   0   0  -6  530.83   16.73
  -1   0  -6    0.62    0.30
  -1   0  -6   -0.51    0.28
   1   0   6   -0.52    0.21
  -1   0  -6   -0.41    0.27
   1   0   6    0.18    0.31
   1   0   6   -0.25    0.24
  -2   0  -6  169.76    5.56
   2   0   6  169.48    5.33
  -2   0  -6  166.74    5.32
   2   0   6  172.38    4.94
  -2   0  -6  172.42    5.27
   2   0   6  167.62    5.25
   3   0   6    0.13    0.39
  -3   0  -6   -0.30    0.33
  -3   0  -6    0.37    0.34
   3   0   6   -0.48    0.29
  -4   0  -6  122.51    4.14
  -4   0  -6  125.48    4.07
   4   0   6  129.48    3.79
   4   0   6  130.45    4.16
   5   0   6   -0.12    0.48
  -5   0  -6   -0.21    0.40
   5   0   6   -0.67    0.38
  -5   0  -6    0.03    0.40
   6   0   6    8.56    0.67
   6   0   6    9.23    0.86
  -6   0  -6    9.78    0.78
   7   0   6    0.37    0.47
   7   0   6   -1.13    0.56
  -7   0  -6    1.15    0.54
  -8   0  -6    9.14    0.88
   8   0   6    8.94    0.77
   8   0   6   10.13    0.99
  -9   0  -6    0.23    0.67
   9   0   6    0.00    0.72
   9   0   6    0.40    0.57
  10   0   6    7.22    1.04
 -10   0  -6    7.07    0.94
  10   0   6    6.61    0.79
 -11   0  -6   -0.82    0.79
  11   0   6    0.00    0.72
  11   0   6   -0.79    0.75
 -12   0  -6   27.06    1.79
  12   0   6   29.08    1.62
  12   0   6   31.80    1.91
  13   0   6    0.52    0.85
  13   0   6    0.30    1.03
 -13   0  -6    0.91    0.97
  14   0   6   71.46    3.22
 -14   0  -6   66.65    2.94
  14   0   6   63.67    2.61
  15   0   6    1.12    0.97
 -15   0  -6    0.47    1.11
  15   0   6   -0.05    1.19
 -16   0  -6    0.43    1.18
  16   0   6    2.64    1.24
  16   0   6    1.12    1.02
  17   0   6    1.30    1.14
 -17   0  -6   -0.86    1.25
 -18   0  -6    0.41    1.36
  18   0   6    0.91    1.20
 -19   0  -6    2.31    1.49
  19   0   6    2.24    1.27
  22  -1  -6    1.40    1.35
  22   1  -6    4.50    1.37
  22   1  -6    2.33    1.61
  21  -1  -6    2.35    1.29
  21   1  -6   -1.21    1.54
  21   1  -6    1.75    1.31
 -21   1   6    2.16    1.34
  20  -1  -6   21.06    1.62
  20   1  -6   21.17    2.12
 -20   1   6   21.71    1.95
 -20   1   6   21.49    1.90
  20   1  -6   17.25    1.64
  19  -1  -6    0.25    1.28
  19  -1  -6    1.27    1.09
  19   1  -6    1.93    1.38
 -19   1   6    0.54    1.19
 -19   1   6   -0.65    1.20
  19   1  -6    0.74    1.08
  18  -1  -6   18.45    1.71
  18  -1  -6   18.10    1.45
 -18   1   6   20.24    1.68
  18   1  -6   17.84    1.44
  18   1  -6   17.43    1.81
 -18   1   6   20.59    1.72
  17  -1  -6   -0.30    0.94
 -17  -1   6    1.11    0.99
  17  -1  -6   -0.02    1.11
 -17  -1   6    0.43    0.99
 -17   1   6   -0.25    1.04
  17   1  -6   -1.01    0.95
  17   1  -6    0.59    1.09
 -17   1   6    1.14    1.04
 -16  -1   6    2.03    0.95
  16  -1  -6    2.17    1.03
 -16  -1   6    1.96    0.95
  16  -1  -6    2.40    0.91
  16   1  -6    1.27    0.87
 -16   1   6    0.85    0.91
 -16   1   6    1.28    0.89
  16   1  -6    4.44    1.20
 -15  -1   6   34.86    1.93
  15  -1  -6   31.38    1.95
 -15  -1   6   35.41    1.95
  15  -1  -6   36.21    1.68
 -15   1   6   31.64    1.85
 -15   1   6   32.26    1.83
  15   1  -6   33.36    1.68
  15   1  -6   36.43    2.17
  14  -1  -6    2.16    0.96
 -14  -1   6    1.19    0.82
  14  -1  -6    2.56    0.82
 -14  -1   6    4.14    0.88
  14   1  -6    4.94    1.06
 -14   1   6    4.27    0.87
 -14   1   6    1.81    0.80
  14   1  -6    1.48    0.78
 -13  -1   6    0.90    0.73
  13  -1  -6    1.68    0.74
 -13  -1   6    1.08    0.73
  13  -1  -6    2.77    0.89
 -13  -1   6    2.39    0.59
  13   1  -6    1.58    0.88
 -13   1   6    0.89    0.70
 -13   1   6    1.57    0.80
  13   1  -6    0.80    0.69
 -12  -1   6    1.55    0.53
 -12  -1   6    1.46    0.67
  12  -1  -6    1.07    0.63
  12  -1  -6   -0.61    0.73
 -12  -1   6    1.94    0.67
 -12   1   6    0.48    0.64
 -12   1   6   -0.22    0.63
  12   1  -6    0.44    0.71
  12   1  -6    1.44    0.61
  11  -1  -6    2.00    0.63
 -11  -1   6    1.39    0.57
  11  -1  -6    0.91    0.66
 -11  -1   6    2.11    0.50
 -11  -1   6    0.68    0.57
  11   1  -6    1.89    0.69
 -11   1   6    2.16    0.66
  11   1  -6    1.77    0.56
 -11   1   6    1.38    0.61
  10  -1  -6   82.31    2.98
 -10  -1   6   84.58    2.88
  10  -1  -6   84.03    2.71
 -10   1   6   83.64    2.97
 -10   1   6   83.35    2.97
  10   1  -6   81.22    2.69
  10   1  -6   83.32    3.01
   9  -1  -6    9.52    0.86
  -9  -1   6    9.64    0.75
   9  -1  -6   10.59    0.71
  -9   1   6   10.14    0.84
  -9   1   6   11.74    0.86
   9   1  -6    9.64    0.75
   9   1  -6    8.21    0.79
  -9   1   6   10.88    0.85
   9   1  -6    8.65    0.67
   8  -1  -6   30.15    1.36
   8  -1  -6   30.05    1.19
  -8  -1   6   31.29    1.29
   8   1  -6   29.60    1.38
   8   1  -6   28.30    1.16
  -8   1   6   30.42    1.32
   8   1  -6   29.34    1.31
  -8   1   6   27.32    1.34
   7  -1  -6  178.60    5.63
  -7  -1   6  174.47    5.54
   7  -1  -6  178.59    5.25
   7   1  -6  180.16    5.57
  -7   1   6  178.46    5.32
   7   1  -6  178.92    5.61
  -7   1   6  179.93    5.60
   7   1  -6  176.05    5.22
  -6  -1   6   17.63    0.85
   6  -1  -6   17.49    0.92
   6  -1  -6   18.74    0.82
  -6   1   6   17.26    0.93
  -6   1   6   16.34    0.94
   6   1  -6   17.62    0.78
   6   1  -6   16.93    0.82
  -6   1   6   18.59    0.91
   6   1  -6   16.14    0.81
   6   1  -6   15.61    0.92
   5  -1  -6   61.27    2.13
  -5  -1   6   64.67    2.08
   5  -1  -6   62.24    2.12
   5  -1  -6   60.52    2.12
   5  -1  -6   62.02    1.97
   5   1  -6   61.28    2.12
  -5   1   6   61.28    2.14
  -5   1   6   62.24    2.01
  -5   1   6   61.14    2.11
   5   1  -6   62.16    2.07
  -4  -1   6   -0.15    0.29
   4  -1  -6    0.17    0.30
  -4  -1   6    0.01    0.26
  -4  -1   6    0.25    0.24
   4  -1  -6    0.08    0.28
   4  -1  -6   -0.06    0.25
  -4  -1   6    0.28    0.27
  -4   1   6    0.10    0.28
   4   1  -6    0.09    0.30
  -4   1   6    0.51    0.32
  -4   1   6    0.26    0.29
   4   1  -6    0.03    0.26
  -3  -1   6   11.60    0.60
  -3  -1   6   11.26    0.68
  -3  -1   6   12.67    0.61
   3  -1  -6   11.78    0.69
   3  -1  -6   12.12    0.61
   3  -1  -6   12.04    0.65
   3   1  -6   11.53    0.63
   3   1  -6   12.19    0.61
  -3   1   6   11.71    0.65
  -3   1   6   11.66    0.69
  -3   1   6   11.87    0.64
   2  -1  -6    0.04    0.28
  -2  -1   6    0.30    0.22
  -2  -1   6    0.21    0.28
   2  -1  -6    0.07    0.26
  -2  -1   6   -0.06    0.07
   2  -1  -6   -0.13    0.23
  -2  -1   6   -0.11    0.25
  -2   1   6    0.19    0.26
  -2   1   6    0.20    0.28
   2   1  -6    0.25    0.23
   2   1  -6    0.34    0.25
  -2   1   6    0.06    0.27
   2   1  -6    0.25    0.27
  -2   1   6    0.20    0.25
   1  -1  -6   35.88    1.31
  -1  -1   6   33.71    1.38
   1  -1  -6   32.92    1.30
   1  -1  -6   37.63    1.34
  -1  -1   6   36.41    1.22
  -1  -1   6   36.27    1.23
   1   1  -6   34.43    1.23
  -1   1   6   35.55    1.32
  -1   1   6   34.43    1.30
  -1   1   6   35.61    1.22
   1   1  -6   35.52    1.27
  -1   1   6   35.33    1.28
   1   1  -6   35.34    1.40
   0  -1  -6   10.02    0.68
   0  -1  -6   10.30    0.65
   0  -1  -6   10.39    0.60
   0  -1   6   10.95    0.61
   0  -1   6   10.59    0.65
   0  -1   6   10.85    0.54
   0   1   6   10.63    0.65
   0   1   6    9.11    0.59
   0   1  -6   11.05    0.56
   0   1   6    9.96    0.60
   0   1  -6    9.65    0.63
   0   1   6   10.52    0.59
   1  -1   6   79.51    2.51
  -1  -1  -6   75.82    2.62
  -1  -1  -6   81.29    2.60
  -1  -1  -6   79.04    2.69
   1   1   6   80.53    2.42
  -1   1  -6   76.79    2.59
   1   1   6   80.51    2.65
  -1   1  -6   79.33    2.77
  -1   1  -6   79.58    2.54
   1   1   6   77.81    2.59
  -2  -1  -6    2.82    0.39
   2  -1   6    3.68    0.43
  -2  -1  -6    3.31    0.47
  -2  -1  -6    3.01    0.42
   2   1   6    3.64    0.40
   2   1   6    3.75    0.40
  -2   1  -6    3.10    0.41
   2   1   6    3.06    0.46
  -2   1  -6    3.25    0.39
   3  -1   6    0.85    0.23
  -3  -1  -6    0.72    0.36
  -3  -1  -6    0.65    0.41
   3  -1   6    0.87    0.22
   3  -1   6    0.23    0.37
  -3   1  -6    0.55    0.34
   3   1   6    1.15    0.45
  -3   1  -6    0.54    0.36
   3   1   6    0.76    0.36
   3   1   6    0.10    0.32
  -4  -1  -6   58.94    2.08
   4  -1   6   59.74    2.11
   4  -1   6   58.55    1.84
   4  -1   6   59.96    1.81
  -4   1  -6   58.58    2.14
   4   1   6   56.63    1.92
  -4   1  -6   58.22    2.07
   4   1   6   59.49    2.24
  -5  -1  -6    6.29    0.63
   5  -1   6    5.51    0.63
   5  -1   6    6.53    0.49
   5  -1   6    5.47    0.44
   5   1   6    6.08    0.73
   5   1   6    6.13    0.58
  -5   1  -6    6.54    0.66
  -5   1  -6    5.05    0.60
   6  -1   6    1.52    0.32
   6  -1   6    2.67    0.42
   6  -1   6    2.77    0.59
  -6  -1  -6    2.56    0.57
  -6   1  -6    1.12    0.53
   6   1   6    3.25    0.54
   6   1   6    1.83    0.59
  -6   1  -6    1.39    0.53
   7  -1   6   47.60    2.03
   7  -1   6   50.50    1.70
  -7  -1  -6   51.95    1.96
  -7   1  -6   49.75    2.02
  -7   1  -6   50.49    1.98
   7   1   6   45.41    1.82
   7   1   6   52.58    2.20
  -8  -1  -6   14.97    1.06
   8  -1   6   15.25    0.91
   8  -1   6   14.83    1.09
   8   1   6   15.98    1.21
  -8   1  -6   14.00    1.01
   8   1   6   14.03    0.94
   9  -1   6   58.59    2.36
   9  -1   6   53.81    1.93
  -9  -1  -6   53.48    2.25
  -9   1  -6   54.65    2.26
   9   1   6   54.06    2.09
   9   1   6   54.78    2.36
 -10  -1  -6    0.92    0.71
  10  -1   6    0.36    0.49
  10  -1   6    1.77    0.73
  10  -1   6    0.89    0.60
 -10   1  -6    1.15    0.77
  10   1   6    1.46    0.87
  10   1   6    0.33    0.70
 -11  -1  -6   20.14    1.40
  11  -1   6   18.82    1.20
  11  -1   6   20.47    1.48
  11   1   6   18.67    1.23
 -11   1  -6   16.97    1.32
  11   1   6   21.27    1.54
 -12  -1  -6   28.43    1.77
  12  -1   6   27.58    1.42
  12  -1   6   29.07    1.91
  12   1   6   24.45    1.59
  12   1   6   23.46    1.78
 -12   1  -6   23.87    1.61
  13  -1   6   -0.16    0.74
  13  -1   6   -1.04    0.94
 -13  -1  -6   -0.58    0.92
  13   1   6    0.37    0.92
  13   1   6   -0.16    1.04
 -13   1  -6   -0.12    0.94
  14  -1   6    4.43    1.23
  14  -1   6    3.97    0.90
 -14  -1  -6    1.64    1.06
  14   1   6    4.15    1.08
 -14   1  -6    2.76    1.13
  14   1   6    3.53    1.25
  15  -1   6    4.24    0.96
 -15  -1  -6    6.15    1.24
  15   1   6    7.80    1.49
 -15   1  -6    5.31    1.27
  15   1   6    5.34    1.20
 -16  -1  -6    6.30    1.37
  16  -1   6    7.63    1.07
 -16   1  -6    6.26    1.29
  16   1   6    6.33    1.21
  16   1   6    5.88    1.42
  17  -1   6    9.95    1.16
 -17  -1  -6   10.71    1.56
  17   1   6   11.88    1.79
 -17   1  -6   10.39    1.59
  17   1   6   10.83    1.36
  18  -1   6    0.89    1.03
  18   1   6    2.96    1.27
 -18   1  -6    1.16    1.30
  19  -1   6    0.03    1.05
 -19   1  -6    1.01    1.49
  19   1   6   -0.90    1.28
  22  -2  -6    1.08    1.17
  22   2  -6   -0.18    1.36
 -22   2   6   -1.08    1.34
  22   2  -6    1.36    1.67
 -22   2   6    0.24    1.42
  21  -2  -6    2.93    1.14
  21   2  -6    0.92    1.24
 -21   2   6    2.44    1.51
  21   2  -6    0.80    1.61
 -21   2   6   -1.05    1.42
  20  -2  -6   -1.13    1.03
  20   2  -6    1.47    1.53
  20   2  -6   -1.38    1.16
 -20   2   6   -1.69    1.19
 -20   2   6    3.54    1.31
  19  -2  -6    1.92    1.07
  19   2  -6   -0.45    1.24
 -19   2   6    1.80    1.25
  19   2  -6    0.61    1.08
 -19   2   6    1.80    1.30
  18  -2  -6    8.12    1.15
 -18   2   6   10.36    1.46
 -18   2   6    7.77    1.37
  18   2  -6    9.83    1.23
  18   2  -6    8.94    1.55
  17  -2  -6    2.68    0.96
  17  -2  -6    0.99    1.13
  17   2  -6    1.80    0.94
 -17   2   6    1.40    1.03
  17   2  -6    4.61    1.32
 -17   2   6    2.28    1.06
  16  -2  -6    8.83    1.29
  16  -2  -6    8.60    1.02
  16   2  -6    9.99    1.10
  16   2  -6    9.63    1.39
 -16   2   6    9.02    1.27
  15  -2  -6    4.31    1.05
 -15  -2   6    2.54    0.89
 -15  -2   6    3.57    0.88
  15  -2  -6    3.11    0.83
 -15   2   6    3.43    0.94
  15   2  -6    2.52    0.84
  15   2  -6    1.25    1.04
 -14  -2   6    2.63    0.85
 -14  -2   6    2.56    0.78
  14  -2  -6    3.20    0.77
  14  -2  -6    3.54    0.91
  14   2  -6    2.39    0.77
  14   2  -6    1.22    0.91
 -14   2   6    1.82    0.92
  13  -2  -6    9.87    1.08
 -13  -2   6    8.08    0.89
  13  -2  -6    7.06    0.83
  13   2  -6    8.21    0.85
  13   2  -6    5.91    1.09
 -13   2   6    7.15    0.95
 -13   2   6    8.33    1.00
 -12  -2   6    0.12    0.61
  12  -2  -6    1.65    0.79
  12  -2  -6    2.41    0.67
  12  -2  -6    1.04    0.62
 -12   2   6    1.35    0.71
 -12   2   6    2.37    0.72
  12   2  -6    0.65    0.79
  12   2  -6    1.31    0.61
  11  -2  -6   18.43    1.23
  11  -2  -6   17.81    1.06
  11  -2  -6   18.32    1.05
 -11  -2   6   17.99    1.22
  11   2  -6   18.11    1.05
  11   2  -6   16.82    1.13
 -11   2   6   16.90    1.19
  11   2  -6   19.25    1.27
 -11   2   6   15.18    1.12
 -11   2   6   20.32    1.21
  10  -2  -6    3.34    0.60
  10  -2  -6    3.58    0.59
  10  -2  -6    2.52    0.65
 -10  -2   6    3.74    0.60
  10  -2  -6    3.28    0.40
  10   2  -6    3.08    0.73
  10   2  -6    3.20    0.57
 -10   2   6    2.47    0.68
  10   2  -6    2.99    0.60
 -10   2   6    2.93    0.66
 -10   2   6    3.53    0.72
   9  -2  -6   17.54    0.71
   9  -2  -6   17.62    0.95
   9  -2  -6   18.01    1.12
   9  -2  -6   17.24    1.08
  -9  -2   6   16.61    1.03
   9   2  -6   17.76    1.16
  -9   2   6   19.27    1.10
  -9   2   6   17.65    1.04
   9   2  -6   18.47    0.92
   9   2  -6   17.00    1.08
  -9   2   6   17.84    1.10
   8  -2  -6  257.99    8.17
   8  -2  -6  267.47    7.39
  -8  -2   6  259.00    8.06
   8  -2  -6  259.53    7.63
   8  -2  -6  266.51    7.68
  -8   2   6  259.74    8.19
   8   2  -6  267.30    8.11
   8   2  -6  265.94    8.17
  -8   2   6  257.87    8.15
  -8   2   6  263.49    7.73
   8   2  -6  265.39    7.62
  -8   2   6  268.07    8.18
   7  -2  -6    1.55    0.42
   7  -2  -6    1.18    0.39
   7  -2  -6    1.33    0.50
  -7   2   6    1.04    0.46
   7   2  -6    1.48    0.35
  -7   2   6    1.41    0.46
   7   2  -6    1.86    0.40
  -7   2   6    1.45    0.44
   7   2  -6    0.90    0.47
   6  -2  -6   74.67    2.33
   6  -2  -6   76.78    2.37
   6  -2  -6   75.39    2.58
  -6   2   6   73.50    2.40
   6   2  -6   76.08    2.48
  -6   2   6   74.75    2.56
   6   2  -6   77.73    2.55
   6   2  -6   73.66    2.47
  -6   2   6   72.61    2.55
   5  -2  -6  113.29    3.40
   5  -2  -6  112.45    3.67
  -5  -2   6  116.13    3.55
   5  -2  -6  112.11    3.38
  -5  -2   6  116.76    3.89
  -5   2   6  112.57    3.46
  -5   2   6  113.95    3.67
  -5   2   6  116.27    3.67
   5   2  -6  112.58    3.58
   5   2  -6  114.08    3.63
   4  -2  -6  103.41    3.02
   4  -2  -6  104.82    3.28
  -4  -2   6  102.00    3.14
  -4  -2   6   99.90    3.47
   4  -2  -6   97.21    3.02
  -4  -2   6  101.84    3.07
   4   2  -6   99.09    3.18
  -4   2   6  100.28    3.08
  -4   2   6  101.32    3.27
   4   2  -6  101.62    3.22
  -4   2   6  105.25    3.28
  -3  -2   6   -0.19    0.33
  -3  -2   6    0.75    0.18
  -3  -2   6    0.68    0.20
   3  -2  -6    0.47    0.21
  -3  -2   6    0.63    0.35
   3  -2  -6    1.16    0.29
   3  -2  -6    0.52    0.33
   3   2  -6    1.15    0.26
   3   2  -6    0.69    0.34
   3   2  -6    0.93    0.30
  -3   2   6    0.27    0.34
  -3   2   6    0.55    0.31
  -3   2   6    1.06    0.34
  -2  -2   6   40.87    1.59
   2  -2  -6   40.09    1.47
   2  -2  -6   41.25    1.31
  -2  -2   6   39.96    1.41
   2   2  -6   41.99    1.58
  -2   2   6   36.66    1.45
  -2   2   6   40.26    1.38
   2   2  -6   41.24    1.37
  -2   2   6   39.79    1.46
   2   2  -6   41.00    1.37
  -1  -2   6    4.56    0.48
   1  -2  -6    4.21    0.43
   1  -2  -6    3.74    0.35
  -1  -2   6    4.44    0.49
   1   2  -6    3.48    0.34
  -1   2   6    4.48    0.42
  -1   2   6    4.03    0.45
  -1   2   6    3.51    0.39
  -1   2   6    4.77    0.39
   1   2  -6    4.60    0.50
   1   2  -6    4.42    0.33
   0  -2   6    2.22    0.42
   0  -2  -6    2.23    0.32
   0  -2  -6    2.06    0.27
   0  -2  -6    2.48    0.39
   0   2   6    2.39    0.40
   0   2   6    3.22    0.34
   0   2  -6    1.77    0.42
   0   2   6    2.41    0.38
   0   2  -6    2.21    0.31
   0   2  -6    2.49    0.30
   0   2   6    3.22    0.40
   1  -2   6    4.72    0.54
  -1  -2  -6    4.62    0.39
   1  -2   6    4.46    0.28
   1  -2   6    4.48    0.30
  -1  -2  -6    4.34    0.44
  -1  -2  -6    4.00    0.36
  -1   2  -6    4.03    0.41
   1   2   6    4.22    0.49
  -1   2  -6    4.76    0.53
   1   2   6    4.37    0.39
   1   2   6    5.47    0.49
   1   2   6    4.01    0.43
  -1   2  -6    3.94    0.38
   2  -2   6   85.12    2.67
  -2  -2  -6   87.27    2.57
  -2  -2  -6   84.40    2.81
   2  -2   6   86.34    2.72
  -2  -2  -6   86.99    2.86
  -2   2  -6   82.58    2.73
   2   2   6   83.85    2.81
  -2   2  -6   83.79    2.77
   2   2   6   83.02    2.63
   2   2   6   88.23    2.92
   3  -2   6   56.30    1.89
  -3  -2  -6   57.82    1.79
  -3  -2  -6   55.61    1.99
   3  -2   6   54.59    2.02
  -3  -2  -6   52.22    1.99
   3   2   6   58.46    1.88
   3   2   6   59.50    2.11
   3   2   6   55.35    2.02
  -3   2  -6   56.59    1.97
  -3   2  -6   54.81    1.94
  -4  -2  -6  114.32    3.35
  -4  -2  -6  111.92    3.65
  -4   2  -6  111.03    3.63
   4   2   6  109.43    3.66
   4   2   6  109.84    3.77
   4   2   6  109.32    3.40
  -4   2  -6  114.54    3.61
  -5  -2  -6    5.62    0.63
  -5  -2  -6    6.74    0.52
   5   2   6    5.86    0.64
   5   2   6    6.32    0.79
  -5   2  -6    5.63    0.63
   5   2   6    6.58    0.60
  -5   2  -6    7.10    0.65
  -6  -2  -6   91.29    2.77
  -6  -2  -6   88.12    3.03
   6  -2   6   89.90    3.01
  -6   2  -6   88.93    3.08
   6   2   6   86.18    3.20
   6   2   6   83.34    2.82
  -6   2  -6   92.51    3.04
   7  -2   6   63.87    2.38
  -7  -2  -6   68.32    2.41
   7   2   6   62.88    2.58
  -7   2  -6   65.77    2.49
  -7   2  -6   66.51    2.43
   7   2   6   64.63    2.24
   8  -2   6   -0.26    0.55
  -8  -2  -6    0.60    0.58
   8   2   6    0.01    0.69
   8   2   6    0.35    0.59
  -8   2  -6    0.55    0.59
  -8   2  -6    1.35    0.67
   9  -2   6   26.87    1.58
  -9  -2  -6   29.44    1.58
  -9   2  -6   24.99    1.51
   9   2   6   26.34    1.34
   9   2   6   26.23    1.67
  10  -2   6   20.00    1.35
 -10  -2  -6   18.66    1.31
 -10   2  -6   18.61    1.31
  10   2   6   19.45    1.24
  10   2   6   20.69    1.55
  11  -2   6    0.49    0.78
 -11  -2  -6    2.39    0.84
  11   2   6   -0.42    0.75
 -11   2  -6   -0.69    0.77
  11   2   6   -0.36    0.94
  12  -2   6   14.54    0.82
 -12  -2  -6   13.91    1.23
  12  -2   6   15.23    1.33
  12   2   6   14.26    1.18
  12   2   6   15.91    1.53
 -12   2  -6   13.19    1.26
 -13  -2  -6    1.87    0.90
  13  -2   6    1.44    0.53
 -13   2  -6    0.88    1.01
  13   2   6    1.76    0.92
  13   2   6    1.44    1.15
 -14  -2  -6    1.45    1.07
  14  -2   6    3.17    0.58
  14   2   6    2.94    1.07
  14   2   6    1.14    1.25
 -14   2  -6    0.16    1.08
  15  -2   6    0.24    0.57
 -15  -2  -6    0.14    1.08
  15   2   6    1.18    1.28
 -15   2  -6   -1.08    1.12
  15   2   6   -0.48    1.06
 -16   2  -6    4.22    1.33
  16   2   6    2.57    1.20
  16   2   6   -1.36    1.31
  17   2   6    1.14    1.24
  17   2   6    0.86    1.47
 -17   2  -6   -0.14    1.32
 -18   2  -6   -1.24    1.35
  18   2   6   -0.43    1.54
  18   2   6    2.05    1.33
 -19   2  -6    1.90    1.56
  19   2   6    0.95    1.43
  21  -3  -6    0.55    0.83
  21   3  -6   -1.69    1.54
 -21   3   6    2.61    1.53
  21   3  -6   -0.95    1.21
 -21   3   6    1.50    1.45
  20  -3  -6    0.74    0.84
 -20   3   6   -2.59    1.36
  20   3  -6   -0.40    1.38
 -20   3   6    0.17    1.40
  20   3  -6    1.62    1.16
  19  -3  -6    0.70    0.84
 -19   3   6    1.01    1.32
  19   3  -6    0.09    1.42
  19   3  -6    2.23    1.13
 -19   3   6    1.60    1.34
  18  -3  -6   32.89    1.56
 -18   3   6   29.20    2.10
  18   3  -6   30.90    1.83
 -18   3   6   29.96    2.11
  18   3  -6   30.75    2.20
  17  -3  -6    3.51    0.85
 -17   3   6    4.40    1.28
 -17   3   6    4.39    1.27
  17   3  -6    4.73    1.40
  17   3  -6    4.38    1.04
  16  -3  -6    1.76    0.74
  16   3  -6    2.25    0.92
 -16   3   6    4.69    1.14
 -16   3   6    1.32    1.00
  16   3  -6    2.00    1.10
  15  -3  -6    0.53    0.68
  15  -3  -6   -0.40    0.90
  15  -3  -6    1.17    0.65
 -15   3   6    0.19    0.86
  15   3  -6    0.76    0.79
  15   3  -6    0.71    1.05
 -15   3   6   -0.34    0.87
  14  -3  -6    5.30    0.68
  14  -3  -6    3.79    0.72
  14  -3  -6    6.82    1.04
 -14   3   6    3.01    0.97
  14   3  -6    2.71    0.80
 -14   3   6    2.00    0.90
  14   3  -6    5.66    1.11
  13  -3  -6   29.20    1.76
  13  -3  -6   26.66    1.24
  13  -3  -6   27.87    1.20
 -13  -3   6   26.53    1.46
  13  -3  -6   27.34    1.37
 -13   3   6   28.21    1.72
 -13   3   6   29.93    1.61
  13   3  -6   24.72    1.37
  13   3  -6   27.94    1.67
 -13   3   6   29.43    1.74
 -12  -3   6   26.24    1.39
  12  -3  -6   24.78    1.14
  12  -3  -6   29.16    1.62
  12  -3  -6   24.60    1.25
  12  -3  -6   24.31    1.08
  12   3  -6   23.76    1.26
  12   3  -6   23.45    1.52
 -12   3   6   26.82    1.50
 -12   3   6   24.02    1.54
 -12   3   6   21.66    1.47
  12   3  -6   24.49    1.59
  11  -3  -6   22.35    0.99
  11  -3  -6   21.64    1.02
  11  -3  -6   23.10    1.13
  11  -3  -6   24.34    1.46
  11   3  -6   21.97    1.13
  11   3  -6   25.30    1.48
 -11   3   6   24.70    1.47
 -11   3   6   23.37    1.48
  11   3  -6   21.06    1.37
 -11   3   6   21.16    1.39
  10  -3  -6    0.29    0.45
  10  -3  -6    0.98    0.38
  10  -3  -6    1.17    0.45
  10  -3  -6    0.12    0.63
 -10  -3   6    0.10    0.29
  10   3  -6    0.58    0.50
 -10   3   6    0.15    0.67
  10   3  -6    0.77    0.57
 -10   3   6   -0.61    0.64
  10   3  -6    1.16    0.71
 -10   3   6   -0.48    0.61
   9  -3  -6   37.50    1.34
   9  -3  -6   36.66    1.68
   9  -3  -6   37.73    1.26
   9  -3  -6   37.79    1.30
  -9  -3   6   39.72    1.51
  -9   3   6   39.57    1.76
  -9   3   6   37.88    1.65
  -9   3   6   37.16    1.70
   9   3  -6   34.93    1.65
   9   3  -6   40.13    1.61
  -9   3   6   37.38    1.70
   9   3  -6   36.17    1.38
   8  -3  -6    0.98    0.32
   8  -3  -6    1.99    0.56
   8  -3  -6    1.10    0.34
  -8  -3   6    0.92    0.39
   8  -3  -6    1.00    0.34
   8   3  -6    1.46    0.56
  -8   3   6    1.48    0.54
  -8   3   6    2.19    0.60
  -8   3   6    0.98    0.52
   8   3  -6    1.01    0.46
  -8   3   6    2.57    0.61
   8   3  -6    0.75    0.36
   7  -3  -6   18.95    0.75
  -7  -3   6   17.96    1.02
  -7  -3   6   17.39    0.83
   7  -3  -6   19.98    1.13
   7  -3  -6   18.90    0.71
  -7   3   6   18.48    1.04
  -7   3   6   19.30    0.99
   7   3  -6   18.98    0.94
   7   3  -6   18.94    1.04
  -7   3   6   17.20    1.08
   6  -3  -6   14.51    0.94
  -6  -3   6   12.57    0.87
  -6  -3   6   13.20    0.59
   6   3  -6   11.77    0.75
  -6   3   6   12.31    0.83
  -6   3   6   13.00    0.91
   6   3  -6   13.33    0.82
  -6   3   6   14.18    0.81
   6   3  -6   12.90    0.76
  -5  -3   6   -0.51    0.36
   5  -3  -6    0.16    0.38
  -5   3   6   -0.40    0.37
   5   3  -6    0.00    0.29
  -5   3   6    0.47    0.39
  -5   3   6    0.06    0.39
   5   3  -6    0.15    0.34
  -4  -3   6  158.78    4.77
  -4  -3   6  159.35    5.32
   4  -3  -6  163.47    5.02
  -4   3   6  160.98    4.72
   4   3  -6  160.72    4.89
  -4   3   6  159.63    5.04
   4   3  -6  157.43    4.91
  -4   3   6  159.90    5.04
  -3  -3   6   22.91    1.09
  -3  -3   6   22.25    1.12
   3  -3  -6   21.23    0.99
   3   3  -6   23.30    0.87
  -3   3   6   23.66    0.95
  -3   3   6   22.54    1.04
   3   3  -6   24.66    1.12
  -3   3   6   22.20    1.05
   3   3  -6   22.58    0.86
   2  -3  -6   83.01    2.66
  -2  -3   6   82.64    2.59
  -2  -3   6   79.29    2.87
   2   3  -6   81.07    2.49
  -2   3   6   79.43    2.68
   2   3  -6   80.23    2.51
  -2   3   6   80.03    2.47
   2   3  -6   80.00    2.85
  -2   3   6   78.95    2.68
  -1  -3   6   68.42    2.31
   1  -3  -6   71.76    2.36
  -1   3   6   71.25    2.41
   1   3  -6   71.22    2.21
  -1   3   6   72.59    2.42
  -1   3   6   70.62    2.21
   1   3  -6   69.02    2.19
  -1   3   6   70.42    2.38
   1   3  -6   72.26    2.58
   0  -3   6   12.04    0.79
   0  -3  -6   10.58    0.70
   0   3   6   10.77    0.68
   0   3  -6   11.44    0.54
   0   3   6   12.09    0.81
   0   3   6   12.29    0.80
   0   3   6   12.93    0.59
   0   3  -6   11.73    0.57
   0   3  -6   11.70    0.81
   1  -3   6  192.18    5.67
  -1  -3  -6  188.35    5.89
   1   3   6  190.89    5.95
  -1   3  -6  194.19    5.78
   1   3   6  194.22    5.56
  -1   3  -6  193.14    5.80
   1   3   6  185.67    5.97
  -1   3  -6  185.16    6.31
  -2  -3  -6    0.51    0.38
   2  -3   6    0.11    0.49
  -2  -3  -6    1.14    0.27
   2   3   6    0.74    0.38
   2   3   6    0.73    0.42
  -2   3  -6    0.90    0.33
   2   3   6    0.97    0.48
  -2   3  -6    1.04    0.47
  -2   3  -6    1.10    0.34
  -3  -3  -6   63.52    1.90
  -3  -3  -6   64.95    2.25
   3  -3   6   66.87    2.30
  -3  -3  -6   62.59    1.91
  -3  -3  -6   63.05    2.17
  -3   3  -6   64.14    2.16
   3   3   6   61.87    2.25
   3   3   6   65.51    2.39
   3   3   6   63.81    2.06
  -3   3  -6   63.53    2.16
  -4  -3  -6   46.55    1.76
   4  -3   6   44.60    1.87
   4  -3   6   46.64    1.53
  -4  -3  -6   46.93    1.46
  -4  -3  -6   45.38    1.67
  -4  -3  -6   42.81    1.49
   4   3   6   46.19    1.94
   4   3   6   46.45    1.61
   4   3   6   46.75    1.83
  -4   3  -6   46.06    1.73
  -4   3  -6   50.00    1.72
  -5  -3  -6    8.79    0.58
   5  -3   6    9.93    0.61
   5  -3   6    9.98    0.95
  -5  -3  -6    9.44    0.76
  -5   3  -6    8.79    0.72
   5   3   6    9.26    0.70
   5   3   6    9.29    0.77
  -5   3  -6    9.72    0.73
   5   3   6    8.79    0.89
  -5   3  -6   10.83    0.59
  -6  -3  -6    8.43    0.56
   6  -3   6    8.48    0.66
   6  -3   6    8.70    0.94
  -6  -3  -6    8.01    0.76
   6   3   6   10.25    0.78
  -6   3  -6    9.52    0.80
  -6   3  -6    8.76    0.77
   6   3   6    6.90    0.87
   6   3   6    9.87    0.83
  -7  -3  -6    4.12    0.48
   7  -3   6    4.35    0.94
  -7  -3  -6    3.84    0.67
   7  -3   6    4.58    0.61
   7   3   6    4.15    0.66
   7   3   6    4.48    0.89
  -7   3  -6    5.03    0.72
  -7   3  -6    4.97    0.70
  -8  -3  -6    1.61    0.46
   8  -3   6    0.24    0.51
  -8  -3  -6    0.95    0.66
   8   3   6    2.07    0.80
  -8   3  -6    0.17    0.65
  -8   3  -6    1.80    0.65
   8   3   6    1.60    0.69
  -9  -3  -6   26.34    1.17
  -9  -3  -6   27.82    1.56
   9   3   6   29.24    1.40
  -9   3  -6   28.41    1.61
   9   3   6   25.08    1.78
  -9   3  -6   27.23    1.55
  10  -3   6    3.46    0.66
 -10  -3  -6    5.61    0.89
  10   3   6    5.59    1.12
 -10   3  -6    6.65    0.98
  10   3   6    4.86    0.83
 -11  -3  -6    3.80    0.90
  11   3   6    1.94    1.04
  11   3   6    1.39    0.82
 -11   3  -6    4.29    0.97
 -12  -3  -6    1.60    0.91
  12   3   6    1.95    0.89
  12   3   6    1.47    1.11
 -12   3  -6    0.00    0.93
 -13  -3  -6    1.41    0.95
  13   3   6    1.73    0.94
 -13   3  -6    1.76    1.05
  13   3   6    0.99    1.09
  14   3   6   19.63    1.51
  14   3   6   18.27    1.77
 -14   3  -6   18.16    1.61
 -15   3  -6    4.32    1.21
  15   3   6    4.32    1.17
  15   3   6    5.37    1.50
  16   3   6    6.03    1.27
 -16   3  -6    6.15    1.42
  16   3   6    4.79    1.45
  17   3   6   -1.24    1.24
  17   3   6   -0.58    1.33
 -17   3  -6    0.43    1.36
  18   3   6    0.12    1.39
 -18   3  -6    1.31    1.50
  18   3   6    1.22    1.64
  19   3   6    0.01    1.49
 -19   3  -6    0.03    1.53
  19   3   6    2.43    1.65
  21   4  -6    4.24    1.64
 -21   4   6    2.11    1.57
 -21   4   6    2.61    1.70
  21   4  -6    2.98    1.39
 -20   4   6    0.49    1.46
  20   4  -6   -1.37    1.48
 -20   4   6   -1.52    1.46
  19   4  -6    2.58    1.51
 -19   4   6   -0.14    1.37
 -19   4   6    4.11    1.43
  18   4  -6    2.22    1.39
 -18   4   6    2.02    1.34
 -18   4   6    1.23    1.30
 -17   4   6   -0.73    1.14
 -17   4   6   -0.51    1.19
  17   4  -6   -0.59    1.22
 -16   4   6    6.07    1.27
 -16   4   6    6.18    1.30
  16   4  -6    6.77    1.34
 -15   4   6    1.47    1.07
  15   4  -6    2.03    1.08
 -15   4   6    2.29    1.09
 -15   4   6    1.34    1.05
 -14   4   6    0.71    0.95
 -14   4   6    1.28    0.97
  14   4  -6    1.58    0.99
 -14   4   6    0.61    0.99
  13  -4  -6   33.05    1.37
 -13   4   6   32.86    1.89
 -13   4   6   34.34    1.85
  13   4  -6   34.80    1.92
  13   4  -6   33.05    1.49
 -13   4   6   32.43    1.90
  12  -4  -6    6.99    1.00
  12  -4  -6    9.35    0.71
 -12   4   6    6.44    1.03
  12   4  -6    8.50    0.80
 -12   4   6    9.55    1.10
  12   4  -6    7.31    1.03
 -12   4   6    7.74    0.99
 -11  -4   6    0.52    0.52
  11  -4  -6   -0.22    0.49
  11  -4  -6    0.38    0.69
 -11   4   6   -0.05    0.78
  11   4  -6    0.39    0.54
 -11   4   6    0.73    0.77
 -11   4   6    1.58    0.74
  11   4  -6    0.31    0.74
  11   4  -6   -0.07    0.60
  10  -4  -6   23.47    1.34
 -10  -4   6   22.40    1.08
  10  -4  -6   20.33    0.98
 -10   4   6   25.40    1.50
 -10   4   6   20.25    1.40
  10   4  -6   20.29    1.33
 -10   4   6   25.36    1.38
  10   4  -6   21.45    1.35
 -10   4   6   21.41    1.40
  10   4  -6   20.75    1.03
  -9  -4   6    0.58    0.58
   9  -4  -6    0.21    0.57
   9  -4  -6    0.21    0.43
  -9  -4   6    0.05    0.35
  -9   4   6   -0.22    0.58
   9   4  -6    0.74    0.53
  -9   4   6    0.56    0.61
   9   4  -6    0.26    0.39
  -9   4   6    0.22    0.66
   9   4  -6    0.48    0.64
  -9   4   6    0.06    0.66
  -8  -4   6   32.80    1.64
   8  -4  -6   34.89    1.59
   8   4  -6   37.83    1.56
  -8   4   6   39.48    1.55
  -8   4   6   39.26    1.71
   8   4  -6   37.97    1.62
  -8   4   6   39.63    1.72
  -7  -4   6   27.10    1.35
  -7   4   6   28.54    1.24
  -7   4   6   28.30    1.39
  -7   4   6   27.74    1.40
   7   4  -6   26.69    1.30
   7   4  -6   27.92    1.26
  -6  -4   6    4.26    0.63
  -6   4   6    4.83    0.64
   6   4  -6    4.83    0.49
  -6   4   6    4.91    0.57
  -6   4   6    5.23    0.66
   6   4  -6    4.94    0.48
   6   4  -6    4.74    0.55
  -5  -4   6    8.96    0.79
  -5   4   6    9.00    0.72
   5   4  -6    9.99    0.69
   5   4  -6   10.68    0.66
  -5   4   6    9.53    0.77
  -5   4   6   10.09    0.66
  -4  -4   6   19.19    1.07
   4  -4  -6   15.39    0.87
  -4   4   6   20.43    1.05
  -4   4   6   18.28    1.03
  -4   4   6   19.40    0.89
   4   4  -6   19.16    0.82
   4   4  -6   18.13    0.78
  -3  -4   6   90.46    3.32
  -3  -4   6   90.35    3.03
   3  -4  -6   95.85    3.05
   3   4  -6   95.05    3.30
   3   4  -6   94.49    2.88
  -3   4   6   92.55    2.85
  -3   4   6   93.99    3.13
   3   4  -6   96.21    2.89
  -3   4   6   95.39    3.14
  -2  -4   6   16.25    1.07
   2  -4  -6   16.91    0.88
  -2   4   6   17.79    1.01
  -2   4   6   16.09    0.99
   2   4  -6   16.73    0.96
  -2   4   6   16.68    0.82
  -1  -4   6   79.14    2.69
   1  -4  -6   80.57    2.64
  -1   4   6   79.66    2.73
  -1   4   6   81.93    2.74
   1   4  -6   79.00    2.90
  -1   4   6   82.02    2.47
  -1   4   6   80.36    2.66
   0  -4  -6    0.88    0.37
   0  -4   6    2.00    0.59
   0   4   6    1.18    0.37
   0   4   6    1.69    0.27
   0   4  -6    2.00    0.51
   0   4   6    1.79    0.47
   0   4   6    1.99    0.50
   1  -4   6   69.12    2.35
   1   4   6   65.65    2.36
   1   4   6   67.41    2.11
   1   4   6   66.17    2.41
  -1   4  -6   67.19    2.10
  -1   4  -6   66.92    2.10
  -1   4  -6   64.15    2.52
   2  -4   6    4.19    0.74
  -2   4  -6    4.97    0.43
   2   4   6    4.32    0.50
  -2   4  -6    4.33    0.69
  -2   4  -6    4.58    0.42
   2   4   6    4.33    0.62
   2   4   6    4.01    0.64
   3  -4   6   49.93    2.10
  -3   4  -6   54.45    1.89
   3   4   6   57.29    2.18
  -3   4  -6   56.14    1.91
   3   4   6   54.90    1.85
   3   4   6   54.45    2.09
   4  -4   6   60.84    2.34
  -4  -4  -6   62.06    2.03
   4   4   6   58.37    2.29
   4   4   6   62.01    2.41
  -4   4  -6   61.56    2.14
   4   4   6   61.81    2.05
  -4   4  -6   59.79    2.14
   5  -4   6   10.31    1.05
  -5  -4  -6   10.78    0.61
  -5  -4  -6    9.34    0.76
   5   4   6   10.29    0.88
  -5   4  -6   10.24    0.78
  -5   4  -6   10.01    0.76
   5   4   6   10.86    1.01
   5   4   6    9.11    0.72
  -6  -4  -6    1.09    0.58
  -6  -4  -6    1.66    0.41
   6  -4   6    0.63    0.82
  -6   4  -6    1.16    0.60
  -6   4  -6    0.87    0.54
   6   4   6    1.61    0.76
   6   4   6    1.16    0.63
   6   4   6    1.19    0.58
   7  -4   6    7.66    1.10
  -7  -4  -6    6.38    0.77
  -7   4  -6    6.19    0.76
  -7   4  -6    6.02    0.78
   7   4   6    6.77    0.95
   7   4   6    6.80    0.75
  -7   4  -6    6.97    0.65
   8  -4   6   -0.76    0.47
  -8  -4  -6    0.96    0.62
   8  -4   6    1.48    0.98
   8   4   6    0.26    0.86
  -8   4  -6    0.04    0.71
  -8   4  -6   -0.03    0.59
   8   4   6    0.35    0.65
   9  -4   6    5.46    1.16
  -9  -4  -6    5.30    0.83
  -9   4  -6    5.68    0.90
   9   4   6    5.78    0.88
   9   4   6    8.01    1.18
 -10  -4  -6    1.18    0.78
  10  -4   6   -0.69    0.96
 -10   4  -6    0.53    0.84
  10   4   6    0.46    1.00
  10   4   6    1.20    0.80
  11  -4   6   51.01    2.52
  11   4   6   50.79    2.60
 -11   4  -6   48.27    2.26
  11   4   6   46.15    2.07
  12  -4   6    4.02    1.36
 -12   4  -6    3.51    1.04
  12   4   6    3.09    1.24
  12   4   6    2.24    1.02
  13  -4   6   -1.31    1.27
  13   4   6    0.59    0.96
  13   4   6    0.92    1.23
 -13   4  -6    0.18    1.04
  14  -4   6    2.46    1.46
  14   4   6    3.44    1.09
  14   4   6   -0.27    1.19
 -14   4  -6    4.08    1.21
  15  -4   6    3.51    1.53
  15   4   6    3.20    1.17
  15   4   6    5.07    1.48
 -15   4  -6    4.69    1.33
  16  -4   6    2.68    1.67
  16   4   6    1.76    1.22
  16   4   6    0.28    1.52
 -16   4  -6    1.60    1.35
  17  -4   6    2.92    1.67
 -17   4  -6    3.49    1.53
  17   4   6    2.02    1.29
  17   4   6    2.45    1.60
  18  -4   6   -2.09    1.70
  18   4   6   -1.62    1.36
  18   4   6   -1.24    1.46
 -18   4  -6    1.54    1.51
 -20   5   6    2.21    1.62
  20   5  -6    4.17    1.71
 -20   5   6    4.73    1.48
  19   5  -6   -1.40    1.40
 -19   5   6   -0.03    1.46
 -19   5   6    0.40    1.38
 -18   5   6    1.92    1.41
 -18   5   6   -1.19    1.27
  18   5  -6    0.29    1.34
  17   5  -6    1.91    1.28
 -17   5   6    0.78    1.26
 -17   5   6   -0.38    1.25
 -16   5   6   -2.00    1.19
 -16   5   6   -0.17    1.16
 -16   5   6   -0.37    1.15
  16   5  -6   -1.11    1.11
 -15   5   6    6.60    1.24
  15   5  -6    3.67    1.21
 -15   5   6    5.52    1.25
 -15   5   6    4.06    1.20
  14   5  -6    0.07    0.99
 -14   5   6    1.17    1.06
 -14   5   6    0.56    1.00
 -14   5   6    0.28    1.00
 -13  -5   6   17.82    1.39
  13   5  -6   16.09    1.43
 -13   5   6   15.20    1.38
 -13   5   6   17.59    1.36
 -13   5   6   15.98    1.43
 -12  -5   6   10.00    1.08
  12  -5  -6   10.72    0.82
 -12   5   6   11.34    1.15
  12   5  -6    9.47    1.14
 -12   5   6   10.39    1.20
 -12   5   6   10.29    1.18
 -11  -5   6   26.88    1.54
  11  -5  -6   28.58    1.24
  11   5  -6   30.26    1.69
 -11   5   6   27.27    1.67
 -11   5   6   25.28    1.58
 -11   5   6   28.54    1.67
 -10  -5   6   31.53    1.64
  10  -5  -6   32.28    1.35
 -10   5   6   30.62    1.68
  10   5  -6   29.45    1.64
 -10   5   6   32.52    1.59
 -10   5   6   31.63    1.70
   9  -5  -6    2.04    0.63
  -9  -5   6    1.59    0.66
   9   5  -6    2.41    0.76
  -9   5   6    1.53    0.64
  -9   5   6    1.16    0.75
   9   5  -6    2.07    0.59
   8  -5  -6   -0.12    0.53
  -8  -5   6   -0.55    0.59
  -8   5   6    0.71    0.62
  -8   5   6   -0.64    0.54
   8   5  -6    0.78    0.49
   8   5  -6    0.16    0.58
  -8   5   6    0.25    0.67
  -7  -5   6    1.48    0.63
   7  -5  -6    2.40    0.53
   7   5  -6    2.62    0.60
   7   5  -6    2.65    0.52
  -7   5   6    2.76    0.67
  -7   5   6    1.92    0.55
  -7   5   6    2.42    0.67
  -6  -5   6    1.83    0.60
   6  -5  -6    1.64    0.48
  -6   5   6    0.90    0.55
  -6   5   6    0.91    0.62
   6   5  -6    0.92    0.44
  -6   5   6    0.86    0.51
   6   5  -6    1.52    0.51
   5  -5  -6   18.53    0.96
  -5  -5   6   17.20    1.13
  -5   5   6   17.06    0.97
   5   5  -6   18.13    0.92
  -5   5   6   18.13    1.12
  -5   5   6   16.78    1.11
   5   5  -6   19.40    0.87
  -4  -5   6   41.84    1.76
   4  -5  -6   40.77    1.47
  -4   5   6   38.50    1.65
  -4   5   6   40.47    1.71
   4   5  -6   39.59    1.40
   4   5  -6   39.63    1.36
  -4   5   6   39.79    1.46
  -3  -5   6    3.79    0.78
   3  -5  -6    1.82    0.39
  -3   5   6    2.01    0.55
   3   5  -6    2.11    0.56
  -3   5   6    3.01    0.46
  -3   5   6    2.58    0.60
   2  -5  -6   45.24    1.57
  -2  -5   6   44.02    1.84
  -2   5   6   47.03    1.80
  -2   5   6   46.15    1.55
   2   5  -6   46.08    1.89
  -2   5   6   40.99    1.75
  -1  -5   6    7.46    0.89
   1  -5  -6    8.51    0.53
  -1   5   6    8.39    0.74
  -1   5   6    7.58    0.55
   1   5  -6    8.05    0.78
  -1   5   6    7.15    0.74
  -1   5   6    7.69    0.52
   0  -5   6    1.12    0.73
   0  -5  -6    1.09    0.37
   0   5   6    1.27    0.58
   0   5  -6    1.40    0.58
   0   5   6    0.66    0.50
   0   5   6    1.21    0.41
  -1  -5  -6    0.42    0.38
   1  -5   6    0.99    0.67
   1   5   6    0.14    0.58
  -1   5  -6   -0.31    0.52
   1   5   6   -0.26    0.52
   1   5   6   -0.26    0.40
  -2  -5  -6    3.87    0.48
   2  -5   6    4.42    0.81
  -2   5  -6    4.29    0.44
   2   5   6    3.42    0.63
   2   5   6    3.55    0.52
   2   5   6    4.02    0.71
  -2   5  -6    3.90    0.40
  -2   5  -6    2.98    0.68
  -3  -5  -6    1.12    0.45
   3  -5   6    0.80    0.80
   3   5   6    1.08    0.48
  -3   5  -6    0.46    0.44
  -3   5  -6    0.03    0.60
  -3   5  -6    0.47    0.40
   3   5   6    0.44    0.64
   3   5   6    0.79    0.57
   4  -5   6   36.62    1.87
  -4  -5  -6   38.36    1.50
  -4   5  -6   35.99    1.48
   4   5   6   36.28    1.42
   4   5   6   34.79    1.69
  -4   5  -6   37.05    1.47
   4   5   6   39.46    1.86
   5  -5   6    2.17    0.94
  -5  -5  -6    2.07    0.54
   5   5   6    2.32    0.81
   5   5   6    2.99    0.72
   5   5   6    2.85    0.60
  -5   5  -6    2.30    0.56
  -5   5  -6    3.40    0.64
  -6  -5  -6   39.94    1.70
   6  -5   6   40.78    2.07
  -6   5  -6   42.15    1.78
  -6   5  -6   40.56    1.73
   6   5   6   40.40    1.99
   6   5   6   37.50    1.58
   6   5   6   42.74    1.93
   7  -5   6    4.34    1.07
  -7  -5  -6    2.96    0.39
  -7   5  -6    2.77    0.74
   7   5   6    2.94    0.66
   7   5   6    3.78    0.96
  -8  -5  -6    0.89    0.43
   8  -5   6    0.10    1.00
   8   5   6   -0.08    0.69
   8   5   6   -0.45    0.90
  -8   5  -6   -0.22    0.75
   9  -5   6    0.47    1.02
  -9   5  -6    0.72    0.82
   9   5   6    1.11    0.73
   9   5   6    0.52    1.02
  10  -5   6   -0.12    1.18
 -10   5  -6    1.52    0.87
  10   5   6   -0.69    0.99
  10   5   6    0.45    0.82
  11  -5   6   -0.27    1.24
 -11   5  -6    0.29    0.95
  11   5   6    1.63    0.96
  11   5   6    2.48    1.20
  12   5   6   22.57    1.93
 -12   5  -6   23.02    1.66
  12   5   6   22.21    1.52
  13  -5   6    0.43    1.38
 -13   5  -6    1.44    1.09
  13   5   6    0.28    1.26
  13   5   6   -0.22    1.07
  14  -5   6   -1.38    1.41
  14   5   6   -0.13    1.33
  14   5   6    0.59    1.08
 -14   5  -6   -1.12    1.12
  15  -5   6   -1.50    1.47
  15   5   6    0.82    1.47
  15   5   6   -0.42    1.14
 -15   5  -6    0.98    1.26
  16  -5   6   -0.77    1.53
 -16   5  -6   -0.19    1.38
  16   5   6    0.30    1.55
  16   5   6    1.14    1.31
  17  -5   6   -1.48    1.70
  17   5   6   -0.80    1.59
 -17   5  -6    1.70    1.49
  17   5   6   -0.78    1.30
 -18   6   6    1.72    1.45
  18   6  -6    2.03    1.50
 -18   6   6    0.31    1.42
 -17   6   6   -0.33    1.28
  17   6  -6    1.06    1.31
 -17   6   6    0.77    1.37
 -16   6   6    1.95    1.30
  16   6  -6    3.38    1.31
 -16   6   6    3.29    1.30
  15   6  -6    2.41    1.21
 -15   6   6    1.90    1.20
 -15   6   6    1.44    1.18
  14   6  -6    1.99    1.09
 -14   6   6    2.68    1.14
 -14   6   6    1.43    1.15
  13   6  -6    1.37    0.99
 -13   6   6    2.51    1.07
 -13   6   6    1.42    1.05
  12   6  -6   -1.19    0.90
 -12   6   6    0.41    0.93
 -12   6   6   -0.12    0.95
 -11  -6   6   11.42    1.13
 -11   6   6   10.59    1.20
  11   6  -6   10.99    1.15
 -10  -6   6   11.12    1.07
  10   6  -6   11.18    1.11
 -10   6   6   11.49    1.15
  -9  -6   6    0.29    0.69
   9   6  -6   -0.38    0.68
  -9   6   6    0.54    0.80
  -8  -6   6    0.89    0.69
  -8   6   6    0.24    0.79
   8   6  -6    0.58    0.68
  -7  -6   6   -0.16    0.63
  -7   6   6    0.04    0.74
   7   6  -6   -0.39    0.50
   7   6  -6   -0.13    0.59
  -6  -6   6    0.59    0.62
  -6   6   6   -1.10    0.68
   6   6  -6   -0.10    0.45
   6   6  -6    0.11    0.52
  -5   6   6   55.32    2.17
  -5   6   6   51.67    2.11
   5   6  -6   53.03    1.84
   5   6  -6   52.90    1.88
   4   6  -6    7.96    0.48
   4   6  -6    7.58    0.52
  -4   6   6    8.11    0.84
  -4   6   6    8.28    0.81
  -3   6   6   21.52    1.29
  -3   6   6   21.72    1.30
   3   6  -6   20.86    1.26
  -2  -6   6    9.35    1.06
  -2   6   6    7.27    0.81
  -2   6   6    8.05    0.80
   2   6  -6    8.71    0.86
  -1  -6   6   13.28    1.21
  -1   6   6   14.94    0.66
   1   6  -6   13.72    1.06
  -1   6   6   14.51    1.02
  -1   6   6   15.63    1.04
   0  -6   6    1.14    0.89
   0   6   6    2.21    0.68
   0   6  -6    1.74    0.68
   0   6   6    3.60    0.69
   1  -6   6    0.25    0.81
   1   6   6    0.18    0.61
  -1   6  -6    0.61    0.66
   1   6   6    1.89    0.70
   2  -6   6    2.34    0.92
   2   6   6    0.27    0.64
  -2   6  -6    0.35    0.38
  -2   6  -6   -0.31    0.66
   2   6   6    1.09    0.73
  -2   6  -6    0.10    0.36
   3  -6   6    9.12    1.09
  -3   6  -6   10.06    1.05
  -3   6  -6    9.17    0.67
   3   6   6    9.13    1.03
  -3   6  -6   10.09    0.66
   4  -6   6    0.29    0.98
   4   6   6   -0.04    0.79
  -4   6  -6   -0.31    0.53
  -4   6  -6   -0.84    0.70
  -4   6  -6    0.53    0.50
   5  -6   6   14.87    1.40
  -5   6  -6   16.24    1.06
   5   6   6   13.24    1.23
  -5   6  -6   16.04    1.11
   6  -6   6   10.73    1.32
  -6   6  -6   12.54    0.98
   6   6   6   12.73    1.24
   7  -6   6   15.46    1.53
   7   6   6   15.27    1.40
  -7   6  -6   14.20    1.10
   8  -6   6   21.22    1.63
  -8   6  -6   18.82    1.30
   8   6   6   20.86    1.63
   9  -6   6   24.75    1.83
   9   6   6   19.46    1.69
  -9   6  -6   22.61    1.51
  10  -6   6   -1.77    1.18
  10   6   6    1.28    1.15
 -10   6  -6   -0.32    0.92
  11  -6   6   -1.00    1.29
 -11   6  -6   -0.39    0.96
  11   6   6    2.11    1.22
  12  -6   6   -0.98    1.37
 -12   6  -6    1.91    1.15
  12   6   6    3.90    1.40
  13  -6   6   -1.15    1.35
 -13   6  -6   -0.37    1.12
  13   6   6   -1.52    1.29
  14  -6   6    1.49    1.54
 -14   6  -6    0.75    1.31
  14   6   6    0.94    1.44
  15  -6   6   -1.31    1.51
 -15   6  -6    0.63    1.40
  15   6   6    1.00    1.50
  16  -6   6   -0.81    1.64
  16   6   6   -0.09    1.57
 -16   6  -6    0.91    1.49
  17   7  -6   -0.53    1.33
 -17   7   6   -0.54    1.37
 -16   7   6    0.09    1.30
  16   7  -6    3.83    1.40
  15   7  -6   12.12    1.51
 -15   7   6    9.22    1.51
 -14   7   6   -1.65    1.11
  14   7  -6   -1.08    1.15
  13   7  -6    5.46    1.21
 -13   7   6    4.73    1.20
 -12   7   6    1.32    1.05
  12   7  -6    1.54    1.02
 -11   7   6    0.38    1.02
  11   7  -6    0.43    0.92
 -10   7   6    4.84    1.04
  10   7  -6    4.06    0.97
   9   7  -6    1.69    0.88
  -9   7   6    4.47    0.99
  -8   7   6    0.50    0.88
   8   7  -6   -1.06    0.74
   7   7  -6    8.33    0.88
  -7   7   6    9.05    1.07
  -6   7   6    5.26    0.94
   6   7  -6    3.68    0.60
   6   7  -6    4.42    0.68
   5   7  -6    1.37    0.54
   5   7  -6    0.08    0.45
  -5   7   6   -0.21    0.76
   4   7  -6    6.24    0.49
  -4   7   6    6.26    0.90
   4   7  -6    5.02    0.53
  -3   7   6   12.99    1.08
   3   7  -6   12.48    1.00
  -2   7   6   10.14    0.99
   2   7  -6   10.42    0.98
  -1   7   6    2.12    0.76
   1   7  -6    1.64    0.73
   0  -7   6   -0.70    0.91
   0   7  -6   -0.31    0.67
   0   7   6    1.70    0.75
   1  -7   6    8.33    1.23
  -1   7  -6    6.91    0.97
   1   7   6    8.00    0.98
   2  -7   6   -0.44    0.93
  -2   7  -6    0.94    0.40
  -2   7  -6   -0.35    0.74
   2   7   6    1.34    0.82
  -2   7  -6   -0.37    0.40
   3  -7   6   -0.64    1.03
  -3   7  -6    0.45    0.49
   3   7   6    0.21    0.84
  -3   7  -6   -0.68    0.49
  -3   7  -6   -0.77    0.74
   4  -7   6    8.14    1.21
   4   7   6    6.40    1.03
  -4   7  -6    6.93    0.72
  -4   7  -6    7.44    1.05
   5  -7   6    0.87    1.13
  -5   7  -6    0.56    0.85
   5   7   6    0.82    0.97
  -5   7  -6    1.11    0.67
   6  -7   6    1.04    1.21
  -6   7  -6    1.64    0.74
   6   7   6    0.16    0.99
   7  -7   6   -1.93    1.16
   7   7   6   -1.35    1.00
  -7   7  -6   -0.02    0.76
   8  -7   6   -1.39    1.19
   8   7   6    1.26    1.06
  -8   7  -6    0.22    0.80
   9  -7   6    1.97    1.41
   9   7   6   -0.71    1.14
  -9   7  -6    2.13    0.97
  10  -7   6   -0.36    1.33
 -10   7  -6    0.45    1.06
  10   7   6   -0.72    1.20
  11  -7   6    1.28    1.42
  11   7   6   -0.09    1.22
 -11   7  -6    0.26    1.08
  12  -7   6    4.33    1.69
 -12   7  -6    4.01    1.29
  12   7   6    2.45    1.37
  13  -7   6    3.43    1.61
  13   7   6    1.94    1.46
 -13   7  -6    4.73    1.38
  14  -7   6   -0.31    1.67
  14   7   6    2.46    1.59
 -14   7  -6    0.05    1.27
  15   8  -6   -1.30    1.26
 -15   8   6   -0.74    1.35
 -14   8   6    0.21    1.29
  14   8  -6    1.75    1.27
  13   8  -6    0.69    1.19
 -13   8   6    1.56    1.28
 -12   8   6    0.98    1.13
  12   8  -6    2.51    1.16
  11   8  -6    1.16    1.04
 -11   8   6   -0.76    1.02
 -10   8   6    4.92    1.19
  10   8  -6    5.44    1.07
  -9   8   6   -0.45    0.95
   9   8  -6   -0.03    0.89
  -8   8   6    2.66    1.06
   8   8  -6    3.73    0.89
   7   8  -6    0.13    0.75
  -7   8   6    0.60    0.96
  -6   8   6    0.36    0.91
   6   8  -6    0.34    0.68
  -5   8   6    3.08    0.98
   5   8  -6    3.08    0.66
   4   8  -6    0.64    0.52
  -4   8   6   -0.14    0.82
   4   8  -6    0.98    0.45
  -3   8   6    1.36    0.85
  -2   8   6    7.03    1.05
  -1   8   6    4.40    0.97
   0   8   6    6.85    1.03
   1  -8   6    4.02    1.26
  -1   8  -6    4.90    0.98
   1   8   6    3.83    0.97
   2  -8   6    1.76    1.13
  -2   8  -6    2.40    0.49
   2   8   6    2.54    0.97
  -2   8  -6    3.54    0.51
  -2   8  -6    3.32    0.95
   3  -8   6    2.34    1.26
  -3   8  -6   -0.08    0.87
   3   8   6    0.65    0.95
  -3   8  -6   -0.34    0.53
   4  -8   6    1.32    1.24
  -4   8  -6    1.08    0.96
   4   8   6   -0.91    0.98
  -4   8  -6    1.87    0.64
   5  -8   6    7.40    1.41
  -5   8  -6    4.87    1.18
   5   8   6    7.70    1.24
  -5   8  -6    5.02    0.83
   6  -8   6    3.05    1.39
   6   8   6    6.07    1.22
  -6   8  -6    3.31    0.86
   7  -8   6    5.85    1.45
   7   8   6    4.35    1.27
  -7   8  -6    6.19    1.02
   8  -8   6    0.12    1.36
  -8   8  -6    0.41    0.95
   8   8   6    1.98    1.24
   9  -8   6   -0.26    1.49
   9   8   6    0.54    1.26
  -9   8  -6   -0.27    1.02
  10  -8   6    0.57    1.48
 -10   8  -6   -0.57    1.13
  10   8   6   -0.81    1.29
  11  -8   6   -0.97    1.47
  11   8   6    2.08    1.37
 -11   8  -6    1.30    1.18
  12  -8   6    1.30    1.57
 -12   8  -6    0.38    1.25
  12   8   6   -1.06    1.37
  12   9  -6    1.19    1.20
 -12   9   6    0.00    1.29
  11   9  -6    2.27    1.15
 -11   9   6    3.29    1.31
 -10   9   6    0.94    1.21
  10   9  -6    0.09    1.04
   9   9  -6    0.79    0.98
  -9   9   6   -0.93    1.13
  -8   9   6    1.74    1.16
   8   9  -6    1.92    0.96
  -7   9   6    1.72    1.07
   7   9  -6    0.56    0.81
   6   9  -6    0.05    0.74
  -6   9   6   -0.14    1.08
  -5   9   6   -1.18    0.94
   5   9  -6    0.37    0.69
  -4   9   6    1.06    1.02
   4   9  -6    3.47    0.63
  -3   9   6    0.87    1.01
  -2   9   6   -0.36    0.98
  -1   9   6    0.88    0.95
   0   9   6    2.36    1.07
   1   9   6    7.81    1.26
  -2   9  -6    1.45    0.54
   2   9   6    2.82    1.10
   3  -9   6   -0.23    1.37
  -3   9  -6    0.23    0.60
   3   9   6   -0.52    1.06
   4  -9   6    1.40    1.41
   4   9   6    1.52    1.12
  -4   9  -6    0.52    0.69
   5  -9   6   -0.53    1.36
   5   9   6    1.44    1.16
  -5   9  -6    0.71    0.77
   6  -9   6    1.54    1.47
   6   9   6   -0.25    1.13
  -6   9  -6   -0.33    0.81
   7  -9   6    2.85    1.53
  -7   9  -6    1.08    0.98
   7   9   6    1.72    1.27
   8  -9   6   -0.51    1.44
  -8   9  -6   -0.90    0.99
   8   9   6   -0.76    1.30
   9  -9   6    5.21    1.68
   9   9   6    3.83    1.45
  -9   9  -6    0.41    1.11
  10  -9   6    3.92    1.62
  -8  10   6    0.86    1.29
   8  10  -6    0.51    1.02
   7  10  -6   -0.06    0.92
  -7  10   6   -0.96    1.20
   6  10  -6    0.68    0.84
  -6  10   6   -0.84    1.11
  -5  10   6   -0.58    1.12
   5  10  -6   -0.31    0.73
   4  10  -6    0.28    0.67
  -4  10   6   -0.71    1.11
  -3  10   6    1.81    1.16
  -2  10   6    0.31    1.14
  -1  10   6    2.79    1.20
   0  10   6    0.06    1.15
   1  10   6    2.07    1.22
   2  10   6   -0.11    1.17
   3  10   6    2.76    1.32
  -3  10  -6    1.61    0.69
   4  10   6    1.65    1.33
  -4  10  -6   -0.57    0.75
  -5  10  -6    0.36    0.81
   5  10   6    0.71    1.26
   6 -10   6    2.11    1.73
  22   0  -7    0.47    1.34
  21   0  -7   -1.41    1.48
  21   0  -7    2.11    1.29
  20   0  -7   -0.50    1.26
  20   0  -7    0.86    1.14
 -19   0   7    9.58    1.35
 -19   0   7    7.43    1.36
  19   0  -7   12.27    1.37
  19   0  -7    7.45    1.54
  18   0  -7    0.39    1.23
 -18   0   7   -0.34    1.06
 -18   0   7    0.85    1.10
  18   0  -7   -0.10    0.97
 -17   0   7   34.81    2.13
  17   0  -7   37.01    2.39
  17   0  -7   34.03    1.86
 -17   0   7   40.31    2.21
 -16   0   7    0.28    0.93
  16   0  -7   -0.30    0.95
  16   0  -7   -0.93    0.83
 -16   0   7   -0.10    0.92
  15   0  -7    2.58    0.84
 -15   0   7    0.59    0.87
  15   0  -7    1.71    0.95
 -14   0   7    0.29    0.80
  14   0  -7    0.21    0.74
 -14   0   7    0.31    0.81
  14   0  -7   -0.33    0.85
  13   0  -7   27.17    1.42
 -13   0   7   28.28    1.56
 -13   0   7   28.51    1.57
  13   0  -7   30.34    1.82
  12   0  -7    0.50    0.61
 -12   0   7   -0.81    0.59
  12   0  -7   -0.02    0.77
 -12   0   7    0.63    0.61
  11   0  -7   38.98    1.56
 -11   0   7   35.01    1.66
  11   0  -7   40.57    1.87
  10   0  -7   -0.62    0.57
 -10   0   7   -0.11    0.49
  10   0  -7   -0.20    0.51
   9   0  -7   39.55    1.51
  -9   0   7   40.80    1.68
   9   0  -7   40.46    1.77
   8   0  -7    0.25    0.51
   8   0  -7   -0.27    0.40
  -8   0   7   -0.08    0.40
   7   0  -7   55.67    2.00
   7   0  -7   55.45    1.85
  -7   0   7   55.18    1.97
   7   0  -7   54.20    2.03
  -6   0   7    0.55    0.35
   6   0  -7   -0.14    0.40
   6   0  -7   -0.45    0.33
   6   0  -7   -0.65    0.28
   6   0  -7    0.45    0.32
   5   0  -7  193.88    5.67
   5   0  -7  193.54    6.04
  -5   0   7  198.07    5.70
  -5   0   7  193.60    6.01
  -5   0   7  198.07    5.50
   5   0  -7  188.82    5.99
  -4   0   7    0.20    0.30
  -4   0   7    0.18    0.31
  -4   0   7   -0.14    0.34
   4   0  -7    0.48    0.28
   4   0  -7    0.19    0.34
  -4   0   7   -0.12    0.21
   3   0  -7  438.90   13.18
  -3   0   7  443.23   13.18
  -3   0   7  433.91   12.47
  -3   0   7  439.17   13.16
   3   0  -7  432.88   13.18
  -3   0   7  441.33   13.87
  -3   0   7  435.63   12.28
   2   0  -7    0.34    0.28
  -2   0   7    0.04    0.24
  -2   0   7   -0.40    0.27
   2   0  -7   -0.16    0.27
  -2   0   7   -0.24    0.27
  -2   0   7    0.21    0.28
   2   0  -7   -0.04    0.28
   1   0  -7    1.99    0.34
   1   0  -7    3.22    0.39
   1   0  -7    2.74    0.40
  -1   0   7    2.85    0.34
  -1   0   7    3.42    0.43
  -1   0   7    3.95    0.38
  -1   0   7    2.45    0.37
   0   0   7   -0.09    0.32
   0   0  -7   -0.16    0.27
   0   0  -7   -0.30    0.27
   0   0   7    0.07    0.30
   0   0  -7   -0.42    0.30
   0   0   7   -0.32    0.25
   0   0   7   -0.18    0.26
   1   0   7   15.64    0.80
  -1   0  -7   15.39    0.83
  -1   0  -7   16.14    0.83
  -1   0  -7   14.37    0.88
   1   0   7   14.83    0.88
   1   0   7   15.53    0.70
   2   0   7    0.12    0.36
   2   0   7    0.48    0.32
  -2   0  -7    0.44    0.36
  -2   0  -7   -0.41    0.34
  -2   0  -7    0.30    0.37
   3   0   7  159.42    4.74
   3   0   7  161.77    5.16
  -3   0  -7  158.35    5.15
  -3   0  -7  164.88    5.07
  -4   0  -7    0.17    0.40
  -4   0  -7    0.11    0.40
   4   0   7   -0.24    0.46
   4   0   7    0.38    0.40
   5   0   7    8.15    0.64
   5   0   7    9.20    0.84
  -5   0  -7   10.54    0.78
   6   0   7    1.35    0.61
  -6   0  -7    0.12    0.50
   6   0   7   -1.30    0.45
   7   0   7  226.30    6.78
   7   0   7  225.61    7.37
  -7   0  -7  238.71    7.28
   8   0   7    0.25    0.59
  -8   0  -7   -0.02    0.60
   8   0   7    0.08    0.68
  -9   0  -7    5.77    0.88
   9   0   7    4.42    0.75
   9   0   7    4.18    0.93
  10   0   7    0.28    0.67
 -10   0  -7    0.80    0.79
  10   0   7    0.71    0.87
  11   0   7    1.66    0.90
 -11   0  -7    1.13    0.82
  11   0   7    1.40    0.79
  12   0   7    0.42    0.83
 -12   0  -7    0.71    0.86
  12   0   7   -1.41    0.93
  13   0   7   36.52    1.88
  13   0   7   40.34    2.39
 -13   0  -7   35.67    2.15
  14   0   7    0.83    1.15
 -14   0  -7   -1.41    0.91
  14   0   7    0.60    0.97
  15   0   7    8.75    1.17
  15   0   7    7.35    1.51
 -15   0  -7    3.58    1.16
 -16   0  -7    0.00    1.20
  16   0   7    0.20    1.03
  17   0   7   -1.47    1.09
 -17   0  -7    1.12    1.34
  18   0   7    0.08    1.14
 -18   0  -7    1.08    1.32
  19   0   7    0.34    1.17
  22  -1  -7   -0.85    1.23
  22   1  -7   -0.96    1.62
  22   1  -7    0.97    1.27
  21  -1  -7   -0.14    1.19
  21   1  -7    0.96    1.29
  21   1  -7   -1.47    1.51
  20  -1  -7   13.65    1.45
 -20   1   7   12.14    1.63
  20   1  -7   12.63    1.45
  20   1  -7   11.86    1.84
 -20   1   7   12.77    1.58
  19  -1  -7    8.47    1.52
  19  -1  -7    7.54    1.25
 -19   1   7    6.69    1.28
 -19   1   7    3.91    1.24
  19   1  -7    8.14    1.24
  19   1  -7    6.80    1.47
  18  -1  -7    0.47    1.20
  18  -1  -7    1.26    1.02
  18   1  -7   -0.61    1.23
  18   1  -7    0.17    0.98
 -18   1   7   -0.43    1.10
 -18   1   7    0.19    1.09
  17  -1  -7   15.78    1.59
 -17  -1   7   16.41    1.43
 -17  -1   7   15.21    1.41
  17  -1  -7   14.97    1.30
  17   1  -7   16.56    1.59
  17   1  -7   14.77    1.29
 -17   1   7   14.59    1.42
 -17   1   7   15.60    1.47
  16  -1  -7    0.50    0.88
  16  -1  -7   -1.03    1.01
 -16  -1   7   -0.64    0.88
 -16  -1   7   -0.37    0.88
  16   1  -7    0.69    0.86
 -16   1   7   -0.48    0.94
 -16   1   7    0.29    0.93
  16   1  -7   -0.77    0.96
  15  -1  -7   82.49    2.84
  15  -1  -7   76.78    3.15
 -15  -1   7   79.77    3.07
 -15  -1   7   77.96    3.02
 -15   1   7   76.68    3.05
  15   1  -7   73.19    2.78
 -15   1   7   74.82    3.06
  15   1  -7   81.80    3.22
  14  -1  -7   23.50    1.59
  14  -1  -7   19.35    1.29
 -14  -1   7   24.04    1.57
 -14   1   7   21.95    1.46
 -14   1   7   18.62    1.42
  14   1  -7   21.80    1.32
  14   1  -7   21.08    1.59
 -13  -1   7   51.20    2.18
 -13  -1   7   53.89    1.86
  13  -1  -7   50.59    1.97
  13  -1  -7   47.62    2.31
  13   1  -7   49.90    2.27
  13   1  -7   49.72    1.96
 -13   1   7   48.57    2.17
 -13   1   7   50.46    2.18
 -12  -1   7    9.69    0.93
  12  -1  -7   10.79    1.09
  12  -1  -7   10.96    0.91
  12   1  -7   12.66    1.16
 -12   1   7   13.69    1.05
 -12   1   7   12.25    1.03
  12   1  -7   12.77    0.92
  11  -1  -7    8.02    0.90
 -11  -1   7    7.24    0.79
  11  -1  -7    7.85    0.76
  11   1  -7    5.28    0.82
 -11   1   7    7.96    0.87
 -11   1   7    7.28    0.85
  11   1  -7    8.43    0.75
  10  -1  -7    7.01    0.70
  10  -1  -7   10.76    0.95
 -10  -1   7    8.63    0.76
  10   1  -7    9.19    0.72
  10   1  -7    8.84    0.90
 -10   1   7    7.18    0.77
   9  -1  -7  105.07    3.65
   9  -1  -7  108.78    3.33
  -9  -1   7  106.69    3.54
   9   1  -7  108.27    3.55
  -9   1   7  105.64    3.60
   9   1  -7  107.08    3.31
   9   1  -7  106.44    3.64
  -9   1   7  103.89    3.43
   8  -1  -7    0.25    0.43
   8  -1  -7    0.28    0.52
  -8  -1   7    0.52    0.42
   8   1  -7    0.41    0.40
  -8   1   7   -0.06    0.47
   8   1  -7   -0.23    0.40
   8   1  -7   -0.11    0.50
  -8   1   7   -0.66    0.50
   7  -1  -7   11.04    0.83
  -7  -1   7   12.47    0.81
   7  -1  -7   11.33    0.75
  -7   1   7   11.60    0.78
  -7   1   7   13.99    0.92
   7   1  -7   12.48    0.76
   7   1  -7   13.65    0.71
   7   1  -7   11.84    0.82
   7   1  -7   12.28    0.77
  -6  -1   7  144.58    4.50
   6  -1  -7  144.78    4.59
   6  -1  -7  146.20    4.27
   6   1  -7  138.86    4.50
  -6   1   7  144.70    4.55
   6   1  -7  143.93    4.24
  -6   1   7  135.72    4.55
  -6   1   7  142.91    4.32
   6   1  -7  148.86    4.58
   5  -1  -7   99.25    3.04
  -5  -1   7  101.12    3.20
  -5  -1   7   99.41    2.96
   5  -1  -7   99.56    3.28
   5  -1  -7   97.93    3.23
   5   1  -7   99.75    3.21
  -5   1   7  100.04    3.25
   5   1  -7  101.54    3.25
  -5   1   7   98.20    3.25
  -5   1   7  102.46    3.08
   4  -1  -7  361.00   10.25
  -4  -1   7  349.99   11.42
  -4  -1   7  364.99   10.79
   4  -1  -7  357.49   10.84
  -4  -1   7  361.62   10.11
   4  -1  -7  362.14   10.84
  -4   1   7  354.11   10.27
  -4   1   7  371.05   10.86
   4   1  -7  351.47   10.79
  -4   1   7  350.81   10.84
   4   1  -7  350.90   10.81
  -3  -1   7    6.45    0.57
  -3  -1   7    6.97    0.45
  -3  -1   7    5.50    0.43
   3  -1  -7    8.04    0.54
   3  -1  -7    5.60    0.45
   3  -1  -7    5.54    0.51
  -3   1   7    7.21    0.54
  -3   1   7    5.67    0.47
  -3   1   7    6.41    0.51
   3   1  -7    6.06    0.54
   3   1  -7    5.98    0.47
   3   1  -7    6.44    0.46
   2  -1  -7   27.33    1.10
  -2  -1   7   25.34    1.00
  -2  -1   7   26.32    1.14
  -2  -1   7   26.98    0.99
   2  -1  -7   26.05    1.06
   2   1  -7   26.72    1.04
  -2   1   7   26.13    1.05
   2   1  -7   25.84    1.15
  -2   1   7   26.24    1.02
   2   1  -7   25.32    1.01
  -2   1   7   24.59    1.07
  -2   1   7   26.45    1.12
  -1  -1   7   -0.47    0.30
   1  -1  -7    0.33    0.29
  -1  -1   7    0.00    0.20
  -1  -1   7    0.45    0.25
   1  -1  -7    0.22    0.30
   1  -1  -7    0.24    0.30
  -1  -1   7    0.44    0.34
  -1   1   7   -0.20    0.30
   1   1  -7    0.11    0.27
   1   1  -7   -0.04    0.27
   1   1  -7   -0.09    0.31
  -1   1   7   -0.16    0.27
  -1   1   7    0.46    0.30
  -1   1   7    0.06    0.32
   0  -1   7   -0.08    0.26
   0  -1  -7    0.03    0.31
   0  -1  -7   -0.01    0.30
   0  -1  -7    0.03    0.30
   0  -1   7    0.47    0.34
   0   1   7    0.20    0.32
   0   1   7   -0.48    0.31
   0   1   7    0.39    0.30
   0   1  -7    0.05    0.29
   0   1  -7    0.09    0.35
   0   1   7   -0.09    0.27
   0   1  -7    1.23    0.35
  -1  -1  -7    5.35    0.50
   1  -1   7    4.83    0.48
  -1  -1  -7    3.88    0.46
  -1  -1  -7    4.86    0.53
   1   1   7    4.77    0.45
  -1   1  -7    5.91    0.51
   1   1   7    4.14    0.44
  -1   1  -7    5.00    0.53
   1   1   7    4.21    0.53
  -1   1  -7    4.28    0.44
  -2  -1  -7    8.47    0.66
  -2  -1  -7    6.51    0.59
  -2  -1  -7    8.53    0.62
   2  -1   7    7.78    0.59
   2   1   7   10.17    0.74
  -2   1  -7    6.16    0.61
   2   1   7    7.50    0.55
   2   1   7    7.27    0.56
  -2   1  -7    7.00    0.58
  -2   1  -7    6.90    0.56
   3  -1   7    0.91    0.41
  -3  -1  -7    1.16    0.38
  -3  -1  -7    0.73    0.40
   3  -1   7    1.11    0.26
  -3   1  -7    0.82    0.41
   3   1   7    1.45    0.50
   3   1   7    1.23    0.41
  -3   1  -7    0.73    0.39
   4  -1   7   38.89    1.26
  -4  -1  -7   37.38    1.56
   4  -1   7   38.82    1.57
   4   1   7   39.79    1.71
  -4   1  -7   35.46    1.59
   4   1   7   36.82    1.44
  -4   1  -7   37.75    1.52
   5  -1   7   10.80    0.81
  -5  -1  -7    8.85    0.77
   5  -1   7    9.94    0.64
  -5   1  -7    9.43    0.80
   5   1   7    8.80    0.88
  -5   1  -7    9.21    0.75
   5   1   7    9.61    0.70
   6  -1   7    1.60    0.43
   6  -1   7    1.89    0.59
  -6  -1  -7    1.26    0.58
   6  -1   7    1.30    0.43
  -6   1  -7    0.93    0.56
   6   1   7    1.44    0.53
  -6   1  -7    1.88    0.58
   6   1   7    3.03    0.74
   7  -1   7   48.65    1.69
  -7  -1  -7   46.79    2.01
   7  -1   7   47.82    2.07
   7   1   7   48.45    1.84
  -7   1  -7   50.62    2.00
   7   1   7   50.07    2.21
  -8  -1  -7    4.98    0.79
   8  -1   7    5.45    0.82
   8  -1   7    4.42    0.60
  -8   1  -7    2.98    0.75
   8   1   7    4.63    0.85
   8   1   7    4.66    0.70
   9  -1   7    2.96    0.62
  -9  -1  -7    4.80    0.86
   9  -1   7    4.41    0.87
   9   1   7    4.04    0.76
  -9   1  -7    2.65    0.81
   9   1   7    5.22    0.98
  10  -1   7   14.16    1.24
  10  -1   7   13.31    0.94
 -10  -1  -7   14.19    1.13
 -10   1  -7   13.81    1.16
  10   1   7   12.17    1.03
  10   1   7   13.28    1.26
 -11  -1  -7    0.88    0.87
  11  -1   7    0.25    0.86
  11  -1   7    0.46    0.69
 -11   1  -7    0.63    0.87
  11   1   7    2.37    1.01
  11   1   7   -0.43    0.81
 -12  -1  -7   17.06    1.35
  12  -1   7   16.71    1.11
  12  -1   7   17.44    1.51
  12   1   7   20.67    1.70
 -12   1  -7   18.47    1.48
  12   1   7   16.27    1.25
  13  -1   7    5.11    1.20
 -13  -1  -7    4.27    1.10
  13  -1   7    4.72    0.88
  13   1   7    4.98    1.01
 -13   1  -7    6.48    1.09
  13   1   7    5.64    1.22
  14  -1   7    1.18    0.85
 -14  -1  -7   -1.38    1.02
  14   1   7   -0.09    0.94
 -14   1  -7    0.08    1.06
  14   1   7    2.88    1.25
 -15  -1  -7    8.38    1.37
  15  -1   7    5.59    0.99
  15   1   7    5.21    1.13
 -15   1  -7    4.78    1.28
  15   1   7    6.78    1.51
 -16  -1  -7    0.71    1.20
  16  -1   7   -0.49    0.91
  16   1   7   -2.81    1.07
 -16   1  -7    1.81    1.29
  16   1   7   -1.81    1.19
  17  -1   7    0.65    0.98
 -17  -1  -7    1.36    1.35
  17   1   7   -1.21    1.18
 -17   1  -7    0.08    1.33
  18  -1   7    1.88    1.03
  18   1   7    0.28    1.27
 -18   1  -7    1.41    1.36
  19  -1   7    0.29    1.01
  19   1   7    4.00    1.39
 -19   1  -7    2.04    1.58
  22  -2  -7   -0.90    1.16
  22   2  -7    0.06    1.68
 -22   2   7    0.92    1.55
 -22   2   7   -1.28    1.46
  22   2  -7    0.12    1.38
  21  -2  -7    1.67    1.18
  21   2  -7    0.43    1.21
 -21   2   7   -0.07    1.41
 -21   2   7   -0.07    1.39
  21   2  -7    0.58    1.60
  20  -2  -7    3.79    1.17
 -20   2   7    0.51    1.20
 -20   2   7    4.29    1.43
  20   2  -7    0.26    1.12
  20   2  -7    1.58    1.50
  19  -2  -7    2.42    1.07
 -19   2   7    0.93    1.12
 -19   2   7    1.15    1.27
  19   2  -7    2.86    1.14
  19   2  -7    2.41    1.44
  18  -2  -7    1.62    1.03
  18   2  -7    4.25    1.38
 -18   2   7    0.77    1.22
 -18   2   7    2.13    1.21
  18   2  -7    1.30    1.01
  17  -2  -7    0.34    1.08
  17  -2  -7    0.83    0.93
  17   2  -7    1.26    0.94
 -17   2   7    1.22    1.03
 -17   2   7    0.62    1.03
  17   2  -7    0.51    1.19
  16  -2  -7    5.93    1.19
  16  -2  -7    5.73    0.95
  16   2  -7    5.47    0.99
 -16   2   7    4.45    1.07
 -16   2   7    5.07    1.10
  16   2  -7    5.53    1.17
  15  -2  -7    3.56    1.06
  15  -2  -7    4.39    0.87
 -15  -2   7    5.62    0.93
  15   2  -7    6.07    1.20
 -15   2   7    3.70    0.96
  15   2  -7    4.78    0.88
 -15   2   7    5.70    1.04
  14  -2  -7   21.75    1.29
 -14  -2   7   22.04    1.48
  14  -2  -7   21.59    1.55
  14   2  -7   22.87    1.30
  14   2  -7   17.18    1.48
 -14   2   7   19.33    1.46
 -14   2   7   19.94    1.46
  13  -2  -7    6.42    0.82
 -13  -2   7    8.29    0.92
  13  -2  -7    9.46    1.09
  13   2  -7    6.77    1.07
 -13   2   7    7.72    0.97
 -13   2   7    6.67    0.96
  13   2  -7    8.90    0.85
 -12  -2   7    9.30    0.86
  12  -2  -7    6.87    0.78
  12  -2  -7    9.45    1.03
  12   2  -7    8.58    0.82
 -12   2   7    8.89    1.00
 -12   2   7    8.05    0.98
 -12   2   7   10.14    1.01
  12   2  -7    5.47    0.96
  11  -2  -7   29.42    1.08
  11  -2  -7   30.27    1.58
 -11  -2   7   32.79    1.53
  11  -2  -7   29.95    1.36
  11   2  -7   33.96    1.69
 -11   2   7   32.45    1.56
  11   2  -7   30.96    1.48
 -11   2   7   31.66    1.57
  11   2  -7   29.51    1.32
 -11   2   7   31.42    1.53
  10  -2  -7    8.39    0.48
 -10  -2   7    7.37    0.74
  10  -2  -7    7.52    0.88
  10  -2  -7    7.84    0.70
  10   2  -7    7.54    0.86
  10   2  -7    8.84    0.75
 -10   2   7    8.16    0.87
 -10   2   7    7.00    0.83
  10   2  -7    8.89    0.71
   9  -2  -7   31.34    1.54
   9  -2  -7   28.79    1.27
  -9  -2   7   33.64    1.40
   9  -2  -7   30.07    1.38
  -9   2   7   31.98    1.46
   9   2  -7   29.47    1.49
  -9   2   7   32.63    1.53
   9   2  -7   31.99    1.44
   9   2  -7   31.17    1.25
   8  -2  -7   34.70    1.29
   8  -2  -7   34.22    1.39
  -8  -2   7   29.83    1.35
   8  -2  -7   34.06    1.49
   8   2  -7   33.58    1.44
  -8   2   7   34.94    1.45
   8   2  -7   34.87    1.28
   8   2  -7   31.74    1.48
  -8   2   7   36.24    1.54
   7  -2  -7   81.87    2.57
   7  -2  -7   77.18    2.75
   7  -2  -7   80.05    2.51
   7   2  -7   78.66    2.68
  -7   2   7   82.15    2.61
  -7   2   7   81.39    2.78
  -7   2   7   78.78    2.76
   7   2  -7   78.86    2.68
   7   2  -7   80.69    2.46
   7   2  -7   79.89    2.74
  -6  -2   7   30.79    1.38
   6  -2  -7   32.52    1.22
   6  -2  -7   29.43    1.34
   6  -2  -7   31.33    1.16
   6   2  -7   28.12    1.23
   6   2  -7   30.68    1.29
  -6   2   7   30.28    1.26
  -6   2   7   32.69    1.32
  -6   2   7   29.97    1.31
  -5  -2   7  139.39    4.19
   5  -2  -7  136.20    4.01
   5  -2  -7  135.65    4.31
   5  -2  -7  135.51    4.02
  -5  -2   7  130.88    4.55
  -5  -2   7  134.58    4.01
  -5   2   7  135.51    4.07
   5   2  -7  134.60    4.27
   5   2  -7  133.51    4.22
  -5   2   7  134.45    4.31
  -5   2   7  134.24    4.32
   4  -2  -7   18.53    0.82
  -4  -2   7   15.57    0.93
  -4  -2   7   16.69    0.84
   4  -2  -7   18.66    0.89
   4  -2  -7   18.83    0.79
  -4  -2   7   18.63    0.77
  -4   2   7   17.90    0.90
   4   2  -7   17.95    0.82
   4   2  -7   17.51    0.86
  -4   2   7   16.84    0.89
  -4   2   7   17.83    0.87
   3  -2  -7    0.28    0.32
   3  -2  -7   -0.26    0.35
  -3  -2   7   -0.20    0.35
  -3  -2   7    0.11    0.23
   3  -2  -7    0.29    0.30
  -3  -2   7   -0.57    0.35
  -3   2   7    0.62    0.37
   3   2  -7    0.33    0.36
  -3   2   7   -0.05    0.33
   3   2  -7   -0.08    0.30
   3   2  -7   -0.19    0.25
  -3   2   7    0.51    0.35
  -2  -2   7    5.37    0.55
  -2  -2   7    4.47    0.50
  -2  -2   7    4.97    0.33
   2  -2  -7    5.11    0.41
   2  -2  -7    4.73    0.41
   2  -2  -7    5.13    0.51
  -2  -2   7    4.57    0.29
  -2   2   7    4.25    0.48
   2   2  -7    4.67    0.40
  -2   2   7    4.67    0.48
  -2   2   7    3.36    0.43
   2   2  -7    4.03    0.38
  -2   2   7    4.14    0.43
   2   2  -7    4.36    0.51
   1  -2  -7   70.34    2.26
  -1  -2   7   74.06    2.26
   1  -2  -7   76.26    2.26
   1  -2  -7   73.78    2.44
  -1  -2   7   71.93    2.64
  -1  -2   7   74.47    2.32
  -1  -2   7   72.31    2.27
   1   2  -7   73.28    2.34
  -1   2   7   74.05    2.50
   1   2  -7   73.81    2.39
  -1   2   7   72.21    2.30
  -1   2   7   74.51    2.48
   1   2  -7   70.26    2.63
  -1   2   7   71.56    2.44
   0  -2  -7    0.07    0.33
   0  -2   7    0.58    0.22
   0  -2  -7    0.13    0.28
   0  -2  -7   -0.27    0.31
   0  -2   7    0.41    0.40
   0  -2  -7    0.45    0.30
   0   2   7    0.05    0.34
   0   2  -7   -0.04    0.28
   0   2  -7    0.21    0.29
   0   2   7    0.64    0.40
   0   2  -7   -0.09    0.37
   0   2   7    0.45    0.35
   0   2   7    0.10    0.27
   1  -2   7   14.34    0.85
   1  -2   7   14.45    0.69
  -1  -2  -7   15.76    0.87
  -1  -2  -7   15.07    0.71
  -1  -2  -7   13.94    0.75
   1   2   7   14.85    0.89
   1   2   7   16.07    0.77
   1   2   7   14.71    0.79
  -1   2  -7   13.64    0.78
  -1   2  -7   15.40    0.94
  -1   2  -7   13.44    0.74
   1   2   7   16.75    0.92
  -2  -2  -7  216.51    6.87
   2  -2   7  213.19    6.49
  -2  -2  -7  220.15    6.19
  -2  -2  -7  216.15    6.61
   2  -2   7  208.81    6.30
   2   2   7  213.05    6.23
  -2   2  -7  219.33    7.04
  -2   2  -7  215.50    6.54
   2   2   7  208.64    6.71
  -2   2  -7  209.06    6.59
   2   2   7  203.80    6.61
   3  -2   7    3.53    0.42
   3  -2   7    2.85    0.59
  -3  -2  -7    2.89    0.52
  -3  -2  -7    3.10    0.42
  -3  -2  -7    3.12    0.46
  -3   2  -7    3.02    0.48
   3   2   7    2.77    0.48
   3   2   7    3.45    0.51
  -3   2  -7    2.97    0.46
   3   2   7    3.51    0.62
  -4  -2  -7    1.45    0.51
  -4  -2  -7    1.11    0.39
  -4  -2  -7    1.73    0.44
   4   2   7    1.17    0.54
  -4   2  -7    1.35    0.46
  -4   2  -7    0.54    0.46
   4   2   7    2.02    0.49
  -5  -2  -7  343.24   10.39
  -5   2  -7  342.77   10.37
   5   2   7  339.12    9.81
  -5   2  -7  338.56   10.42
   5   2   7  327.67   10.54
   6  -2   7    3.67    0.60
  -6  -2  -7    2.50    0.58
  -6   2  -7    3.05    0.62
   6   2   7    3.31    0.62
  -6   2  -7    3.36    0.65
   6   2   7    3.16    0.73
   7  -2   7   21.39    1.29
  -7  -2  -7   18.84    1.20
  -7   2  -7   20.43    1.24
  -7   2  -7   20.02    1.25
   7   2   7   21.42    1.25
   7   2   7   20.09    1.41
  -8  -2  -7   24.93    1.45
   8  -2   7   22.11    1.44
   8   2   7   24.33    1.65
   8   2   7   23.02    1.37
  -8   2  -7   25.08    1.52
  -8   2  -7   23.27    1.40
   9  -2   7    1.06    0.70
  -9  -2  -7    0.43    0.71
   9   2   7   -0.04    0.78
  -9   2  -7    1.18    0.78
   9   2   7    1.43    0.73
  10  -2   7    0.84    0.75
 -10  -2  -7   -0.54    0.77
  10   2   7   -0.92    0.91
 -10   2  -7   -0.20    0.79
  10   2   7    1.24    0.79
  11  -2   7    9.84    1.17
 -11  -2  -7   10.73    1.15
  11   2   7   11.10    1.30
  11   2   7   11.80    1.11
 -11   2  -7   11.64    1.22
 -12  -2  -7    2.39    0.98
  12   2   7    1.14    0.94
  12   2   7    1.23    1.11
 -12   2  -7    3.29    1.03
 -13  -2  -7    2.87    1.06
 -13   2  -7    6.00    1.18
  13   2   7    3.98    1.28
  13   2   7    5.54    1.07
 -14  -2  -7    5.10    1.19
  14   2   7    6.14    1.17
 -14   2  -7    4.91    1.24
  14   2   7    5.74    1.46
 -15  -2  -7   11.84    1.48
  15   2   7   14.78    1.77
 -15   2  -7   11.39    1.51
  15   2   7   11.05    1.37
  16   2   7    2.08    1.29
  16   2   7    1.12    1.32
 -16   2  -7    3.99    1.37
  17   2   7   -0.73    1.34
 -17   2  -7    1.79    1.41
  17   2   7    1.11    1.32
 -18   2  -7    0.12    1.35
  18   2   7    2.55    1.42
  18   2   7    1.07    1.64
  19   2   7   -1.45    1.37
 -19   2  -7    0.93    1.59
  21  -3  -7   -0.41    0.91
  21   3  -7    1.46    1.63
 -21   3   7   -0.60    1.47
 -21   3   7   -1.05    1.41
  21   3  -7    1.93    1.26
  20  -3  -7   -0.16    0.92
 -20   3   7    0.28    1.41
  20   3  -7   -0.52    1.45
  20   3  -7    1.08    1.23
 -20   3   7    0.41    1.35
  19  -3  -7    3.15    0.92
 -19   3   7    5.71    1.41
  19   3  -7    4.82    1.50
  19   3  -7    3.37    1.13
 -19   3   7    2.85    1.38
  18  -3  -7    6.44    0.97
 -18   3   7    4.56    1.29
  18   3  -7    6.82    1.54
  18   3  -7    6.14    1.15
 -18   3   7    6.33    1.28
  17  -3  -7   52.46    2.10
 -17   3   7   55.78    2.80
  17   3  -7   52.62    2.84
  17   3  -7   56.06    2.34
 -17   3   7   57.41    2.72
  16  -3  -7    0.65    0.76
  16   3  -7    0.40    1.13
 -16   3   7    0.80    1.05
  16   3  -7   -0.97    0.83
 -16   3   7   -1.01    1.04
  15  -3  -7    4.43    0.80
  15  -3  -7    3.83    1.05
 -15   3   7    3.64    1.04
 -15   3   7    3.89    1.09
  15   3  -7    4.73    1.17
  15   3  -7    2.60    0.84
  14  -3  -7    1.56    0.94
  14  -3  -7    3.75    0.71
  14   3  -7    3.76    0.78
 -14   3   7    3.67    0.99
 -14   3   7    1.44    0.97
  14   3  -7    2.22    1.05
  13  -3  -7   14.00    1.23
 -13  -3   7   14.78    1.06
  13  -3  -7   12.42    0.89
  13  -3  -7   13.73    0.75
 -13   3   7   11.20    1.15
  13   3  -7   11.62    1.23
 -13   3   7   14.70    1.28
  13   3  -7   12.18    0.99
 -13   3   7   13.87    1.25
  12  -3  -7   54.56    1.73
  12  -3  -7   54.12    2.41
  12  -3  -7   51.69    1.98
  12  -3  -7   51.73    1.88
  12   3  -7   51.63    1.98
  12   3  -7   54.69    2.27
 -12   3   7   53.74    2.33
  12   3  -7   54.54    2.35
 -12   3   7   56.79    2.27
 -12   3   7   55.35    2.37
  11  -3  -7    2.41    0.55
  11  -3  -7    3.49    0.80
  11  -3  -7    3.64    0.62
  11  -3  -7    3.17    0.41
 -11   3   7    3.11    0.80
  11   3  -7    4.10    0.84
  11   3  -7    3.76    0.62
 -11   3   7    2.79    0.79
  11   3  -7    2.79    0.66
 -11   3   7    2.94    0.81
  10  -3  -7   17.46    0.72
 -10  -3   7   15.06    0.95
  10  -3  -7   18.50    0.92
  10  -3  -7   18.37    1.20
  10  -3  -7   17.28    1.02
  10   3  -7   17.74    0.95
  10   3  -7   17.98    1.18
 -10   3   7   16.78    1.10
  10   3  -7   18.48    1.24
 -10   3   7   20.33    1.22
  -9  -3   7   21.98    1.08
   9  -3  -7   21.74    1.33
   9  -3  -7   22.42    0.95
   9  -3  -7   23.10    1.04
   9   3  -7   18.91    1.28
  -9   3   7   22.49    1.26
   9   3  -7   21.34    0.99
  -9   3   7   22.27    1.25
   9   3  -7   21.14    1.18
   8  -3  -7    3.33    0.63
  -8  -3   7    3.60    0.45
  -8  -3   7    2.61    0.58
   8  -3  -7    3.09    0.44
   8  -3  -7    3.22    0.46
   8   3  -7    3.82    0.61
  -8   3   7    2.87    0.58
  -8   3   7    3.92    0.68
   8   3  -7    4.15    0.45
   8   3  -7    3.92    0.53
  -8   3   7    3.55    0.64
   7  -3  -7   48.78    1.61
  -7  -3   7   54.01    1.73
  -7  -3   7   51.10    2.04
   7  -3  -7   47.53    1.92
   7  -3  -7   49.61    1.64
  -7   3   7   53.51    2.00
  -7   3   7   50.54    1.94
   7   3  -7   52.99    1.89
  -7   3   7   49.95    1.82
   7   3  -7   49.37    1.83
   7   3  -7   49.26    1.84
   6  -3  -7   13.30    0.62
   6  -3  -7   14.06    0.67
  -6  -3   7   13.42    0.90
   6  -3  -7   13.44    0.87
  -6  -3   7   13.20    0.62
   6   3  -7   12.92    0.78
   6   3  -7   15.79    0.88
  -6   3   7   14.20    0.92
  -6   3   7   16.17    1.01
  -6   3   7   14.21    0.90
   5  -3  -7   89.70    2.95
   5  -3  -7   90.12    2.60
  -5  -3   7   82.56    3.12
   5  -3  -7   87.68    2.59
  -5   3   7   89.29    2.78
  -5   3   7   90.78    3.00
  -5   3   7   84.52    2.97
   5   3  -7   87.82    2.83
   5   3  -7   88.87    2.87
  -4  -3   7   11.72    0.78
  -4  -3   7    9.66    0.78
   4  -3  -7    9.89    0.48
   4  -3  -7   10.85    0.49
   4  -3  -7    9.67    0.70
  -4   3   7   10.99    0.68
  -4   3   7   11.05    0.74
   4   3  -7   11.42    0.63
   4   3  -7   11.06    0.67
  -4   3   7   10.88    0.76
  -3  -3   7    3.07    0.53
   3  -3  -7    3.04    0.47
   3  -3  -7    3.19    0.27
  -3  -3   7    2.88    0.51
   3   3  -7    3.92    0.35
   3   3  -7    3.57    0.39
  -3   3   7    2.91    0.47
  -3   3   7    2.85    0.50
   3   3  -7    2.87    0.50
  -3   3   7    3.89    0.45
   2  -3  -7   39.80    1.21
   2  -3  -7   38.37    1.52
  -2  -3   7   41.14    1.55
  -2  -3   7   40.17    1.69
   2   3  -7   39.90    1.67
  -2   3   7   40.35    1.43
  -2   3   7   38.60    1.55
   2   3  -7   38.22    1.38
   2   3  -7   40.64    1.37
  -2   3   7   41.87    1.58
   1  -3  -7  112.76    3.30
   1  -3  -7  111.38    3.67
  -1  -3   7  118.26    3.57
  -1   3   7  117.84    3.73
   1   3  -7  110.52    3.55
  -1   3   7  112.67    3.45
  -1   3   7  115.94    3.76
   1   3  -7  114.57    3.52
   1   3  -7  114.06    3.95
  -1   3   7  117.85    3.73
   0  -3  -7    1.64    0.25
   0  -3  -7    1.98    0.44
   0  -3   7    1.87    0.51
   0  -3  -7    2.21    0.28
   0   3   7    2.03    0.34
   0   3   7    2.20    0.42
   0   3  -7    2.45    0.36
   0   3   7    2.13    0.50
   0   3  -7    2.73    0.53
   0   3  -7    2.60    0.34
   0   3   7    2.04    0.45
  -1  -3  -7   24.79    1.14
  -1  -3  -7   25.65    0.86
   1  -3   7   21.67    1.15
  -1  -3  -7   24.23    0.89
  -1   3  -7   25.35    1.03
   1   3   7   25.68    1.21
   1   3   7   29.09    1.30
  -1   3  -7   24.04    0.99
  -1   3  -7   27.04    1.28
   1   3   7   24.00    1.08
  -2  -3  -7   34.84    1.46
   2  -3   7   36.27    1.58
  -2  -3  -7   36.83    1.21
  -2  -3  -7   35.74    1.35
  -2  -3  -7   35.86    1.17
   2   3   7   34.23    1.51
   2   3   7   35.18    1.59
  -2   3  -7   35.95    1.61
  -2   3  -7   35.03    1.39
   2   3   7   35.99    1.36
  -2   3  -7   37.75    1.37
  -3  -3  -7   16.59    0.71
  -3  -3  -7   16.47    0.78
   3  -3   7   15.60    1.07
  -3  -3  -7   15.65    0.99
  -3  -3  -7   16.71    0.82
  -3   3  -7   16.61    0.89
   3   3   7   16.75    1.06
   3   3   7   16.88    0.99
   3   3   7   14.91    1.06
  -3   3  -7   18.33    0.94
  -4  -3  -7    4.74    0.44
  -4  -3  -7    4.36    0.62
   4  -3   7    3.98    0.73
   4  -3   7    5.41    0.43
  -4  -3  -7    4.60    0.50
  -4   3  -7    5.29    0.60
   4   3   7    5.27    0.66
   4   3   7    5.26    0.77
   4   3   7    5.03    0.58
  -4   3  -7    5.85    0.59
  -5  -3  -7    7.74    0.63
   5  -3   7    8.69    0.60
  -5  -3  -7    8.31    0.56
   5  -3   7   10.07    1.00
  -5  -3  -7    6.92    0.74
  -5   3  -7    8.05    0.73
   5   3   7    7.92    0.70
  -5   3  -7    8.50    0.74
   5   3   7    8.70    0.91
  -6  -3  -7    1.64    0.60
   6  -3   7    2.41    0.51
  -6  -3  -7    1.86    0.41
   6  -3   7    0.32    0.74
  -6   3  -7    1.93    0.61
  -6   3  -7    2.20    0.57
   6   3   7    0.88    0.57
   6   3   7    2.30    0.74
   7  -3   7   21.73    1.47
   7  -3   7   22.72    1.25
  -7  -3  -7   26.34    1.41
   7   3   7   23.47    1.22
  -7   3  -7   23.82    1.37
   7   3   7   22.23    1.51
  -7   3  -7   24.14    1.46
  -8  -3  -7   -0.02    0.23
  -8  -3  -7    0.51    0.67
   8  -3   7   -0.56    0.51
  -8   3  -7    0.28    0.67
   8   3   7   -0.24    0.85
   8   3   7    0.95    0.67
  -8   3  -7    0.20    0.62
  -9  -3  -7    2.33    0.80
   9   3   7    3.32    1.00
  -9   3  -7    2.86    0.77
   9   3   7    2.90    0.77
  -9   3  -7    3.49    0.84
 -10  -3  -7   14.27    1.20
  10   3   7   13.24    1.11
 -10   3  -7   12.84    1.22
  10   3   7   17.28    1.53
 -11  -3  -7   -0.44    0.83
  11   3   7   -1.95    0.90
  11   3   7    0.80    0.85
[truncated: 636,955 more chars]
