# Supplementary material for: Crystal structure and Hirshfeld surface analysis of 2-benzyl-4,5-di­bromo-2,3,3a,4,5,6,7,7a-octa­hydro-3a,6-ep­oxy-1H-isoindol-1-one
Source: Acta Crystallogr E Crystallogr Commun. 2021 Feb 12;77(Pt 3):255–9. doi: 10.1107/S2056989021001481 (PMC8061114; doi:10.1107/S2056989021001481)
Supplement: Supplementary file 2 [file e-77-00255-Isup2.hkl]

data_I                                                                          
_shelx_title ' rev-jy2005 in P2(1)/n'                                           
_shelx_refln_list_code          4                                               
_shelx_F_calc_maximum      412.23                                               
_exptl_crystal_F_000      1584.00                                               
_reflns_d_resolution_high  0.7612                                               
                                                                                
loop_                                                                           
 _space_group_symop_operation_xyz                                               
 'x, y, z'                                                                      
 '-x+1/2, y+1/2, -z+1/2'                                                        
 '-x, -y, -z'                                                                   
 'x-1/2, -y-1/2, z-1/2'                                                         
                                                                                
_cell_length_a    17.4839                                                       
_cell_length_b     8.2993                                                       
_cell_length_c    21.5120                                                       
_cell_angle_alpha  90.000                                                       
_cell_angle_beta  106.115                                                       
_cell_angle_gamma  90.000                                                       
                                                                                
_shelx_F_squared_multiplier     1.000                                           
                                                                                
loop_                                                                           
 _refln_index_h                                                                 
 _refln_index_k                                                                 
 _refln_index_l                                                                 
 _refln_F_squared_calc                                                          
 _refln_F_squared_meas                                                          
 _refln_F_squared_sigma                                                         
 _refln_observed_status                                                         
   4   0   0       7794.30       7817.64       113.97 o                         
   6   0   0      14374.26      14072.18       202.46 o                         
   8   0   0       3403.90       3629.07        98.97 o                         
  10   0   0      12487.84      11787.48       239.33 o                         
  12   0   0       8260.25       8351.67       196.05 o                         
  14   0   0       4980.40       4606.70       187.53 o                         
  16   0   0       4180.15       4269.16       159.57 o                         
  18   0   0         44.97         65.81       101.26 o                         
  20   0   0         12.25         92.83       191.74 o                         
   2   1   0       1846.94       1364.67        53.62 o                         
   3   1   0       3855.93       3807.52        37.48 o                         
   4   1   0        332.88        385.02        18.68 o                         
   5   1   0      10452.22      11164.96        98.52 o                         
   6   1   0       1773.84       1881.00        33.40 o                         
   7   1   0          3.51         22.00        17.03 o                         
   8   1   0        525.80        505.78        26.17 o                         
   9   1   0       3039.13       2844.98        61.51 o                         
  10   1   0      14029.76      13912.77       193.78 o                         
  11   1   0       2910.05       3042.23        75.51 o                         
  12   1   0       2736.41       2761.58        75.78 o                         
  13   1   0        108.34         76.67        53.28 o                         
  14   1   0        379.67        473.60        57.65 o                         
  15   1   0        140.28         78.35        57.01 o                         
  16   1   0         43.05         35.37        78.49 o                         
  17   1   0       2428.81       2349.53        92.53 o                         
  18   1   0        805.60        722.39        85.23 o                         
  19   1   0          7.48          3.63        90.19 o                         
  20   1   0       1518.57       1388.90       135.06 o                         
  21   1   0        129.64        143.04       119.44 o                         
   0   2   0      64053.85      62939.24      1772.06 o                         
   1   2   0        108.89        142.66        12.98 o                         
   2   2   0     109520.89     108924.93      1147.00 o                         
   3   2   0      11686.70      11924.73       123.48 o                         
   4   2   0       2272.43       2437.45        35.15 o                         
   5   2   0      38791.16      38860.25       408.36 o                         
   6   2   0       3306.60       3454.83        48.65 o                         
   7   2   0       1454.47       1309.91        27.11 o                         
   8   2   0      57315.78      57500.03       513.88 o                         
   9   2   0        667.65        601.96        38.57 o                         
  10   2   0       6493.81       6428.20        98.90 o                         
  11   2   0       2599.23       2592.51        70.35 o                         
  12   2   0       1410.44       1321.84        64.43 o                         
  13   2   0        109.16        134.20        48.05 o                         
  14   2   0        340.94        340.65        55.03 o                         
  15   2   0        204.14        237.30        57.44 o                         
  16   2   0       1732.62       1720.66        85.06 o                         
  17   2   0          0.95         -6.47        77.73 o                         
  18   2   0        385.83        333.60        86.29 o                         
  19   2   0        499.48        588.70        93.18 o                         
  20   2   0          7.10         91.47       100.87 o                         
  21   2   0         49.45         42.70        96.10 o                         
   1   3   0        790.19        829.53        21.62 o                         
   2   3   0      10297.86      10486.92       146.33 o                         
   3   3   0       2036.30       2079.24        39.41 o                         
   4   3   0        129.27        122.93        15.55 o                         
   5   3   0       9485.65      10161.92       117.43 o                         
   6   3   0        967.98        988.62        30.31 o                         
   7   3   0       1530.81       1613.64        41.84 o                         
   8   3   0         63.69         49.11        20.78 o                         
   9   3   0       4521.56       4747.04        73.96 o                         
  10   3   0        571.40        563.13        36.07 o                         
  11   3   0          6.51         -7.70        45.15 o                         
  12   3   0        884.42       1025.56        62.55 o                         
  13   3   0       2755.29       2756.17       132.15 o                         
  14   3   0       3453.65       3412.43       128.75 o                         
  15   3   0        544.13        529.80       129.90 o                         
  16   3   0          0.94          9.22        91.42 o                         
  17   3   0        455.99        361.24       158.79 o                         
  18   3   0       1184.40       1218.32       130.74 o                         
  19   3   0        286.48        370.22       169.76 o                         
  20   3   0        871.94        913.56       134.04 o                         
  21   3   0         29.21        289.14       243.48 o                         
   0   4   0      24191.32      23525.09       417.24 o                         
   1   4   0        118.72         76.03        14.43 o                         
   2   4   0       2685.85       2772.21        52.58 o                         
   3   4   0      47513.55      48890.95       652.15 o                         
   4   4   0       1414.45       1243.70        34.63 o                         
   5   4   0          6.71         30.67        22.87 o                         
   6   4   0        623.40        596.94        27.05 o                         
   7   4   0       1707.62       1707.81        39.27 o                         
   8   4   0       2585.22       2687.68        54.23 o                         
   9   4   0        728.21        783.97        35.70 o                         
  10   4   0       5908.81       5817.09        94.05 o                         
  11   4   0       4486.38       4436.18       106.31 o                         
  12   4   0          6.37         51.21        54.57 o                         
  13   4   0       4515.82       4494.85       129.12 o                         
  14   4   0        696.66        701.01        80.07 o                         
  15   4   0        796.61        609.30        85.08 o                         
  16   4   0        581.86        676.59        91.43 o                         
  17   4   0        101.15        158.72        89.47 o                         
  18   4   0          6.83         55.68        96.73 o                         
  19   4   0        504.42        554.87       130.28 o                         
  20   4   0         97.34        110.38       132.14 o                         
   1   5   0        112.73        113.51        20.28 o                         
   2   5   0       1651.09       1731.57        46.37 o                         
   3   5   0         47.32         85.04        26.56 o                         
   4   5   0        118.37         87.46        29.54 o                         
   5   5   0        166.10        190.69        34.32 o                         
   6   5   0       4686.49       4728.39        86.49 o                         
   7   5   0       6335.51       6222.15       105.99 o                         
   8   5   0          6.76        -30.76        30.76 o                         
   9   5   0        810.43        929.81        67.03 o                         
  10   5   0       2183.39       2222.00       160.83 o                         
  11   5   0        407.97        377.54        81.04 o                         
  12   5   0       1401.92       1384.40       201.91 o                         
  13   5   0       1098.58       1035.21       101.53 o                         
  14   5   0        508.02        411.62        98.96 o                         
  15   5   0        521.73        629.81       128.85 o                         
  16   5   0        229.52        208.03       110.06 o                         
  17   5   0        594.92        553.90       159.25 o                         
  18   5   0        174.78         38.49       151.92 o                         
  19   5   0        290.60        -47.38       212.30 o                         
   0   6   0       1556.72       1713.78        88.46 o                         
   1   6   0       2093.45       2133.15        61.21 o                         
   2   6   0       1474.28       1425.79        74.28 o                         
   3   6   0         20.78        -31.27        31.27 o                         
   4   6   0       1640.21       1692.40        54.36 o                         
   5   6   0      15443.99      15737.62       234.87 o                         
   6   6   0        589.79        605.76        48.95 o                         
   7   6   0       2187.00       2173.77        81.09 o                         
   8   6   0        543.49        507.08        51.82 o                         
   9   6   0        690.23        715.67        60.32 o                         
  10   6   0        391.16        399.26        81.41 o                         
  11   6   0       2149.67       2063.79       215.82 o                         
  12   6   0        393.94        567.97       137.82 o                         
  13   6   0         53.01        136.65        93.68 o                         
  14   6   0          4.17        -31.86        98.39 o                         
  15   6   0         71.84         94.70       108.31 o                         
  16   6   0        220.84         79.75       113.48 o                         
  17   6   0          2.16        201.11       156.02 o                         
  18   6   0        200.74        111.60       159.67 o                         
   1   7   0        567.03        626.20        34.32 o                         
   2   7   0        328.05        278.80        36.23 o                         
   3   7   0       2082.08       2101.01        62.59 o                         
   4   7   0        755.39        755.08        51.84 o                         
   5   7   0        646.15        723.89        73.14 o                         
   6   7   0        407.84        361.35        71.39 o                         
   7   7   0        297.33        185.49        84.26 o                         
   8   7   0         19.13         83.75        77.76 o                         
   9   7   0         41.58        -77.08        77.08 o                         
  10   7   0         83.03         19.74        85.67 o                         
  11   7   0         36.27         66.12        91.21 o                         
  12   7   0        312.69        262.72        97.58 o                         
  13   7   0         26.17         40.15        97.69 o                         
  14   7   0         18.37         48.19       103.34 o                         
  15   7   0       1017.17        912.50       127.33 o                         
  16   7   0          0.76         57.19       156.74 o                         
   0   8   0        293.13        340.91        92.84 o                         
   1   8   0         17.53         25.01       100.44 o                         
   2   8   0         51.24        179.69        67.25 o                         
   3   8   0       2847.33       2467.55       119.53 o                         
   4   8   0        135.58        153.26        78.47 o                         
   5   8   0          7.86        -76.44        76.44 o                         
   6   8   0         58.59        133.85        75.67 o                         
   7   8   0       1679.55       1877.73       109.59 o                         
   8   8   0        922.09        936.38        98.58 o                         
   9   8   0        117.41         93.60        89.71 o                         
  10   8   0        133.91         62.05       100.00 o                         
  11   8   0         23.59         14.56       100.59 o                         
  12   8   0         62.72         15.42       103.30 o                         
  13   8   0        239.07         72.57       109.82 o                         
  14   8   0        172.79        443.40       146.65 o                         
   1   9   0        224.34        240.74        79.55 o                         
   2   9   0         39.00         61.78        79.54 o                         
   3   9   0          7.10        143.62        84.82 o                         
   4   9   0          3.13         -4.10       117.18 o                         
   5   9   0        327.63        237.42       162.84 o                         
   6   9   0         38.04        143.24       100.26 o                         
   7   9   0        616.25        647.32        91.89 o                         
   8   9   0         91.80         43.10        88.24 o                         
   9   9   0        426.15        119.35        96.13 o                         
  10   9   0        269.64        313.67       130.25 o                         
  11   9   0         40.21        108.90        92.20 o                         
  12   9   0          3.76       -100.44       110.46 o                         
   0  10   0        249.93        141.53       132.40 o                         
   1  10   0        302.42        439.56       104.25 o                         
   2  10   0        337.48        438.81       100.51 o                         
   3  10   0        100.47         81.77       216.86 o                         
   4  10   0         30.58        -76.62       130.87 o                         
   5  10   0          6.92       -106.12       106.12 o                         
   6  10   0         70.96         10.62       181.85 o                         
   7  10   0          5.19        -90.22       236.63 o                         
   8  10   0        268.91        280.45       123.25 o                         
 -21   0   1        735.31        465.75       205.48 o                         
 -19   0   1        446.88        406.40       206.99 o                         
 -17   0   1       2937.10       2568.47       132.26 o                         
 -15   0   1       1588.43       1667.54       105.81 o                         
 -13   0   1       8820.78       8660.14       205.00 o                         
 -11   0   1        850.91        762.56        79.98 o                         
  -9   0   1       8530.07       8572.42       311.06 o                         
  -7   0   1       9973.31       9469.65       145.63 o                         
  -5   0   1      76300.44      75676.45      1003.25 o                         
  -3   0   1          7.77         -8.85         8.85 o                         
   3   0   1       5049.89       5016.82        68.95 o                         
   5   0   1      21755.64      22747.93       312.93 o                         
   7   0   1       9369.50       9398.61       162.97 o                         
   9   0   1       1842.44       2250.13        86.25 o                         
  11   0   1      15770.36      15089.58       317.39 o                         
  13   0   1      20879.40      20220.88       396.33 o                         
  15   0   1         30.93        -62.75        81.31 o                         
  17   0   1       1311.47       1457.35       119.71 o                         
  19   0   1        114.96        256.54       128.18 o                         
  21   0   1         46.99        141.53       187.18 o                         
 -21   1   1        442.34        756.47       210.23 o                         
 -20   1   1        782.62        739.55       108.63 o                         
 -19   1   1       1643.78       1733.45       114.09 o                         
 -18   1   1       1308.18       1417.61        97.24 o                         
 -17   1   1       1604.63       1559.97        85.25 o                         
 -16   1   1        281.19        247.97        76.57 o                         
 -15   1   1         43.59         48.42        56.47 o                         
 -14   1   1        176.97        133.30        50.91 o                         
 -13   1   1       1552.73       1683.11        66.15 o                         
 -12   1   1       1951.94       2044.07        66.12 o                         
 -11   1   1       4916.84       5139.33        97.97 o                         
 -10   1   1      10698.13      10487.30       153.96 o                         
  -9   1   1      23872.12      25597.82       326.77 o                         
  -8   1   1        144.78        154.66        20.28 o                         
  -7   1   1       2622.36       2787.35        43.42 o                         
  -6   1   1       3316.87       3247.86        41.69 o                         
  -5   1   1       3600.45       3887.72        43.23 o                         
  -4   1   1      38097.42      38944.84       349.79 o                         
  -3   1   1         24.45          1.39         6.81 o                         
  -2   1   1      14852.11      11410.43       824.15 o                         
   0   1   1          9.83         -1.97         1.97 o                         
   2   1   1       1150.69        816.99        65.10 o                         
   3   1   1       4079.96       3827.47        38.40 o                         
   4   1   1      24067.85      23683.08       205.92 o                         
   5   1   1       3949.31       4198.61        48.45 o                         
   6   1   1       2201.78       2000.82        34.63 o                         
   7   1   1      12862.31      13793.68       149.62 o                         
   8   1   1         23.58         12.65        23.32 o                         
   9   1   1      11897.02      11879.92       153.96 o                         
  10   1   1       4218.87       3976.22        76.78 o                         
  11   1   1       1457.07       1496.93        56.93 o                         
  12   1   1      14424.97      14647.25       210.89 o                         
  13   1   1       6499.13       6582.58       124.74 o                         
  14   1   1       4639.15       4393.40       106.66 o                         
  15   1   1        858.86       1058.74       112.67 o                         
  16   1   1         82.12         24.10        61.75 o                         
  17   1   1       1689.76       1722.94        87.60 o                         
  18   1   1       1321.35       1363.96       102.91 o                         
  19   1   1        124.14         51.10        90.96 o                         
  20   1   1        425.23        357.09       101.66 o                         
  21   1   1        476.92        471.22       119.18 o                         
 -21   2   1        595.19        509.94       104.80 o                         
 -20   2   1          6.57         54.49       164.60 o                         
 -19   2   1         60.45         -0.55        86.80 o                         
 -18   2   1        749.11        632.15        89.84 o                         
 -17   2   1        331.58        334.98       127.63 o                         
 -16   2   1        346.61        443.48        64.29 o                         
 -15   2   1         29.12         58.32        55.48 o                         
 -14   2   1        284.41        414.65        53.48 o                         
 -13   2   1       2156.57       2125.31        69.71 o                         
 -12   2   1       2254.80       2290.90        68.01 o                         
 -11   2   1       1866.10       1677.85        68.68 o                         
 -10   2   1       2719.85       2382.15       112.52 o                         
  -9   2   1      32209.78      33461.34       322.54 o                         
  -8   2   1       2072.19       2029.22        37.22 o                         
  -7   2   1      19076.55      18163.40       169.51 o                         
  -6   2   1       6748.16       6850.61        74.97 o                         
  -5   2   1        184.21        229.58        16.74 o                         
  -4   2   1      23535.15      23918.59       238.77 o                         
  -3   2   1        125.67        138.30        11.29 o                         
  -2   2   1        107.44        119.67         9.30 o                         
  -1   2   1        295.38        230.22        12.99 o                         
   0   2   1      48070.76      49220.24       831.48 o                         
   1   2   1        446.54        457.62        16.20 o                         
   2   2   1        540.50        499.00        17.47 o                         
   3   2   1      83720.77      83525.55       819.04 o                         
   4   2   1       4591.47       4536.68        73.98 o                         
   5   2   1      20942.18      21064.80       213.22 o                         
   6   2   1       9832.65       9822.04       109.17 o                         
   7   2   1       1999.07       2105.42        42.32 o                         
   8   2   1       4632.81       4419.76        63.48 o                         
   9   2   1       3042.03       2908.90        57.17 o                         
  10   2   1        273.14        274.69        29.84 o                         
  11   2   1        181.52        131.10        32.26 o                         
  12   2   1          4.56        -34.44        34.44 o                         
  13   2   1       3964.52       4014.52        97.42 o                         
  14   2   1       2470.85       2443.74       103.76 o                         
  15   2   1       1268.03       1209.03        68.61 o                         
  16   2   1        666.46        629.91        71.75 o                         
  17   2   1         78.04         20.76        79.12 o                         
  18   2   1        132.67        131.86        87.14 o                         
  19   2   1        293.35        319.42        92.67 o                         
  20   2   1          4.72        -58.90        91.47 o                         
  21   2   1        124.88         25.88        92.39 o                         
 -21   3   1        465.44        528.65       138.01 o                         
 -20   3   1         18.10         29.52       123.58 o                         
 -19   3   1       1358.30       1446.85       140.66 o                         
 -18   3   1        265.17        259.21       106.92 o                         
 -17   3   1       2311.69       2312.88       138.05 o                         
 -16   3   1       2254.51       2152.94       145.43 o                         
 -15   3   1       2802.05       2770.70       155.85 o                         
 -14   3   1       1067.54       1082.19        79.75 o                         
 -13   3   1        158.46        103.77        53.46 o                         
 -12   3   1       6267.84       6210.28       128.49 o                         
 -11   3   1        112.86        124.23        39.65 o                         
 -10   3   1         98.52        100.09        30.28 o                         
  -9   3   1        759.04        838.19        34.16 o                         
  -8   3   1       1157.13       1150.25        36.21 o                         
  -7   3   1      15868.91      15534.43       187.22 o                         
  -6   3   1       4999.38       4878.17        67.65 o                         
  -5   3   1        188.78        172.80        15.92 o                         
  -4   3   1       8546.88       8195.99        95.44 o                         
  -3   3   1       1253.85       1273.28        31.30 o                         
  -2   3   1      11064.66      11328.50       134.59 o                         
  -1   3   1      11936.68      12394.11       225.47 o                         
   0   3   1         57.26         66.14        16.73 o                         
   1   3   1      12480.00      13139.38       204.47 o                         
   2   3   1       5964.23       5850.90        87.40 o                         
   3   3   1        122.23        169.34        16.44 o                         
   4   3   1        955.71        817.90        21.14 o                         
   5   3   1        910.13        891.33        35.82 o                         
   6   3   1       4225.67       3957.26        59.47 o                         
   7   3   1       3366.38       3092.73        84.16 o                         
   8   3   1        138.76        148.69        21.63 o                         
   9   3   1       5445.46       5555.20        81.77 o                         
  10   3   1       5489.09       5565.45       110.93 o                         
  11   3   1       5792.76       5775.27       122.92 o                         
  12   3   1       1924.52       1750.30        62.73 o                         
  13   3   1        360.21        519.38        49.15 o                         
  14   3   1        147.05         70.81       107.80 o                         
  15   3   1       4996.14       4882.16       170.44 o                         
  16   3   1        628.68        611.76       106.76 o                         
  17   3   1        433.44        405.05       109.54 o                         
  18   3   1        459.84        565.54       119.41 o                         
  19   3   1         55.17       -116.62       116.62 o                         
  20   3   1        945.45        930.45       140.04 o                         
 -20   4   1         86.52        266.90       132.59 o                         
 -19   4   1         52.35         40.42       126.82 o                         
 -18   4   1        349.40        270.48        98.15 o                         
 -17   4   1          4.37         12.99        84.00 o                         
 -16   4   1       1144.30       1187.29        96.12 o                         
 -15   4   1        222.60        116.77        80.51 o                         
 -14   4   1       1203.85       1271.88        87.93 o                         
 -13   4   1         83.75        244.08        67.46 o                         
 -12   4   1        378.90        383.57        91.17 o                         
 -11   4   1        153.99         53.77        31.75 o                         
 -10   4   1       1348.38       1389.81        43.58 o                         
  -9   4   1       6338.44       6506.32        88.94 o                         
  -8   4   1        932.76        881.00        30.28 o                         
  -7   4   1       1215.54       1151.83        30.76 o                         
  -6   4   1         74.15         53.59        22.50 o                         
  -5   4   1       3130.05       3056.82        59.55 o                         
  -4   4   1      17308.93      17345.87       223.40 o                         
  -3   4   1         22.09         26.24        20.83 o                         
  -2   4   1      46986.12      46743.28       571.92 o                         
  -1   4   1       2134.79       2034.71        48.65 o                         
   0   4   1       1392.76       1378.49        43.01 o                         
   1   4   1       9778.37       9468.60       154.32 o                         
   2   4   1       1224.16       1192.58        32.84 o                         
   3   4   1       6031.26       5867.31        95.36 o                         
   4   4   1       2858.85       2733.86        53.50 o                         
   5   4   1       5880.26       5847.34        83.80 o                         
   6   4   1        996.04       1107.43        45.78 o                         
   7   4   1        229.95        231.49        24.52 o                         
   8   4   1      12898.18      13042.87       147.41 o                         
   9   4   1        266.18        307.49        34.56 o                         
  10   4   1       7624.27       7566.61       110.81 o                         
  11   4   1        392.36        418.90        49.84 o                         
  12   4   1         23.62        -55.57        73.36 o                         
  13   4   1       1402.48       1501.10        88.83 o                         
  14   4   1        961.25        912.05        87.43 o                         
  15   4   1         91.84         27.37        80.54 o                         
  16   4   1        358.32        285.53        92.31 o                         
  17   4   1         42.60         21.15        95.78 o                         
  18   4   1        101.07        107.59       100.26 o                         
  19   4   1        327.22        388.61       113.57 o                         
  20   4   1          0.57        142.60       129.17 o                         
 -19   5   1         69.01        -27.42       198.59 o                         
 -18   5   1         72.50         72.33       151.12 o                         
 -17   5   1         32.63       -104.80       104.80 o                         
 -16   5   1        399.88        487.57       117.53 o                         
 -15   5   1       1291.86       1151.40       111.66 o                         
 -14   5   1       1818.21       1749.71       116.93 o                         
 -13   5   1       1824.76       1879.69       114.66 o                         
 -12   5   1       2662.64       2610.42       147.88 o                         
 -11   5   1          6.06        121.01        71.65 o                         
 -10   5   1        304.40        138.39        69.65 o                         
  -9   5   1       3284.39       3336.12        82.90 o                         
  -8   5   1        671.82        649.02        34.35 o                         
  -7   5   1       8044.10       8415.41       130.87 o                         
  -6   5   1        152.31        132.93        33.46 o                         
  -5   5   1        500.17        487.63        31.80 o                         
  -4   5   1        227.33        167.25        29.96 o                         
  -3   5   1          9.10         42.13        25.23 o                         
  -2   5   1        102.04        131.55        19.89 o                         
  -1   5   1       5924.70       5932.31       123.99 o                         
   0   5   1       3346.11       3353.05        72.35 o                         
   1   5   1      16422.17      16743.96       235.20 o                         
   2   5   1         56.61         65.21        23.20 o                         
   3   5   1       1723.06       2038.68        54.83 o                         
   4   5   1        330.75        276.64        43.95 o                         
   5   5   1         20.54         16.23        34.21 o                         
   6   5   1        385.18        350.35        35.28 o                         
   7   5   1       5360.26       5433.28        87.58 o                         
   8   5   1       3765.90       3620.96        80.00 o                         
   9   5   1       1726.08       1788.10       112.09 o                         
  10   5   1         11.03         44.52        73.32 o                         
  11   5   1        965.81        656.96        87.70 o                         
  12   5   1        185.96        151.19        87.25 o                         
  13   5   1         37.72        -35.68        89.58 o                         
  14   5   1        232.08        266.57        99.91 o                         
  15   5   1        483.69        475.92       109.71 o                         
  16   5   1        175.73        231.22       112.71 o                         
  17   5   1        763.83        903.22       154.83 o                         
  18   5   1       1005.36        996.85       227.78 o                         
  19   5   1          0.25         -8.00       166.89 o                         
 -18   6   1         80.01        213.40       193.27 o                         
 -17   6   1        192.92        110.35       147.82 o                         
 -16   6   1        171.53        186.95       164.36 o                         
 -15   6   1          3.07        183.56       103.58 o                         
 -14   6   1        319.64        263.86        99.00 o                         
 -13   6   1        116.32        137.09        91.67 o                         
 -12   6   1        761.68        975.28       121.53 o                         
 -11   6   1        308.58        331.70        95.40 o                         
 -10   6   1       3024.69       2883.24       120.06 o                         
  -9   6   1        280.46        351.37        56.57 o                         
  -8   6   1       1006.61        971.64        60.28 o                         
  -7   6   1          3.80         35.15        35.21 o                         
  -6   6   1       6293.03       6311.07       120.78 o                         
  -5   6   1       1391.10       1522.76        55.27 o                         
  -4   6   1       1429.26       1430.83        54.29 o                         
  -3   6   1        133.68        121.24        34.55 o                         
  -2   6   1        457.88        503.06        30.33 o                         
  -1   6   1       1548.34       1597.53        42.09 o                         
   0   6   1       7461.77       7256.88       104.57 o                         
   1   6   1        735.20        720.49        29.15 o                         
   2   6   1       1332.41       1303.38        45.21 o                         
   3   6   1        561.07        666.48        39.13 o                         
   4   6   1        455.09        489.77        41.21 o                         
   5   6   1          4.12        -38.70        38.70 o                         
   6   6   1       9907.63       9856.08       165.81 o                         
   7   6   1        540.80        546.52        58.57 o                         
   8   6   1       1219.25       1352.85        60.21 o                         
   9   6   1         88.40         29.93        72.72 o                         
  10   6   1        278.89        341.23        81.47 o                         
  11   6   1       1050.70        972.07       135.11 o                         
  12   6   1         55.91         73.66        90.51 o                         
  13   6   1        295.68        160.60        98.04 o                         
  14   6   1         69.14         19.43       100.99 o                         
  15   6   1         17.79        -19.91       109.06 o                         
  16   6   1        168.53        149.05       151.75 o                         
  17   6   1        129.96        196.86       123.20 o                         
  18   6   1        428.26        208.50       235.90 o                         
 -16   7   1        403.40        357.55       166.65 o                         
 -15   7   1        707.98        547.16       151.44 o                         
 -14   7   1        359.35        297.88       135.50 o                         
 -13   7   1         82.69          4.95        98.35 o                         
 -12   7   1         10.67        -56.49        89.05 o                         
 -11   7   1         23.15        154.79        88.71 o                         
 -10   7   1        816.75        878.71       133.57 o                         
  -9   7   1        627.66        626.75        89.00 o                         
  -8   7   1        398.42        339.35        79.47 o                         
  -7   7   1        700.97        777.52        80.51 o                         
  -6   7   1        276.93        240.46        68.59 o                         
  -5   7   1       1698.11       1643.01       139.58 o                         
  -4   7   1       2297.21       2377.35        72.54 o                         
  -3   7   1        171.31        111.35        40.81 o                         
  -2   7   1        388.79        384.07        59.87 o                         
  -1   7   1       1493.55       1533.35        43.46 o                         
   0   7   1        659.89        677.38        34.10 o                         
   1   7   1       1604.59       1557.10        48.94 o                         
   2   7   1         77.21        114.54        37.55 o                         
   3   7   1        136.76        159.71        59.31 o                         
   4   7   1       2397.58       2589.37       121.12 o                         
   5   7   1        131.85        157.95        64.38 o                         
   6   7   1         97.35         75.52        77.34 o                         
   7   7   1       1140.89       1065.96        88.40 o                         
   8   7   1        147.55        219.55        80.07 o                         
   9   7   1       1900.59       1902.45       109.68 o                         
  10   7   1        264.41        172.32        88.75 o                         
  11   7   1          1.16         23.25        92.46 o                         
  12   7   1        501.65        345.27       122.28 o                         
  13   7   1        164.73        356.98       160.90 o                         
  14   7   1         84.80         11.39       111.19 o                         
  15   7   1        302.16        225.29       117.00 o                         
  16   7   1        590.83        459.71       159.27 o                         
 -14   8   1         15.70        113.09       139.77 o                         
 -13   8   1        258.61         48.51       106.23 o                         
 -12   8   1        172.85        203.76       138.86 o                         
 -11   8   1         22.80        -67.98        93.71 o                         
 -10   8   1         67.02          6.72        94.14 o                         
  -9   8   1         78.93        129.52        85.91 o                         
  -8   8   1         21.28        -76.05        76.05 o                         
  -7   8   1         18.21         23.35        74.65 o                         
  -6   8   1       1318.98       1314.61       113.58 o                         
  -5   8   1        831.48        775.25        90.94 o                         
  -4   8   1        223.72        182.62        76.40 o                         
  -3   8   1         76.07        131.51        93.59 o                         
  -2   8   1       2611.77       2658.98       153.82 o                         
  -1   8   1        896.75        816.50        58.31 o                         
   0   8   1        104.26        204.27        62.49 o                         
   1   8   1       1045.42       1074.57        61.87 o                         
   2   8   1        146.48        111.11        67.64 o                         
   3   8   1        168.38        266.47        78.37 o                         
   4   8   1        179.20        201.78        61.28 o                         
   5   8   1         36.16         37.78        79.66 o                         
   6   8   1       1108.77       1070.19        93.40 o                         
   7   8   1        124.14        159.41        84.53 o                         
   8   8   1        162.51        345.35        89.52 o                         
   9   8   1        390.54        487.32        97.87 o                         
  10   8   1        504.51        365.02        99.74 o                         
  11   8   1        337.08        427.78       105.72 o                         
  12   8   1         87.62         94.17       141.64 o                         
  13   8   1          8.81        -86.82       108.24 o                         
  14   8   1         78.68        348.44       117.71 o                         
 -12   9   1        532.94        413.65       114.67 o                         
 -11   9   1        289.99        453.09       106.89 o                         
 -10   9   1         57.49         97.17        99.83 o                         
  -9   9   1         63.76        -11.09        93.11 o                         
  -8   9   1         67.73        123.77       110.26 o                         
  -7   9   1         32.31         21.16       103.15 o                         
  -6   9   1         89.17         48.06        95.70 o                         
  -5   9   1          4.53         -2.46        92.00 o                         
  -4   9   1        120.92         -2.49        88.16 o                         
  -3   9   1        335.91        426.68        87.17 o                         
  -2   9   1         35.41         50.39        78.53 o                         
  -1   9   1          3.43        -68.25        73.42 o                         
   0   9   1         11.36         41.10        76.92 o                         
   1   9   1          9.57        122.56        78.17 o                         
   2   9   1         90.52        107.02        80.75 o                         
   3   9   1         60.56         39.59        84.28 o                         
   4   9   1       1054.44       1108.33       131.67 o                         
   5   9   1        336.01        349.56        99.23 o                         
   6   9   1        270.31        243.50       107.61 o                         
   7   9   1        269.48        260.40        86.38 o                         
   8   9   1        317.67        379.56       192.52 o                         
   9   9   1          0.57        -36.03       100.30 o                         
  10   9   1         26.01         44.22       107.12 o                         
  11   9   1        115.99        139.52       111.85 o                         
  12   9   1        200.09         42.61       205.45 o                         
  -8  10   1          0.04        -21.26       119.43 o                         
  -7  10   1        145.37       -175.01       175.01 o                         
  -6  10   1         27.47        -89.78       109.76 o                         
  -5  10   1         82.28          0.73       104.88 o                         
  -4  10   1        146.52        180.23       146.09 o                         
  -3  10   1          6.83        -93.45        93.45 o                         
  -2  10   1        470.82        690.89       146.87 o                         
  -1  10   1          8.28        -89.57        89.91 o                         
   0  10   1         20.56         17.44        90.12 o                         
   1  10   1         13.96        -69.31        90.95 o                         
   2  10   1         65.89         84.33        93.60 o                         
   3  10   1        337.71        394.63       130.88 o                         
   4  10   1          0.44        -42.22       100.97 o                         
   5  10   1         93.41         61.42       146.85 o                         
   6  10   1          0.54        -39.87       109.16 o                         
   7  10   1          0.18        -94.25       115.84 o                         
 -22   0   2        503.12        674.22       214.59 o                         
 -20   0   2          0.25        244.03       251.09 o                         
 -18   0   2       1863.73       1651.71       123.05 o                         
 -16   0   2       2866.20       2571.06       184.54 o                         
 -14   0   2       7038.52       7131.18       211.90 o                         
 -12   0   2       1042.09       1025.23       117.85 o                         
 -10   0   2       2228.83       2127.16        83.25 o                         
  -8   0   2       2305.34       2652.33       119.05 o                         
  -6   0   2     154917.62     157031.44      2071.13 o                         
  -4   0   2      34029.42      35224.06       466.15 o                         
   2   0   2       1588.96       1296.49        66.82 o                         
   4   0   2      37169.17      37354.99       502.84 o                         
   6   0   2      29404.31      30959.51       424.19 o                         
   8   0   2      45870.35      46450.27       811.32 o                         
  10   0   2      10882.32      10886.94       228.16 o                         
  12   0   2       4132.96       3864.70       134.07 o                         
  14   0   2        744.35        707.73        88.39 o                         
  16   0   2        107.54        111.64       108.56 o                         
  18   0   2        822.82        911.61       119.30 o                         
  20   0   2          0.34        -54.78       190.22 o                         
 -22   1   2          3.16       -136.89       136.89 o                         
 -21   1   2         49.91        364.37       106.28 o                         
 -20   1   2        381.60        338.95       100.01 o                         
 -19   1   2        107.79        146.43        92.64 o                         
 -18   1   2       3153.25       2952.68       164.06 o                         
 -17   1   2       1624.28       1665.27        83.28 o                         
 -16   1   2       2300.99       2443.72        87.75 o                         
 -15   1   2        418.58        387.41        68.06 o                         
 -14   1   2      11300.25      11043.58       174.73 o                         
 -13   1   2        206.72        178.62        46.08 o                         
 -12   1   2          7.93        -14.78        44.69 o                         
 -11   1   2        320.04        285.50        40.86 o                         
 -10   1   2       4750.78       4857.55        99.51 o                         
  -9   1   2      23675.62      23842.81       280.85 o                         
  -8   1   2        436.94        378.63        23.22 o                         
  -7   1   2       3649.02       3590.35        49.60 o                         
  -6   1   2         31.51         21.53        14.84 o                         
  -5   1   2        923.89        925.03        19.16 o                         
  -4   1   2      15543.00      16219.17       142.76 o                         
  -3   1   2       2277.04       2249.27        27.57 o                         
  -2   1   2         19.25         -3.24         4.15 o                         
   0   1   2        157.94        -14.63        14.63 o                         
   1   1   2        126.50        106.62        18.42 o                         
   2   1   2      18452.26      17669.21       313.96 o                         
   3   1   2       1296.87       1229.67        20.81 o                         
   4   1   2       4096.94       4552.28        57.79 o                         
   5   1   2       4567.83       4619.58        56.05 o                         
   6   1   2       1148.07       1219.37        28.94 o                         
   7   1   2      14389.45      14532.57       157.68 o                         
   8   1   2         34.01         57.24        24.93 o                         
   9   1   2       3676.96       3941.54        74.43 o                         
  10   1   2       1574.98       1654.43        51.07 o                         
  11   1   2       1727.94       1761.60        55.41 o                         
  12   1   2       1742.46       1495.74        62.45 o                         
  13   1   2       3385.75       3376.70        92.16 o                         
  14   1   2       6706.99       6698.85       185.10 o                         
  15   1   2       1389.31       1331.95        74.39 o                         
  16   1   2       2184.55       2248.77        89.21 o                         
  17   1   2        217.56        305.57        77.33 o                         
  18   1   2       1899.32       1834.26       100.73 o                         
  19   1   2        120.06        133.55        95.87 o                         
  20   1   2          8.28       -103.53       103.53 o                         
  21   1   2         26.03       -114.83       114.83 o                         
 -21   2   2          0.25         26.18       127.31 o                         
 -20   2   2          3.82        110.85        92.44 o                         
 -19   2   2        631.21        702.17        96.14 o                         
 -18   2   2         43.02        118.57       113.12 o                         
 -17   2   2        440.94        451.45        82.32 o                         
 -16   2   2        151.50        105.46        60.45 o                         
 -15   2   2          4.11         -0.93        53.06 o                         
 -14   2   2       2599.37       2548.35        78.62 o                         
 -13   2   2         57.55         -3.75        38.38 o                         
 -12   2   2        139.32        137.40        31.79 o                         
 -11   2   2       8784.16       8719.77       123.11 o                         
 -10   2   2        107.87         80.30        23.87 o                         
  -9   2   2          7.62         -5.64        19.96 o                         
  -8   2   2      51720.30      50412.55       475.48 o                         
  -7   2   2        923.60        946.41        24.91 o                         
  -6   2   2       5106.74       5669.44        63.39 o                         
  -5   2   2       3475.47       3594.71        49.85 o                         
  -4   2   2      23960.60      24063.03       241.79 o                         
  -3   2   2      13402.47      13673.67       139.75 o                         
  -2   2   2      15323.01      15610.23       159.81 o                         
  -1   2   2       2954.08       3076.93        43.02 o                         
   0   2   2      12788.79      12455.52       157.64 o                         
   1   2   2       8158.09       8182.69       131.01 o                         
   2   2   2      37308.12      36626.27       410.13 o                         
   3   2   2       5766.28       5974.37        67.67 o                         
   4   2   2      32888.66      33359.74       329.91 o                         
   5   2   2      11868.56      11339.80       129.05 o                         
   6   2   2      20597.78      19944.66       221.44 o                         
   7   2   2        761.55        772.93        32.96 o                         
   8   2   2       1842.82       1613.39        61.71 o                         
   9   2   2       1200.64       1161.65        40.62 o                         
  10   2   2       3513.54       3371.11        66.96 o                         
  11   2   2        390.21        340.15        34.18 o                         
  12   2   2       2012.08       1830.69        66.00 o                         
  13   2   2       1707.90       1736.46        68.19 o                         
  14   2   2        108.75         91.64        53.51 o                         
  15   2   2        111.88        180.19        63.93 o                         
  16   2   2       4381.66       4258.16       148.18 o                         
  17   2   2        777.44        690.19        86.56 o                         
  18   2   2         39.81        -24.04        82.88 o                         
  19   2   2         23.44        -60.92        88.04 o                         
  20   2   2         74.54        133.11        89.91 o                         
  21   2   2        106.64        161.31       240.44 o                         
 -21   3   2        210.24         40.80       131.67 o                         
 -20   3   2        884.66       1140.33       211.02 o                         
 -19   3   2         93.10        105.57       113.93 o                         
 -18   3   2       1532.44       1593.39       154.17 o                         
 -17   3   2       1237.95       1086.59       112.06 o                         
 -16   3   2        368.37        300.65        63.34 o                         
 -15   3   2       3815.44       3514.58       105.21 o                         
 -14   3   2         31.29          6.69        43.60 o                         
 -13   3   2        584.53        626.56        54.54 o                         
 -12   3   2       4585.01       4606.27        99.18 o                         
 -11   3   2       6848.96       6912.12       103.10 o                         
 -10   3   2       2211.25       2353.04        57.01 o                         
  -9   3   2        282.78        410.34        28.85 o                         
  -8   3   2         93.21        217.41        27.50 o                         
  -7   3   2       3212.04       3159.22        50.19 o                         
  -6   3   2      19864.50      20667.39       224.15 o                         
  -5   3   2       1376.42       1432.72        31.47 o                         
  -4   3   2       2050.07       2108.93        49.15 o                         
  -3   3   2       2217.01       2339.70        35.59 o                         
  -2   3   2        189.21        183.56        12.28 o                         
  -1   3   2       7012.35       7081.59       120.27 o                         
   0   3   2        588.62        612.16        27.56 o                         
   1   3   2        897.74        902.44        26.02 o                         
   2   3   2      19452.08      19964.46       247.93 o                         
   3   3   2       1152.73       1238.47        31.99 o                         
   4   3   2        319.68        299.15        26.40 o                         
   5   3   2       1416.57       1412.13        45.76 o                         
   6   3   2         41.98         86.24        20.14 o                         
   7   3   2       3549.08       3530.17        57.79 o                         
   8   3   2         63.47         26.14        19.68 o                         
   9   3   2       4853.70       4946.91        83.32 o                         
  10   3   2       3507.02       3501.33        72.82 o                         
  11   3   2       1582.84       1728.26        59.23 o                         
  12   3   2       4944.06       5037.93       139.03 o                         
  13   3   2        133.94        117.11        86.11 o                         
  14   3   2       3871.41       4103.11       156.30 o                         
  15   3   2        826.71        721.43        99.66 o                         
  16   3   2       1021.32       1037.74       117.67 o                         
  17   3   2        221.65        161.38       104.71 o                         
  18   3   2          9.52        -39.93       111.87 o                         
  19   3   2        206.82         76.45       122.37 o                         
  20   3   2         97.22       -116.24       156.25 o                         
 -20   4   2          1.32        124.31       127.43 o                         
 -19   4   2        269.69        270.99       121.56 o                         
 -18   4   2        433.66        284.69       110.43 o                         
 -17   4   2        151.37         28.17        85.19 o                         
 -16   4   2        644.41        704.82        97.10 o                         
 -15   4   2       1500.81       1320.32        90.35 o                         
 -14   4   2        379.25        268.99        69.92 o                         
 -13   4   2        723.26        887.34        66.51 o                         
 -12   4   2         12.62        -28.49        51.18 o                         
 -11   4   2       1896.21       1970.79        57.92 o                         
 -10   4   2        320.24        394.16        35.99 o                         
  -9   4   2       9206.73       9318.59       113.20 o                         
  -8   4   2        744.16        733.04        39.33 o                         
  -7   4   2       1519.82       1439.33        36.76 o                         
  -6   4   2       5747.54       5336.66        81.08 o                         
  -5   4   2         12.70          1.02        20.02 o                         
  -4   4   2        120.63        175.58        22.79 o                         
  -3   4   2      44750.96      45173.14       555.48 o                         
  -2   4   2       6822.14       6705.64       135.76 o                         
  -1   4   2       1646.81       1482.86        73.78 o                         
   0   4   2        547.98        659.38        33.76 o                         
   1   4   2       2645.22       2673.81        75.39 o                         
   2   4   2        324.63        308.69        24.63 o                         
   3   4   2        344.56        329.05        28.03 o                         
   4   4   2       7117.07       6971.06       102.49 o                         
   5   4   2       7910.02       8066.45       108.10 o                         
   6   4   2         44.04         33.16        26.03 o                         
   7   4   2       7987.84       7700.76       102.39 o                         
   8   4   2       6950.37       6670.49        95.88 o                         
   9   4   2       6185.71       6294.48        97.26 o                         
  10   4   2       2868.86       2658.42        61.43 o                         
  11   4   2       7590.35       7743.98       149.23 o                         
  12   4   2        569.23        443.93        86.19 o                         
  13   4   2       1700.27       1726.57        97.06 o                         
  14   4   2       2078.53       1927.70       104.04 o                         
  15   4   2        151.78        125.30        84.99 o                         
  16   4   2         81.39         58.98        92.78 o                         
  17   4   2         11.33        -72.90        95.42 o                         
  18   4   2         47.29        109.42       101.44 o                         
  19   4   2        195.64        168.09       110.11 o                         
 -19   5   2        305.57        204.72       166.26 o                         
 -18   5   2        363.09        382.81       160.34 o                         
 -17   5   2        207.74        383.47       143.63 o                         
 -16   5   2         64.85         14.79        99.29 o                         
 -15   5   2        152.06        301.03       135.16 o                         
 -14   5   2        796.26        902.62        99.33 o                         
 -13   5   2       3935.39       4103.04       150.30 o                         
 -12   5   2       2200.51       2164.47       109.39 o                         
 -11   5   2       1545.76       1575.01        94.56 o                         
 -10   5   2        101.32        103.71        77.43 o                         
  -9   5   2       2554.47       2427.04        57.38 o                         
  -8   5   2          0.25          5.61        31.69 o                         
  -7   5   2        276.56        300.12        35.40 o                         
  -6   5   2       3543.21       3508.56        73.10 o                         
  -5   5   2        226.04        181.07        28.67 o                         
  -4   5   2       6869.34       6765.86       112.25 o                         
  -3   5   2       1096.89       1132.15        37.12 o                         
  -2   5   2         24.29         23.18        32.11 o                         
  -1   5   2       1722.51       1724.32        63.88 o                         
   0   5   2        150.96        159.10        26.39 o                         
   1   5   2        438.49        449.11        38.08 o                         
   2   5   2       3206.74       3091.02        61.91 o                         
   3   5   2       3676.48       3786.25        75.72 o                         
   4   5   2       4462.24       4748.76        91.26 o                         
   5   5   2        811.73        794.34        44.05 o                         
   6   5   2       1539.08       1562.63        50.17 o                         
   7   5   2        772.73        844.25        34.22 o                         
   8   5   2          2.92        -27.87        35.71 o                         
   9   5   2       1199.08       1015.55        68.54 o                         
  10   5   2       3417.75       3312.42       108.98 o                         
  11   5   2        858.04        709.49        92.75 o                         
  12   5   2        319.53        410.88        91.54 o                         
  13   5   2        373.74        234.51       119.42 o                         
  14   5   2          2.83         -6.91        97.64 o                         
  15   5   2        353.74        476.48       113.76 o                         
  16   5   2        107.12        172.95       116.12 o                         
  17   5   2        370.45        388.79       127.37 o                         
  18   5   2        603.98        559.30       170.23 o                         
 -18   6   2        316.29        439.58       294.48 o                         
 -17   6   2         29.86        221.95       149.03 o                         
 -16   6   2        483.59        472.27       147.97 o                         
 -15   6   2         19.04       -156.14       221.42 o                         
 -14   6   2         13.27        183.84        92.05 o                         
 -13   6   2        105.63         44.68        86.66 o                         
 -12   6   2        269.95        156.12        84.62 o                         
 -11   6   2       4787.76       4845.30       156.02 o                         
 -10   6   2       1036.12       1078.91        71.18 o                         
  -9   6   2         66.93         48.19        51.36 o                         
  -8   6   2         32.82         13.35        48.98 o                         
  -7   6   2        144.07        207.94        38.08 o                         
  -6   6   2       1096.29       1236.28        80.09 o                         
  -5   6   2       2798.66       2853.39        75.27 o                         
  -4   6   2        109.99         91.34        33.10 o                         
  -3   6   2        141.15         99.96        31.02 o                         
  -2   6   2          6.29        -33.22        34.42 o                         
  -1   6   2      13908.30      14066.81       235.68 o                         
   0   6   2        387.03        394.91        35.68 o                         
   1   6   2       6689.38       6604.98       150.39 o                         
   2   6   2        605.05        697.52        33.12 o                         
   3   6   2       2914.08       3117.10        89.28 o                         
   4   6   2       1097.94       1004.82        59.68 o                         
   5   6   2       5504.54       5343.35       109.31 o                         
   6   6   2        704.67        663.94        58.78 o                         
   7   6   2       1031.64        921.29        81.38 o                         
   8   6   2        953.84        908.35        86.53 o                         
   9   6   2       1464.58       1306.05        99.15 o                         
  10   6   2        405.14        395.76       101.53 o                         
  11   6   2         13.58         -3.23        87.81 o                         
  12   6   2        247.28        319.40        95.97 o                         
  13   6   2       2520.34       2719.97       142.87 o                         
  14   6   2         19.51        139.55       110.22 o                         
  15   6   2         77.50          1.08       110.30 o                         
  16   6   2         55.85          1.90       120.12 o                         
  17   6   2          1.19        -65.96       180.29 o                         
 -17   7   2        193.54        219.72       159.09 o                         
 -16   7   2         42.93         86.19       286.09 o                         
 -15   7   2          9.17         22.72       135.38 o                         
 -14   7   2        204.02        156.95       127.52 o                         
 -13   7   2        146.74        148.63        94.35 o                         
 -12   7   2        371.01        277.68        92.45 o                         
 -11   7   2        720.91        634.60        91.80 o                         
 -10   7   2         45.08         -5.52        81.12 o                         
  -9   7   2       2342.66       2523.56       115.16 o                         
  -8   7   2          2.37        -42.27        69.97 o                         
  -7   7   2         68.06         97.50        67.24 o                         
  -6   7   2         79.60        -29.13        65.33 o                         
  -5   7   2        577.10        555.38        63.10 o                         
  -4   7   2       1421.18       1483.57        59.79 o                         
  -3   7   2        777.57        805.25        46.98 o                         
  -2   7   2         93.48        118.26        32.26 o                         
  -1   7   2       1143.40       1235.93        40.25 o                         
   0   7   2        274.87        290.69        28.36 o                         
   1   7   2         26.59        -11.76        30.86 o                         
   2   7   2       1785.42       1672.69        52.52 o                         
   3   7   2        175.56        249.73        40.97 o                         
   4   7   2        620.74        596.04        65.69 o                         
   5   7   2         57.02        -30.04        63.65 o                         
   6   7   2         45.00        -37.03        66.08 o                         
   7   7   2        565.85        690.50       114.20 o                         
   8   7   2        335.69        202.52        82.96 o                         
   9   7   2         70.67        236.97        88.18 o                         
  10   7   2        573.86        503.17       104.61 o                         
  11   7   2       1735.62       1475.43       117.98 o                         
  12   7   2         22.33        -94.33        99.00 o                         
  13   7   2        310.10        268.06       109.50 o                         
  14   7   2         15.80        -36.84       194.69 o                         
  15   7   2        276.89        272.15       120.79 o                         
  16   7   2          0.07         58.03       124.36 o                         
 -15   8   2         23.56         99.08       117.75 o                         
 -14   8   2        246.68         97.47       114.73 o                         
 -13   8   2         79.88         80.93       102.69 o                         
 -12   8   2         25.70        -17.20        83.74 o                         
 -11   8   2        115.38         21.93        79.88 o                         
 -10   8   2        115.50        123.02        80.03 o                         
  -9   8   2        344.18        275.16        89.62 o                         
  -8   8   2         84.79         48.70        78.95 o                         
  -7   8   2          1.74          4.24        92.00 o                         
  -6   8   2        453.66        449.34        95.24 o                         
  -5   8   2         47.77        181.70        82.67 o                         
  -4   8   2        710.29        555.51       123.29 o                         
  -3   8   2       1826.87       1875.72       105.06 o                         
  -2   8   2          5.43         32.67        47.65 o                         
  -1   8   2        404.27        491.00        50.65 o                         
   0   8   2       2097.34       2001.19        74.75 o                         
   1   8   2       1507.93       1772.29        68.77 o                         
   2   8   2        638.70        666.01        80.44 o                         
   3   8   2         91.89        148.65        73.37 o                         
   4   8   2         72.07         99.48        64.88 o                         
   5   8   2         20.44        -13.91       102.53 o                         
   6   8   2        181.57        236.48        98.86 o                         
   7   8   2        986.09        879.99        97.31 o                         
   8   8   2        313.51        336.57        90.53 o                         
   9   8   2         73.49         35.91        91.91 o                         
  10   8   2         55.60         64.02       115.11 o                         
  11   8   2        849.04        986.27       119.52 o                         
  12   8   2        269.64        311.33       109.24 o                         
  13   8   2          0.01        147.91       114.09 o                         
  14   8   2          0.14        -58.59       117.81 o                         
 -12   9   2         24.84         97.07       108.54 o                         
 -11   9   2        188.32         68.48       125.90 o                         
 -10   9   2        124.83        220.08       121.47 o                         
  -9   9   2        367.38        291.47       119.96 o                         
  -8   9   2         20.78        112.39       110.20 o                         
  -7   9   2        152.98         91.01       102.76 o                         
  -6   9   2        218.87         18.82        96.83 o                         
  -5   9   2        199.33        241.45        94.04 o                         
  -4   9   2         55.47        166.66        95.11 o                         
  -3   9   2         22.64        -79.93        79.93 o                         
  -2   9   2        101.28        147.24        78.23 o                         
  -1   9   2        745.07        811.84        85.20 o                         
   0   9   2         83.64         41.42        78.37 o                         
   1   9   2          4.90         62.99        74.48 o                         
   2   9   2         18.59        -98.77       132.39 o                         
   3   9   2        360.75        493.50        89.54 o                         
   4   9   2         89.33        188.20        90.31 o                         
   5   9   2        135.41         82.50        87.45 o                         
   6   9   2        218.85        197.16        99.82 o                         
   7   9   2        276.41        224.50        96.18 o                         
   8   9   2         61.81        136.63        98.20 o                         
   9   9   2          1.25         39.07       101.67 o                         
  10   9   2          7.98       -104.89       104.89 o                         
  11   9   2         42.23        218.37       114.11 o                         
  -8  10   2        199.48        168.39       123.74 o                         
  -7  10   2        177.24        282.00       120.88 o                         
  -6  10   2          0.39         78.83       112.85 o                         
  -5  10   2          1.59        121.20       103.63 o                         
  -4  10   2         78.02        -87.76        96.40 o                         
  -3  10   2        158.22        108.72        95.12 o                         
  -2  10   2         24.99         11.70        90.26 o                         
  -1  10   2        100.20        114.28       197.83 o                         
   0  10   2         85.49         53.10       159.79 o                         
   1  10   2         64.67         -4.99        89.73 o                         
   2  10   2        306.85        431.03       100.16 o                         
   3  10   2        106.58         83.23        97.60 o                         
   4  10   2        179.23         54.62       103.11 o                         
   5  10   2          0.44        -21.01       102.90 o                         
   6  10   2         77.23        -38.21       109.84 o                         
   7  10   2          7.07         29.64       118.51 o                         
 -21   0   3        501.68        729.02       208.51 o                         
 -19   0   3       1021.54       1154.20       122.11 o                         
 -17   0   3        825.06        665.75       154.41 o                         
 -15   0   3        444.96        364.29        78.20 o                         
 -13   0   3         51.76        107.37        61.95 o                         
 -11   0   3      14438.34      14376.32       337.42 o                         
  -9   0   3          0.11        -39.19        39.19 o                         
  -7   0   3       3324.40       3202.11        73.56 o                         
  -5   0   3     169930.44     169702.25      2066.11 o                         
  -3   0   3      10898.81      10578.00       197.71 o                         
   1   0   3      16328.62      11230.73       460.82 o                         
   3   0   3      42651.39      43996.46       588.36 o                         
   5   0   3      77906.85      78255.65      1041.47 o                         
   7   0   3      27854.07      28054.36       501.51 o                         
   9   0   3       9867.03       9593.33       204.41 o                         
  11   0   3       3479.58       3577.22       124.87 o                         
  13   0   3       1045.54       1116.80       130.83 o                         
  15   0   3        123.83         78.44        89.46 o                         
  17   0   3        379.27        438.53       168.55 o                         
  19   0   3       1436.98       1733.92       213.13 o                         
  21   0   3         25.30        170.44       200.87 o                         
 -22   1   3        402.81        383.91       147.94 o                         
 -21   1   3        401.67        548.45       108.67 o                         
 -20   1   3        144.49        112.18        97.89 o                         
 -19   1   3          9.46        -88.30        88.30 o                         
 -18   1   3        154.91        145.42        70.93 o                         
 -17   1   3       3044.71       3209.49       101.51 o                         
 -16   1   3        478.53        640.07        77.27 o                         
 -15   1   3      12469.86      12395.14       196.16 o                         
 -14   1   3        431.71        365.09        53.60 o                         
 -13   1   3       7124.82       7144.16       127.11 o                         
 -12   1   3        334.56        297.93        43.89 o                         
 -11   1   3        634.95        641.43        38.32 o                         
 -10   1   3      12624.96      12465.24       160.93 o                         
  -9   1   3          1.14        -23.15        23.15 o                         
  -8   1   3        173.60        136.34        22.10 o                         
  -7   1   3        440.13        456.36        20.34 o                         
  -6   1   3       2585.09       2585.30        37.88 o                         
  -5   1   3      13650.99      14277.84       123.81 o                         
  -4   1   3       4472.36       4055.75        39.17 o                         
  -3   1   3        809.23        826.57        20.41 o                         
  -2   1   3       6441.83       6001.00        64.35 o                         
  -1   1   3      42552.61      38038.61       934.12 o                         
   0   1   3        355.66        273.72        15.46 o                         
   1   1   3      26184.06      25509.75       277.64 o                         
   2   1   3       2290.75       2294.48        30.24 o                         
   3   1   3        793.67        743.15        16.49 o                         
   4   1   3      42378.55      41857.84       359.61 o                         
   5   1   3       9451.78       9687.19       114.58 o                         
   6   1   3      26294.74      26761.95       291.96 o                         
   7   1   3       5896.41       6241.58        86.95 o                         
   8   1   3        455.47        577.26        32.40 o                         
   9   1   3       2673.63       2971.31        66.08 o                         
  10   1   3        971.47        988.47        44.97 o                         
  11   1   3       2564.32       2647.92        85.22 o                         
  12   1   3       3681.08       3824.30        95.30 o                         
  13   1   3        109.72        195.01        52.55 o                         
  14   1   3       1631.70       1461.03        71.70 o                         
  15   1   3        783.81        779.04        68.59 o                         
  16   1   3         22.03         -0.35        65.27 o                         
  17   1   3       2164.92       2509.03       104.98 o                         
  18   1   3         15.56         59.74        79.61 o                         
  19   1   3        485.67        481.84       129.17 o                         
  20   1   3        247.28        249.13       249.77 o                         
  21   1   3          9.79         68.48       217.61 o                         
 -22   2   3         66.60        219.72       109.88 o                         
 -21   2   3        515.86        485.08       105.00 o                         
 -20   2   3        178.60        120.92       123.01 o                         
 -19   2   3       1014.09       1106.82       140.83 o                         
 -18   2   3        335.57        225.36        82.99 o                         
 -17   2   3        322.97        196.61        78.24 o                         
 -16   2   3       1536.08       1537.98        74.79 o                         
 -15   2   3        656.92        718.09        61.50 o                         
 -14   2   3        838.64        870.11        79.05 o                         
 -13   2   3      12872.46      12750.83       172.20 o                         
 -12   2   3        801.45        808.60        40.13 o                         
 -11   2   3       1961.15       2149.40        51.28 o                         
 -10   2   3       7108.84       7350.88       101.54 o                         
  -9   2   3         15.78         53.69        25.37 o                         
  -8   2   3        209.33        207.74        23.12 o                         
  -7   2   3       8271.88       7840.09        82.15 o                         
  -6   2   3       2329.36       2392.88        36.22 o                         
  -5   2   3         80.32         49.08        13.09 o                         
  -4   2   3       1457.98       1491.51        26.00 o                         
  -3   2   3      90711.11      91203.51       960.73 o                         
  -2   2   3       1717.01       1672.61        25.25 o                         
  -1   2   3        563.12        595.95        21.81 o                         
   0   2   3      78607.07      82632.73       928.68 o                         
   1   2   3       1696.36       1877.22        35.06 o                         
   2   2   3      20729.88      20973.60       213.40 o                         
   3   2   3      36241.10      36084.11       339.86 o                         
   4   2   3       2454.88       2626.88        44.09 o                         
   5   2   3       1174.63       1039.30        31.20 o                         
   6   2   3       2276.07       2258.08        51.20 o                         
   7   2   3       8717.43       8503.13       108.62 o                         
   8   2   3       2556.73       2777.22        64.31 o                         
   9   2   3        448.57        441.59        36.11 o                         
  10   2   3        478.88        531.54        33.38 o                         
  11   2   3       7231.21       7126.64       102.23 o                         
  12   2   3       1011.91        983.74        49.73 o                         
  13   2   3         52.06         86.51        49.93 o                         
  14   2   3       1463.41       1462.38        70.37 o                         
  15   2   3       1036.20       1013.12        73.90 o                         
  16   2   3         67.10         71.42        68.43 o                         
  17   2   3       1564.81       1653.14       104.16 o                         
  18   2   3         16.64        -43.86        85.44 o                         
  19   2   3         84.69        -29.13        85.86 o                         
  20   2   3          4.95         -7.29        86.81 o                         
 -21   3   3          3.57         60.58       128.65 o                         
 -20   3   3        529.96        609.15       124.03 o                         
 -19   3   3        286.61        315.16       116.88 o                         
 -18   3   3       2161.49       1919.77        95.15 o                         
 -17   3   3        699.35        584.94        78.87 o                         
 -16   3   3        117.61         69.62        65.00 o                         
 -15   3   3        943.92        777.33        62.48 o                         
 -14   3   3         10.76         18.91        39.73 o                         
 -13   3   3       7663.18       7663.10       108.51 o                         
 -12   3   3       3846.27       3666.47        76.02 o                         
 -11   3   3       4415.07       4351.77        74.84 o                         
 -10   3   3        741.16        910.47        46.43 o                         
  -9   3   3         70.15         38.73        14.31 o                         
  -8   3   3         60.27         72.34        21.98 o                         
  -7   3   3       9556.22       9189.11       104.63 o                         
  -6   3   3       4531.21       4765.50        81.46 o                         
  -5   3   3        597.43        624.95        27.30 o                         
  -4   3   3        126.93        114.74        14.80 o                         
  -3   3   3       1673.24       1744.22        35.00 o                         
  -2   3   3       7091.16       6910.90        98.02 o                         
  -1   3   3        364.64        348.44        18.74 o                         
   0   3   3         20.59         14.14        15.22 o                         
   1   3   3      12586.73      12072.84       191.86 o                         
   2   3   3       1467.00       1529.91        32.01 o                         
   3   3   3       3667.74       3767.12        61.42 o                         
   4   3   3       6482.45       6614.43        97.39 o                         
   5   3   3        745.61        892.52        28.77 o                         
   6   3   3       4549.09       4459.95        63.71 o                         
   7   3   3         20.76         47.02        24.29 o                         
   8   3   3          3.73         18.29        18.80 o                         
   9   3   3      10116.43      10011.61       148.43 o                         
  10   3   3       1350.78       1244.99        47.31 o                         
  11   3   3          1.57        -40.06        40.06 o                         
  12   3   3         65.06        117.05        46.42 o                         
  13   3   3        536.67        506.44        73.30 o                         
  14   3   3        821.69        855.93       173.76 o                         
  15   3   3        236.37        206.85        96.22 o                         
  16   3   3        649.09        793.71       136.85 o                         
  17   3   3          0.83       -109.29       109.29 o                         
  18   3   3          6.08        -18.54       115.41 o                         
  19   3   3        464.92        601.25       157.46 o                         
  20   3   3        926.06        847.49       146.58 o                         
 -20   4   3         28.24        -81.94       117.76 o                         
 -19   4   3          2.31         26.37       113.89 o                         
 -18   4   3         90.68         24.11       107.25 o                         
 -17   4   3          5.03         64.09       100.69 o                         
 -16   4   3       1466.17       1522.25        97.55 o                         
 -15   4   3       1140.91       1055.81        83.71 o                         
 -14   4   3          3.13         37.28        69.41 o                         
 -13   4   3        124.17          3.61        53.63 o                         
 -12   4   3         41.02        100.49        61.70 o                         
 -11   4   3       1880.06       1797.72        80.01 o                         
 -10   4   3         25.87         58.17        22.38 o                         
  -9   4   3        637.67        614.27        33.49 o                         
  -8   4   3      38257.28      38992.20       393.08 o                         
  -7   4   3          3.15         -7.00        23.56 o                         
  -6   4   3        118.13        120.59        22.01 o                         
  -5   4   3      10315.45       9938.18       127.15 o                         
  -4   4   3         66.70         55.08        18.75 o                         
  -3   4   3       3963.74       4049.47        69.03 o                         
  -2   4   3      21006.94      21535.16       393.72 o                         
  -1   4   3       1621.04       1465.47        67.27 o                         
   0   4   3         10.26         71.96        27.43 o                         
   1   4   3       6199.96       6253.09       118.62 o                         
   2   4   3      20044.72      20547.20       283.68 o                         
   3   4   3       1241.67       1333.57        51.53 o                         
   4   4   3       8878.39       8633.43       113.41 o                         
   5   4   3       2816.72       2782.69        64.18 o                         
   6   4   3      15913.66      16004.08       249.72 o                         
   7   4   3        400.85        412.68        32.68 o                         
   8   4   3      12423.49      12282.32       151.90 o                         
   9   4   3       1417.89       1380.57        44.55 o                         
  10   4   3       1364.55       1395.15        60.68 o                         
  11   4   3          3.67        -21.43        54.97 o                         
  12   4   3        656.53        719.67        87.36 o                         
  13   4   3        306.20        233.65       100.61 o                         
  14   4   3        133.80         94.41        81.69 o                         
  15   4   3        770.46        845.16       102.38 o                         
  16   4   3       1179.83       1396.69       184.34 o                         
  17   4   3          4.58        -59.45        97.06 o                         
  18   4   3         28.41        137.21       103.96 o                         
  19   4   3         66.61        141.74       114.90 o                         
 -19   5   3          2.04         39.87       161.88 o                         
 -18   5   3        983.80        800.26       166.29 o                         
 -17   5   3        397.97        218.65       167.41 o                         
 -16   5   3        398.58        240.08       133.39 o                         
 -15   5   3       2581.14       2885.88       135.08 o                         
 -14   5   3        446.52        440.44        88.86 o                         
 -13   5   3         46.79         85.95        81.24 o                         
 -12   5   3        975.00        817.30        84.66 o                         
 -11   5   3        143.61        134.90        69.26 o                         
 -10   5   3       1766.05       1714.90        90.26 o                         
  -9   5   3         64.53         -5.46        31.62 o                         
  -8   5   3        367.79        371.62        31.85 o                         
  -7   5   3       3213.95       3130.11        65.34 o                         
  -6   5   3       1355.58       1422.23        45.95 o                         
  -5   5   3       1344.48       1325.45        42.30 o                         
  -4   5   3         38.01         55.02        28.99 o                         
  -3   5   3       2995.55       2878.06        77.28 o                         
  -2   5   3       1297.76       1271.07        62.72 o                         
  -1   5   3         48.72         17.43        35.12 o                         
   0   5   3        703.84        699.67        40.09 o                         
   1   5   3       5241.54       5124.06       108.82 o                         
   2   5   3       3167.92       3121.93        74.64 o                         
   3   5   3       1969.02       1899.46        52.84 o                         
   4   5   3        594.17        628.68        39.59 o                         
   5   5   3        718.14        758.30        38.72 o                         
   6   5   3          3.95         17.49        29.40 o                         
   7   5   3        261.33        177.59        43.23 o                         
   8   5   3        210.23        186.36        40.89 o                         
   9   5   3       2661.26       2708.43        96.29 o                         
  10   5   3        227.69        311.14        66.62 o                         
  11   5   3        321.79        268.50        70.67 o                         
  12   5   3       1321.84       1218.67       131.18 o                         
  13   5   3        282.67        240.09        80.85 o                         
  14   5   3       1382.74       1325.91       102.94 o                         
  15   5   3        210.29        177.46        91.73 o                         
  16   5   3        401.58        464.15       105.36 o                         
  17   5   3       1099.92       1344.88       120.87 o                         
  18   5   3        261.17        139.57       112.44 o                         
 -18   6   3          3.01        115.09       238.16 o                         
 -17   6   3        292.48        298.45       152.13 o                         
 -16   6   3        982.99        918.90       152.79 o                         
 -15   6   3          0.01        162.07       128.79 o                         
 -14   6   3        158.05        131.21        90.45 o                         
 -13   6   3        281.85        248.64       158.06 o                         
 -12   6   3       1049.22       1029.64       108.86 o                         
 -11   6   3        505.00        502.38        81.58 o                         
 -10   6   3       4460.00       4385.91       149.36 o                         
  -9   6   3        645.07        691.70        62.17 o                         
  -8   6   3        111.24         72.65        50.60 o                         
  -7   6   3        377.64        395.50        56.92 o                         
  -6   6   3       7858.99       7948.16       191.84 o                         
  -5   6   3        754.99        776.58        47.91 o                         
  -4   6   3         98.94         59.33        34.41 o                         
  -3   6   3         32.23         68.79        28.69 o                         
  -2   6   3        804.77        698.21        55.37 o                         
  -1   6   3       1353.58       1255.75        63.53 o                         
   0   6   3      18408.35      18262.67       348.56 o                         
   1   6   3        285.86        353.58        47.15 o                         
   2   6   3       2811.36       2711.83       124.94 o                         
   3   6   3       2115.19       2166.27        68.48 o                         
   4   6   3       2230.24       2165.81        64.43 o                         
   5   6   3        861.39        798.59        50.71 o                         
   6   6   3         21.19         16.94        51.74 o                         
   7   6   3        297.18        209.42        71.10 o                         
   8   6   3        485.90        415.60        81.09 o                         
   9   6   3          3.18        -79.75        79.75 o                         
  10   6   3       1017.83        934.68        99.28 o                         
  11   6   3       1170.62       1188.72       109.85 o                         
  12   6   3        385.71        486.53       208.66 o                         
  13   6   3        228.89        174.12       105.16 o                         
  14   6   3       1903.53       1855.93       137.78 o                         
  15   6   3         76.33        -24.47       113.05 o                         
  16   6   3         47.76         80.53       123.60 o                         
  17   6   3         46.96         15.47       128.77 o                         
 -17   7   3          2.43        106.33       127.13 o                         
 -16   7   3         42.48         35.00       139.89 o                         
 -15   7   3          9.42        -48.78       136.12 o                         
 -14   7   3        255.24        257.62       132.35 o                         
 -13   7   3         38.03        141.20       121.05 o                         
 -12   7   3        289.45        339.72       119.17 o                         
 -11   7   3         66.61         72.46        72.91 o                         
 -10   7   3       1761.06       1844.55        93.81 o                         
  -9   7   3         16.28        -65.35        65.35 o                         
  -8   7   3       1340.06       1128.93       103.86 o                         
  -7   7   3        223.31        134.42       109.57 o                         
  -6   7   3        888.33        757.99        87.68 o                         
  -5   7   3       1224.46       1163.84        65.58 o                         
  -4   7   3        141.29        126.85        49.37 o                         
  -3   7   3          2.33        -31.00        35.75 o                         
  -2   7   3        346.50        311.82        52.58 o                         
  -1   7   3        133.86        152.86        39.44 o                         
   0   7   3         78.11         48.80        50.82 o                         
   1   7   3       1437.13       1380.20        74.95 o                         
   2   7   3        679.39        671.70        48.66 o                         
   3   7   3         37.20          1.22        38.51 o                         
   4   7   3         55.16         28.71        56.17 o                         
   5   7   3        286.33        281.01        71.27 o                         
   6   7   3        252.42        188.06       120.32 o                         
   7   7   3        509.72        576.23        84.89 o                         
   8   7   3          8.83         28.34        83.42 o                         
   9   7   3       1359.20       1289.89       106.57 o                         
  10   7   3       1155.74       1077.75       109.17 o                         
  11   7   3        110.02        166.00        97.59 o                         
  12   7   3        941.89        951.31       175.79 o                         
  13   7   3         13.15          8.10       129.60 o                         
  14   7   3         38.68        294.09       143.38 o                         
  15   7   3         75.90         29.66       124.47 o                         
  16   7   3          8.47         22.83       228.26 o                         
 -15   8   3          0.91        -69.91       115.64 o                         
 -14   8   3        116.03        -17.79       109.91 o                         
 -13   8   3        431.51        621.48       114.78 o                         
 -12   8   3        379.52        418.45       105.99 o                         
 -11   8   3        186.68        208.59       143.82 o                         
 -10   8   3        196.65        232.72        91.57 o                         
  -9   8   3          7.20        -80.47       178.05 o                         
  -8   8   3       1547.08       1491.42       123.23 o                         
  -7   8   3          8.64         29.45        90.54 o                         
  -6   8   3        327.48        230.21        89.47 o                         
  -5   8   3       2560.76       2623.29       125.32 o                         
  -4   8   3        217.56        247.30        79.14 o                         
  -3   8   3          2.25        -24.81        48.54 o                         
  -2   8   3        956.95       1051.41        55.95 o                         
  -1   8   3         22.57         71.36        54.22 o                         
   0   8   3        196.06        301.33       115.66 o                         
   1   8   3         89.96         77.89        36.98 o                         
   2   8   3       1914.41       1986.13        79.72 o                         
   3   8   3        314.21        352.55        64.22 o                         
   4   8   3         31.42         72.20        60.05 o                         
   5   8   3        526.43        565.88        73.79 o                         
   6   8   3        787.49        656.85        88.93 o                         
   7   8   3        629.26        603.72        93.15 o                         
   8   8   3         57.27         55.97        89.37 o                         
   9   8   3        427.36        127.45        97.12 o                         
  10   8   3         60.83        -20.46       102.70 o                         
  11   8   3        283.90        397.26       111.73 o                         
  12   8   3        272.00        362.08       116.34 o                         
  13   8   3          1.25          3.82       115.57 o                         
  14   8   3         39.32        127.83       229.79 o                         
 -12   9   3        104.18         75.94       132.89 o                         
 -11   9   3          1.87        -22.07       123.75 o                         
 -10   9   3        182.93        208.01       122.13 o                         
  -9   9   3         83.71        -15.04       111.90 o                         
  -8   9   3        184.91        161.06       108.11 o                         
  -7   9   3          4.56         11.04       100.26 o                         
  -6   9   3          6.80         80.06        98.37 o                         
  -5   9   3         65.38        230.12       168.92 o                         
  -4   9   3        166.12        167.17       110.33 o                         
  -3   9   3        509.65        597.89        85.57 o                         
  -2   9   3        879.55        827.63        85.58 o                         
  -1   9   3        446.15        373.82        74.44 o                         
   0   9   3        102.25        250.72       117.18 o                         
   1   9   3        234.48        246.76        75.58 o                         
   2   9   3        310.19        384.28        81.36 o                         
   3   9   3         58.25        140.48        64.63 o                         
   4   9   3        387.83        292.31        91.16 o                         
   5   9   3        248.48        115.74        94.63 o                         
   6   9   3        316.83        274.41        91.33 o                         
   7   9   3        124.11        351.10        97.01 o                         
   8   9   3        206.79        158.62        98.77 o                         
   9   9   3          5.54        127.91       110.81 o                         
  10   9   3          4.08        -10.02       108.96 o                         
  11   9   3         43.24        -58.59       114.03 o                         
  -8  10   3         96.87        146.23       194.79 o                         
  -7  10   3         41.31         88.80       116.45 o                         
  -6  10   3        393.58        344.79       113.07 o                         
  -5  10   3         30.61        -44.80       111.85 o                         
  -4  10   3        119.37         59.07        99.37 o                         
  -3  10   3        338.64        318.54        96.50 o                         
  -2  10   3        116.70        119.35        91.31 o                         
  -1  10   3        105.45         61.08        86.70 o                         
   0  10   3         47.91         14.86        88.26 o                         
   1  10   3        148.59         65.63        85.71 o                         
   2  10   3        145.00        194.41        92.56 o                         
   3  10   3        532.58        663.94       105.78 o                         
   4  10   3        244.57        263.01       189.47 o                         
   5  10   3         55.75        -66.52       104.56 o                         
   6  10   3         80.17         71.73        87.23 o                         
   7  10   3         26.32         28.92       116.57 o                         
 -22   0   4          3.37        199.35       210.00 o                         
 -20   0   4         93.06        256.51       141.78 o                         
 -18   0   4        648.97        704.59       109.27 o                         
 -16   0   4         36.55        -79.02        79.02 o                         
 -14   0   4       1259.40       1070.32        89.01 o                         
 -12   0   4       9891.12       9801.10       214.67 o                         
 -10   0   4      27099.39      26694.88       484.15 o                         
  -8   0   4       1829.65       2341.79        78.53 o                         
  -6   0   4      12733.28      12356.29       164.22 o                         
  -4   0   4      16194.16      16310.25       176.70 o                         
  -2   0   4      17380.58      16762.05       290.86 o                         
   0   0   4     144765.91     135855.62      2937.02 o                         
   2   0   4      56430.42      56656.15       753.51 o                         
   4   0   4        297.94        237.72        29.56 o                         
   6   0   4      10068.01       9845.87       171.57 o                         
   8   0   4      31169.30      30307.51       544.90 o                         
  10   0   4        473.93        520.50        65.63 o                         
  12   0   4       1363.98       1466.20        93.07 o                         
  14   0   4        276.29        352.10        86.51 o                         
  16   0   4       1036.87       1079.60       111.43 o                         
  18   0   4       3082.74       3217.19       185.16 o                         
  20   0   4         86.06        -18.26       181.09 o                         
 -22   1   4       1092.85       1235.31       172.01 o                         
 -21   1   4          5.00          7.16       116.19 o                         
 -20   1   4       2462.82       2523.15       130.74 o                         
 -19   1   4        274.70        242.83        92.08 o                         
 -18   1   4         21.36         32.71        66.02 o                         
 -17   1   4        995.61        970.74        81.12 o                         
 -16   1   4         50.00        -11.09        56.99 o                         
 -15   1   4       6259.54       6124.30       127.91 o                         
 -14   1   4       6379.70       6359.17       124.32 o                         
 -13   1   4        274.95        296.49        48.17 o                         
 -12   1   4       1894.46       2012.62        81.50 o                         
 -11   1   4        203.11        154.26        33.26 o                         
 -10   1   4      22978.19      23903.48       283.85 o                         
  -9   1   4      22357.71      22180.79       246.79 o                         
  -8   1   4        578.72        577.12        25.20 o                         
  -7   1   4      10874.44      10641.46       113.18 o                         
  -6   1   4        242.21        313.05        16.86 o                         
  -5   1   4       6026.36       6515.74        62.77 o                         
  -4   1   4      14814.04      14906.93       139.28 o                         
  -3   1   4         29.03         16.02         6.43 o                         
  -2   1   4      38402.75      38124.64       315.36 o                         
  -1   1   4      48508.49      48277.96       384.61 o                         
   0   1   4        123.44        118.62        12.46 o                         
   1   1   4      40135.81      40714.82       385.45 o                         
   2   1   4       2334.48       2394.67        35.61 o                         
   3   1   4        819.34        850.42        21.49 o                         
   4   1   4       1376.10       1341.90        27.89 o                         
   5   1   4         46.62         41.74        17.79 o                         
   6   1   4       1397.53       1434.14        55.86 o                         
   7   1   4      19728.97      19944.09       241.31 o                         
   8   1   4       2855.64       3093.20        64.28 o                         
   9   1   4       5152.01       5191.07        88.32 o                         
  10   1   4       1027.95       1032.38        46.78 o                         
  11   1   4        336.77        304.66        43.30 o                         
  12   1   4       2580.26       2493.43        77.08 o                         
  13   1   4        641.55        620.26        58.73 o                         
  14   1   4        565.02        462.10        62.44 o                         
  15   1   4       1439.34       1672.39        81.49 o                         
  16   1   4        266.76        371.48        74.19 o                         
  17   1   4       1246.39       1339.75        91.98 o                         
  18   1   4       1747.74       1563.06       111.35 o                         
  19   1   4         13.29        -99.35       101.58 o                         
  20   1   4        442.92        223.54       178.69 o                         
 -22   2   4        187.94        332.91       106.89 o                         
 -21   2   4        103.95         65.73       101.48 o                         
 -20   2   4        100.48         51.33        92.66 o                         
 -19   2   4        136.42        167.01        89.80 o                         
 -18   2   4        279.25        232.61        88.74 o                         
 -17   2   4       1481.62       1619.81       118.45 o                         
 -16   2   4         30.32          5.81        57.56 o                         
 -15   2   4       1104.76       1074.41        64.93 o                         
 -14   2   4       3776.71       3608.33        93.80 o                         
 -13   2   4        707.77        724.42        45.50 o                         
 -12   2   4       2399.58       2220.99        60.41 o                         
 -11   2   4       1213.02       1217.53        57.93 o                         
 -10   2   4          7.01         45.67        25.26 o                         
  -9   2   4        119.73        168.22        26.84 o                         
  -8   2   4       3460.92       3387.19        52.50 o                         
  -7   2   4        228.56        265.68        19.30 o                         
  -6   2   4       2927.19       3113.65        44.87 o                         
  -5   2   4      17549.99      17946.24       165.55 o                         
  -4   2   4      15793.16      15516.55       144.40 o                         
  -3   2   4       6665.28       6668.47        66.37 o                         
  -2   2   4      35683.17      35482.30       320.73 o                         
  -1   2   4        207.00        167.50        13.81 o                         
   0   2   4      92301.55      93549.96       881.22 o                         
   1   2   4       2751.51       2642.06        32.82 o                         
   2   2   4        824.86        762.86        17.07 o                         
   3   2   4        368.20        357.60        19.07 o                         
   4   2   4       2469.06       2603.51        63.16 o                         
   5   2   4        563.74        594.55        27.07 o                         
   6   2   4         47.14         66.91        28.18 o                         
   7   2   4       4418.13       4553.29        76.78 o                         
   8   2   4      11146.24      11109.36       147.66 o                         
   9   2   4       1334.57       1308.50        47.15 o                         
  10   2   4      16676.03      16959.72       196.43 o                         
  11   2   4        382.89        348.47        38.82 o                         
  12   2   4        785.22        884.19        48.79 o                         
  13   2   4       3725.83       3673.77       117.46 o                         
  14   2   4         36.19         64.09        58.49 o                         
  15   2   4         10.07        -61.87        61.87 o                         
  16   2   4        930.07        940.61        83.86 o                         
  17   2   4        150.86        201.75        79.94 o                         
  18   2   4         17.33        140.31        82.64 o                         
  19   2   4          1.88         49.77        79.79 o                         
  20   2   4         25.92        392.82       172.72 o                         
 -21   3   4        474.28        443.20       134.25 o                         
 -20   3   4         68.89        135.36        80.88 o                         
 -19   3   4        452.44        437.13        83.19 o                         
 -18   3   4        716.25        869.55        89.19 o                         
 -17   3   4       3371.17       3510.03       105.27 o                         
 -16   3   4          1.36        -47.13        58.32 o                         
 -15   3   4          1.25         -4.43        53.94 o                         
 -14   3   4        233.74        247.35        42.90 o                         
 -13   3   4       1081.41       1080.69        42.47 o                         
 -12   3   4      19605.57      19992.81       204.21 o                         
 -11   3   4        789.35        820.78        31.38 o                         
 -10   3   4       1463.62       1493.13        40.44 o                         
  -9   3   4        624.19        797.67        34.44 o                         
  -8   3   4        732.31        819.31        40.82 o                         
  -7   3   4      12242.30      12202.20       132.77 o                         
  -6   3   4        608.77        576.60        21.73 o                         
  -5   3   4       7160.83       7603.64        93.05 o                         
  -4   3   4       3365.69       3265.57        55.77 o                         
  -3   3   4       7258.10       7346.58        93.41 o                         
  -2   3   4      12926.95      13165.28       212.93 o                         
  -1   3   4       9992.78       9625.92       128.20 o                         
   0   3   4       2011.18       1935.98        49.11 o                         
   1   3   4       2515.04       2466.20        53.84 o                         
   2   3   4       2294.04       2192.59        44.42 o                         
   3   3   4        100.14         45.86        15.39 o                         
   4   3   4      17602.59      17708.06       212.07 o                         
   5   3   4       5899.26       6198.06        83.81 o                         
   6   3   4        485.17        522.58        26.93 o                         
   7   3   4       2569.76       2333.03        45.97 o                         
   8   3   4       1816.79       1729.80        50.44 o                         
   9   3   4       1395.62       1424.63        57.54 o                         
  10   3   4       9535.44       9322.03       136.31 o                         
  11   3   4        241.92        208.22        44.65 o                         
  12   3   4       1101.40       1161.88       102.17 o                         
  13   3   4        210.89        137.92        71.98 o                         
  14   3   4       1426.67       1342.35       135.90 o                         
  15   3   4       2421.34       2560.26       138.79 o                         
  16   3   4         36.09       -104.96       104.96 o                         
  17   3   4         79.34         45.44       115.45 o                         
  18   3   4          6.31        -39.47       115.01 o                         
  19   3   4          1.06         14.61       126.83 o                         
 -21   4   4        203.44        175.01       245.02 o                         
 -20   4   4         23.14        131.32       132.10 o                         
 -19   4   4         70.37         69.00       108.99 o                         
 -18   4   4         64.58        -33.98       107.45 o                         
 -17   4   4        164.71        220.05       102.73 o                         
 -16   4   4         35.59        -89.86        89.86 o                         
 -15   4   4        128.06        128.00        70.51 o                         
 -14   4   4         28.95          3.21        57.37 o                         
 -13   4   4       1159.68       1172.54       106.21 o                         
 -12   4   4       1918.36       1982.51        84.79 o                         
 -11   4   4        538.37        528.11        43.58 o                         
 -10   4   4       1148.43       1107.22        38.73 o                         
  -9   4   4      10407.35      10624.91       131.80 o                         
  -8   4   4       1242.44       1205.19        36.75 o                         
  -7   4   4       9102.43       8828.26       112.02 o                         
  -6   4   4         54.09        101.00        21.68 o                         
  -5   4   4        642.59        658.38        25.99 o                         
  -4   4   4        592.91        587.87        27.68 o                         
  -3   4   4        427.10        443.40        39.47 o                         
  -2   4   4       7641.72       7355.76       117.60 o                         
  -1   4   4       2571.45       2510.02       108.21 o                         
   0   4   4        991.28        930.01        44.49 o                         
   1   4   4         24.38         37.47        25.13 o                         
   2   4   4       7278.38       7221.32        93.86 o                         
   3   4   4      15244.50      15478.56       186.16 o                         
   4   4   4         72.25        112.03        24.70 o                         
   5   4   4      18473.24      17792.30       216.50 o                         
   6   4   4          4.81        -14.85        14.85 o                         
   7   4   4        384.41        338.03        27.82 o                         
   8   4   4       4096.37       3930.65        69.47 o                         
   9   4   4       1621.94       1593.65        76.85 o                         
  10   4   4       4573.67       4634.06       115.59 o                         
  11   4   4          7.03        -37.68        65.64 o                         
  12   4   4         73.38         39.39        72.11 o                         
  13   4   4          2.60        -78.18        78.18 o                         
  14   4   4        137.01         69.57        83.38 o                         
  15   4   4        904.52       1099.58       125.01 o                         
  16   4   4          4.42        169.90        99.99 o                         
  17   4   4        133.98         30.36       103.58 o                         
  18   4   4         38.04        146.15       108.70 o                         
  19   4   4          9.12         38.90       114.73 o                         
 -20   5   4        805.34       1140.41       194.16 o                         
 -19   5   4       1229.56       1447.42       186.18 o                         
 -18   5   4        253.29        480.09       157.01 o                         
 -17   5   4       1641.50       1649.60       173.31 o                         
 -16   5   4         14.01         67.72       128.05 o                         
 -15   5   4       1110.83       1030.76       194.85 o                         
 -14   5   4         16.41        -45.30        78.99 o                         
 -13   5   4        122.18         93.44        76.14 o                         
 -12   5   4       1034.44       1101.50        86.61 o                         
 -11   5   4         23.20        -28.89        48.49 o                         
 -10   5   4       3340.20       3317.69        89.91 o                         
  -9   5   4       3573.70       3374.45        73.06 o                         
  -8   5   4          2.09         27.96        28.03 o                         
  -7   5   4       5465.40       5550.79        78.04 o                         
  -6   5   4       2152.39       2151.21        47.52 o                         
  -5   5   4       3460.45       3420.89        75.21 o                         
  -4   5   4      12400.72      12659.57       188.15 o                         
  -3   5   4         61.68        110.71        38.85 o                         
  -2   5   4        399.14        383.36        48.48 o                         
  -1   5   4          8.85         53.51        36.05 o                         
   0   5   4        199.27        128.34        37.65 o                         
   1   5   4        154.52         91.69        45.25 o                         
   2   5   4      10231.38      10411.11       163.03 o                         
   3   5   4        243.76        267.55        33.03 o                         
   4   5   4       8414.97       8452.81       115.15 o                         
   5   5   4        501.26        538.69        38.77 o                         
   6   5   4        808.11        855.85        42.81 o                         
   7   5   4        760.34        655.24        41.75 o                         
   8   5   4          0.38        -21.88        54.47 o                         
   9   5   4          2.11         -4.33        60.01 o                         
  10   5   4         62.40        -24.81        65.13 o                         
  11   5   4          0.75         38.91        71.40 o                         
  12   5   4       2637.56       2413.91       109.56 o                         
  13   5   4       1042.19       1134.87       109.42 o                         
  14   5   4        179.10        158.24       118.84 o                         
  15   5   4        609.60        658.46       104.10 o                         
  16   5   4         29.69        -91.97       100.38 o                         
  17   5   4         31.21        -63.24       107.03 o                         
  18   5   4        363.78        302.09       118.48 o                         
 -18   6   4          1.03         42.54       124.41 o                         
 -17   6   4        293.97        364.98       273.94 o                         
 -16   6   4         57.75         34.38       185.66 o                         
 -15   6   4        293.29        419.12       175.78 o                         
 -14   6   4         85.16         33.01       112.93 o                         
 -13   6   4        163.76        125.73        83.08 o                         
 -12   6   4        302.12        324.72        82.24 o                         
 -11   6   4        600.66        690.80        62.60 o                         
 -10   6   4        867.04        842.51        62.78 o                         
  -9   6   4          4.27         -1.40        47.55 o                         
  -8   6   4        361.28        363.92        54.99 o                         
  -7   6   4       2145.34       2228.42        70.71 o                         
  -6   6   4       1396.34       1440.23        54.48 o                         
  -5   6   4       3793.96       3919.79        95.46 o                         
  -4   6   4          0.90          2.09        32.41 o                         
  -3   6   4       3948.20       4091.42       114.60 o                         
  -2   6   4       1301.87       1256.95        64.65 o                         
  -1   6   4       2397.65       2492.20        94.92 o                         
   0   6   4        744.72        764.91        68.99 o                         
   1   6   4       6051.47       6200.02       174.48 o                         
   2   6   4        858.14        827.21        62.63 o                         
   3   6   4       3532.99       3656.78        77.06 o                         
   4   6   4        741.63        706.87        47.15 o                         
   5   6   4        372.69        426.49        52.64 o                         
   6   6   4       2547.10       2543.60       126.42 o                         
   7   6   4       4136.26       4162.14       142.02 o                         
   8   6   4          3.05        -48.83        76.63 o                         
   9   6   4          7.30        -18.36       134.89 o                         
  10   6   4          1.29        103.50        94.34 o                         
  11   6   4         89.18         91.02        96.60 o                         
  12   6   4          7.45        158.49       101.89 o                         
  13   6   4       1485.09       1568.44       132.43 o                         
  14   6   4        412.95        372.60       121.18 o                         
  15   6   4         50.66        123.45       120.97 o                         
  16   6   4         42.01          1.58       129.12 o                         
  17   6   4         88.43        154.95       162.58 o                         
 -17   7   4        253.84        131.17       124.75 o                         
 -16   7   4         48.44         15.55       117.67 o                         
 -15   7   4       1346.59       1343.87       132.55 o                         
 -14   7   4        648.00        535.78       113.91 o                         
 -13   7   4        421.29        437.73       102.52 o                         
 -12   7   4        545.46        414.93        98.25 o                         
 -11   7   4        426.85        553.02        79.76 o                         
 -10   7   4        519.69        625.75        91.28 o                         
  -9   7   4       1819.21       1912.43       104.27 o                         
  -8   7   4         11.52        -31.51       161.31 o                         
  -7   7   4        309.49        297.45        86.45 o                         
  -6   7   4        579.38        524.11        82.53 o                         
  -5   7   4          4.41         63.02        49.48 o                         
  -4   7   4       2285.57       2200.17        81.62 o                         
  -3   7   4       1988.59       2017.69       152.28 o                         
  -2   7   4        963.67        931.90        81.47 o                         
  -1   7   4        510.85        555.41        47.36 o                         
   0   7   4        891.33        871.34        84.49 o                         
   1   7   4       1003.86       1074.28        81.14 o                         
   2   7   4        433.12        427.42        37.94 o                         
   3   7   4        384.02        360.98        48.16 o                         
   4   7   4       3537.23       3205.44       117.00 o                         
   5   7   4          7.09        100.16        67.82 o                         
   6   7   4         82.67        -62.88        73.40 o                         
   7   7   4       2339.95       2345.37       116.79 o                         
   8   7   4         44.21        -37.40        85.66 o                         
   9   7   4        543.55        515.30       100.37 o                         
  10   7   4        448.44        638.41       119.98 o                         
  11   7   4         26.03        -42.06        98.05 o                         
  12   7   4        527.86        422.92       114.81 o                         
  13   7   4         61.56         21.72       129.59 o                         
  14   7   4         31.44         45.56       120.08 o                         
  15   7   4          1.69        146.44       127.07 o                         
 -15   8   4         66.98         70.95       115.95 o                         
 -14   8   4        151.10        191.95       114.17 o                         
 -13   8   4          5.12        -50.05       103.33 o                         
 -12   8   4         32.39        172.07       126.43 o                         
 -11   8   4         23.64        -45.84       111.77 o                         
 -10   8   4        234.13        129.97       110.27 o                         
  -9   8   4         96.08         28.82        99.80 o                         
  -8   8   4         85.08         94.71        96.27 o                         
  -7   8   4        816.66        793.16       160.58 o                         
  -6   8   4        848.91       1034.01       249.63 o                         
  -5   8   4         78.17        109.31        79.68 o                         
  -4   8   4         94.12         -8.93        69.53 o                         
  -3   8   4        692.09        787.91        66.96 o                         
  -2   8   4        421.59        528.12       124.80 o                         
  -1   8   4         61.05        111.09       115.66 o                         
   0   8   4         13.07         -3.04       117.18 o                         
   1   8   4       1702.78       1933.63       172.05 o                         
   2   8   4        810.27        876.62        64.63 o                         
   3   8   4         63.77        155.96        68.75 o                         
   4   8   4         48.05        -26.96        61.23 o                         
   5   8   4       1864.02       1933.32       171.42 o                         
   6   8   4        674.90        663.47        90.13 o                         
   7   8   4        138.23        101.53        87.17 o                         
   8   8   4         92.24        -10.47        90.90 o                         
   9   8   4         14.70        108.99        99.22 o                         
  10   8   4        135.72         50.29       100.25 o                         
  11   8   4        666.11        709.54       120.46 o                         
  12   8   4         87.97        -35.84       111.40 o                         
  13   8   4          9.85         45.49       124.98 o                         
 -12   9   4        170.78        114.31       135.05 o                         
 -11   9   4          0.35          3.35       125.84 o                         
 -10   9   4         14.82        -44.52       137.72 o                         
  -9   9   4        150.98        137.00       182.62 o                         
  -8   9   4        338.56        418.86       112.27 o                         
  -7   9   4       1344.08       1166.33       121.81 o                         
  -6   9   4        249.36        180.56        99.07 o                         
  -5   9   4         74.35          9.76        89.58 o                         
  -4   9   4          2.31        -81.30        81.30 o                         
  -3   9   4         79.24        -58.89       119.46 o                         
  -2   9   4         10.92         82.45        68.71 o                         
  -1   9   4        487.77        490.07       146.11 o                         
   0   9   4         53.01         30.44       138.48 o                         
   1   9   4        182.46        211.54       146.10 o                         
   2   9   4        426.31        398.97        78.90 o                         
   3   9   4         57.63         54.69        81.12 o                         
   4   9   4          0.14        -21.52       118.70 o                         
   5   9   4          1.33         35.37        83.50 o                         
   6   9   4        130.47        114.24        91.18 o                         
   7   9   4        227.74        269.22       100.47 o                         
   8   9   4         22.35        151.62       102.80 o                         
   9   9   4        325.89        507.62       113.19 o                         
  10   9   4        202.71        100.70       112.15 o                         
  11   9   4          9.53         16.74       211.53 o                         
  -8  10   4         14.19         72.94       121.11 o                         
  -7  10   4        138.53        231.82       116.10 o                         
  -6  10   4         24.13         88.19       110.66 o                         
  -5  10   4         32.04        -72.91       105.76 o                         
  -4  10   4         26.79         30.56        96.07 o                         
  -3  10   4          8.93        -52.56        85.95 o                         
  -2  10   4        440.44        499.00        99.69 o                         
  -1  10   4         27.28        -24.35       156.74 o                         
   0  10   4         47.75         73.05       156.74 o                         
   1  10   4          1.57        -83.00        83.00 o                         
   2  10   4          1.80        -34.81        86.12 o                         
   3  10   4        422.59        544.28       102.06 o                         
   4  10   4         30.47         93.98       100.22 o                         
   5  10   4         59.39         31.60        82.35 o                         
   6  10   4          4.47        -83.56       111.15 o                         
 -21   0   5         16.87         50.22       190.22 o                         
 -19   0   5       1718.95       1804.28       134.63 o                         
 -17   0   5       2959.85       2786.22       142.43 o                         
 -15   0   5         63.35        104.91        72.66 o                         
 -13   0   5         26.02        -23.13        87.95 o                         
 -11   0   5      29649.46      29381.91       534.13 o                         
  -9   0   5       4124.08       4097.50        95.05 o                         
  -7   0   5      13151.42      13165.34       193.09 o                         
  -5   0   5      10348.34       9931.41       122.69 o                         
  -3   0   5      54143.71      55449.37       665.52 o                         
  -1   0   5      95709.45      94532.93      1071.87 o                         
   1   0   5      74644.95      74403.31       910.30 o                         
   3   0   5      80920.66      80361.34      1067.81 o                         
   5   0   5       9712.56       9452.55       166.42 o                         
   7   0   5       2161.80       2189.46        82.39 o                         
   9   0   5       7426.57       7478.69       215.31 o                         
  11   0   5         70.34        125.35        68.72 o                         
  13   0   5      15774.01      15944.33       335.25 o                         
  15   0   5          6.88        -67.94        90.14 o                         
  17   0   5          4.20        105.13       124.11 o                         
  19   0   5       1285.90       1157.58       155.39 o                         
 -22   1   5         31.56        290.75       126.10 o                         
 -21   1   5       1786.39       1758.04       112.32 o                         
 -20   1   5        243.36        225.91       162.99 o                         
 -19   1   5       3170.53       2978.94       172.69 o                         
 -18   1   5         13.09        -12.78        75.69 o                         
 -17   1   5        542.59        704.98        63.47 o                         
 -16   1   5        335.37        270.31        60.30 o                         
 -15   1   5         16.30         74.99        53.22 o                         
 -14   1   5       7803.77       7626.87       138.61 o                         
 -13   1   5       2250.87       2302.85        92.02 o                         
 -12   1   5        874.73        906.19        41.44 o                         
 -11   1   5       4189.53       4358.72        75.64 o                         
 -10   1   5       1105.52       1068.55        43.98 o                         
  -9   1   5      31360.45      33178.19       338.82 o                         
  -8   1   5          3.97         -4.13        20.67 o                         
  -7   1   5      17646.16      18365.24       183.67 o                         
  -6   1   5        572.80        533.97        21.51 o                         
  -5   1   5        372.10        352.56        15.38 o                         
  -4   1   5        911.08        868.38        18.66 o                         
  -3   1   5       2419.87       2298.62        30.08 o                         
  -2   1   5      21180.81      20824.71       176.05 o                         
  -1   1   5        128.51        171.22        10.16 o                         
   0   1   5        260.68        229.82        11.54 o                         
   1   1   5        227.99        224.52        12.83 o                         
   2   1   5      16000.18      16443.89       164.71 o                         
   3   1   5       1033.45        861.04        26.60 o                         
   4   1   5       5921.51       6674.11        79.59 o                         
   5   1   5        163.35        204.82        21.38 o                         
   6   1   5        910.90        748.89        41.63 o                         
   7   1   5       3091.92       3311.73        65.64 o                         
   8   1   5         24.11         50.97        29.09 o                         
   9   1   5        729.53        769.30        42.28 o                         
  10   1   5       2630.39       2749.57        74.89 o                         
  11   1   5       1364.29       1332.42        89.70 o                         
  12   1   5         25.50        -17.04        50.42 o                         
  13   1   5       2469.31       2258.02        84.14 o                         
  14   1   5       1028.67       1041.34        70.82 o                         
  15   1   5        474.13        406.75        77.08 o                         
  16   1   5        228.45        155.98        75.37 o                         
  17   1   5         32.54        -50.46        76.21 o                         
  18   1   5        704.73        729.67       101.11 o                         
  19   1   5        152.90        161.96       107.97 o                         
  20   1   5         13.13         20.60       111.71 o                         
 -22   2   5        143.63        246.87        99.39 o                         
 -21   2   5         26.49        -71.85        96.35 o                         
 -20   2   5          4.71        -23.12        91.65 o                         
 -19   2   5        740.37        690.51        94.09 o                         
 -18   2   5          2.69        -38.26        80.03 o                         
 -17   2   5          2.31         46.77        68.13 o                         
 -16   2   5        326.85        232.39        65.63 o                         
 -15   2   5          4.73        -48.29        48.29 o                         
 -14   2   5       1114.22       1188.92        57.26 o                         
 -13   2   5       5551.35       5208.29       110.42 o                         
 -12   2   5        183.85        178.68        35.92 o                         
 -11   2   5       3358.16       3660.66        66.80 o                         
 -10   2   5        177.24        214.48        28.54 o                         
  -9   2   5      33543.29      34208.45       327.20 o                         
  -8   2   5        491.22        472.11        22.28 o                         
  -7   2   5       1533.46       1365.37        34.86 o                         
  -6   2   5       7901.42       8088.76        92.12 o                         
  -5   2   5      17759.29      17448.09       182.43 o                         
  -4   2   5      14732.86      14977.19       148.73 o                         
  -3   2   5      39739.47      39425.12       375.09 o                         
  -2   2   5      22337.89      22814.40       210.64 o                         
  -1   2   5      21558.75      21771.00       193.57 o                         
   0   2   5      52571.12      52846.88       476.01 o                         
   1   2   5      52800.74      53342.36       504.65 o                         
   2   2   5       3498.94       3644.69        46.10 o                         
   3   2   5        311.66        271.10        16.80 o                         
   4   2   5       2880.47       2904.19        53.17 o                         
   5   2   5      21427.97      21722.33       257.65 o                         
   6   2   5        214.78        183.52        25.67 o                         
   7   2   5       4714.34       4779.67        81.41 o                         
   8   2   5      10757.32      10733.75       146.91 o                         
   9   2   5       2595.97       2633.49        73.17 o                         
  10   2   5        276.99        290.28        47.64 o                         
  11   2   5      13708.71      13462.16       177.81 o                         
  12   2   5        228.12        246.74        48.27 o                         
  13   2   5        139.44        170.52        51.51 o                         
  14   2   5        451.85        424.99        62.70 o                         
  15   2   5         32.47         58.34        63.00 o                         
  16   2   5        137.99        221.19        72.10 o                         
  17   2   5        108.37        194.09        74.46 o                         
  18   2   5         45.30        -15.92       123.43 o                         
  19   2   5        145.30         29.44       127.15 o                         
  20   2   5         48.61        130.87       241.96 o                         
 -21   3   5         95.87        104.53        84.66 o                         
 -20   3   5         91.14         69.52        85.30 o                         
 -19   3   5        794.99        786.31        89.90 o                         
 -18   3   5        755.54        761.25       129.24 o                         
 -17   3   5       4291.38       4204.23       132.26 o                         
 -16   3   5       2601.63       2532.69        88.76 o                         
 -15   3   5         11.59        -43.91        48.89 o                         
 -14   3   5        202.81        210.92        52.07 o                         
 -13   3   5       3429.96       3485.05        94.71 o                         
 -12   3   5       5505.09       5322.35        79.76 o                         
 -11   3   5       9166.44       9094.22       120.12 o                         
 -10   3   5         79.37         17.81        22.65 o                         
  -9   3   5        391.06        412.60        24.91 o                         
  -8   3   5        906.22        951.07        35.57 o                         
  -7   3   5        210.00        222.63        23.25 o                         
  -6   3   5       4730.10       4630.56        66.62 o                         
  -5   3   5       2681.37       2577.02        50.06 o                         
  -4   3   5       5868.80       5678.84       128.43 o                         
  -3   3   5        464.09        466.80        19.49 o                         
  -2   3   5       2777.14       2923.19        56.25 o                         
  -1   3   5       6062.58       5875.18        96.38 o                         
   0   3   5        658.77        663.53        26.14 o                         
   1   3   5       3492.16       3207.68        59.17 o                         
   2   3   5       7285.30       7529.97        99.11 o                         
   3   3   5         52.19         58.16        18.91 o                         
   4   3   5         29.73         24.08        19.16 o                         
   5   3   5       8279.57       8288.08        98.51 o                         
   6   3   5        668.07        709.36        36.69 o                         
   7   3   5       1389.89       1484.06        51.67 o                         
   8   3   5        772.98        756.17        37.22 o                         
   9   3   5        248.77        210.56        39.86 o                         
  10   3   5          9.80         16.49        37.65 o                         
  11   3   5        166.17        171.48        54.35 o                         
  12   3   5        686.62        646.20        74.77 o                         
  13   3   5         62.00        104.96        73.10 o                         
  14   3   5       2302.58       2179.66       127.90 o                         
  15   3   5       1265.38       1438.64       261.95 o                         
  16   3   5        422.15        368.38       112.12 o                         
  17   3   5        219.92        205.22       115.20 o                         
  18   3   5        330.92        368.43       126.05 o                         
  19   3   5        254.74        371.95       133.65 o                         
 -21   4   5        249.48        179.74       113.72 o                         
 -20   4   5         17.72         65.89       106.69 o                         
 -19   4   5        180.33        178.47       110.50 o                         
 -18   4   5         18.41          5.36       106.07 o                         
 -17   4   5        280.43        208.68       100.74 o                         
 -16   4   5       1999.63       1874.47       119.40 o                         
 -15   4   5         77.97         10.72       137.75 o                         
 -14   4   5       3031.60       3337.52       118.65 o                         
 -13   4   5        128.28         69.07        52.12 o                         
 -12   4   5        274.13        282.94        61.73 o                         
 -11   4   5       2918.78       3004.83        69.16 o                         
 -10   4   5        325.43        345.93        31.49 o                         
  -9   4   5       1334.11       1496.31        36.75 o                         
  -8   4   5      20110.48      20472.77       233.30 o                         
  -7   4   5       3042.37       2924.92        57.34 o                         
  -6   4   5       2535.98       2660.99        68.99 o                         
  -5   4   5         11.86        -19.52        19.52 o                         
  -4   4   5       8754.40       8711.38       112.28 o                         
  -3   4   5        789.37        920.01        31.30 o                         
  -2   4   5       5024.26       5344.04        84.17 o                         
  -1   4   5      17771.30      17830.40       229.75 o                         
   0   4   5      15675.31      16094.65       194.52 o                         
   1   4   5       4623.92       4575.33        77.99 o                         
   2   4   5       9007.82       8851.04       114.65 o                         
   3   4   5       7302.53       6809.94       144.41 o                         
   4   4   5       7685.31       7873.98       118.18 o                         
   5   4   5        489.30        520.73        30.66 o                         
   6   4   5       9658.67       9412.25       202.73 o                         
   7   4   5          5.75         33.50        31.28 o                         
   8   4   5       1645.94       1582.92        48.47 o                         
   9   4   5       6756.86       6547.22       133.96 o                         
  10   4   5       1609.80       1581.86        74.87 o                         
  11   4   5        161.00        291.26        73.85 o                         
  12   4   5          0.60        -73.24        73.24 o                         
  13   4   5       1020.75       1069.40        96.33 o                         
  14   4   5         27.00        111.60        88.81 o                         
  15   4   5          1.09        -11.98       125.14 o                         
  16   4   5       2479.98       2595.05       135.99 o                         
  17   4   5         16.36        -58.03       103.70 o                         
  18   4   5          6.10         -5.03       113.77 o                         
 -20   5   5         29.70        -38.35       136.56 o                         
 -19   5   5        509.49        530.70       134.66 o                         
 -18   5   5        668.69        696.28       126.47 o                         
 -17   5   5        206.70        153.28       112.13 o                         
 -16   5   5       1044.41        991.13       147.86 o                         
 -15   5   5         43.58        -90.57       133.16 o                         
 -14   5   5       1086.12        824.08       125.37 o                         
 -13   5   5         46.70         20.98        59.20 o                         
 -12   5   5       1369.76       1283.04        62.80 o                         
 -11   5   5         41.31        -36.79        44.82 o                         
 -10   5   5        238.44        185.13        43.97 o                         
  -9   5   5       4826.16       4904.36        79.79 o                         
  -8   5   5       1085.42       1081.41        41.45 o                         
  -7   5   5         47.65          2.58        37.34 o                         
  -6   5   5       2879.71       2812.01        59.80 o                         
  -5   5   5       2041.02       2122.84        56.25 o                         
  -4   5   5        764.34        710.64        32.18 o                         
  -3   5   5       2441.30       2279.28       163.44 o                         
  -2   5   5        974.46        916.42        50.92 o                         
  -1   5   5       2710.28       2626.41        79.91 o                         
   0   5   5        700.36        787.12        42.63 o                         
   1   5   5         94.44         88.94        32.80 o                         
   2   5   5        593.61        607.32        26.07 o                         
   3   5   5       6117.51       6387.44        93.00 o                         
   4   5   5         20.43         -5.78        27.95 o                         
   5   5   5          8.13        -30.33        30.33 o                         
   6   5   5         78.83        113.30        35.09 o                         
   7   5   5       1811.08       1724.31        59.38 o                         
   8   5   5       2262.97       2251.73        89.80 o                         
   9   5   5       2590.50       2453.59       109.04 o                         
  10   5   5        365.47        416.95        73.40 o                         
  11   5   5        409.82        468.50        80.90 o                         
  12   5   5        475.53        442.03       104.73 o                         
  13   5   5        176.85        179.29        87.21 o                         
  14   5   5        148.24        170.35       115.76 o                         
  15   5   5          0.77         55.89        99.24 o                         
  16   5   5        903.52        727.18       116.87 o                         
  17   5   5        110.59        149.43       113.12 o                         
  18   5   5         46.48        -15.22       257.18 o                         
 -18   6   5          6.92         45.51       125.92 o                         
 -17   6   5          5.53         89.41       124.19 o                         
 -16   6   5       1014.34       1016.13       127.98 o                         
 -15   6   5        205.40        265.13       112.91 o                         
 -14   6   5        615.12        615.99       127.97 o                         
 -13   6   5          5.95         18.77        88.74 o                         
 -12   6   5       1588.74       1640.73        88.29 o                         
 -11   6   5       1101.02       1221.50        69.22 o                         
 -10   6   5        205.97        107.44        52.91 o                         
  -9   6   5        370.69        385.36        69.01 o                         
  -8   6   5       1236.29       1287.10        79.72 o                         
  -7   6   5        394.32        471.84        50.78 o                         
  -6   6   5       8342.68       8548.88       145.99 o                         
  -5   6   5        135.31         92.51        39.19 o                         
  -4   6   5       1869.49       1864.44        78.03 o                         
  -3   6   5       1991.08       1960.38        81.36 o                         
  -2   6   5       7640.84       7508.56       174.15 o                         
  -1   6   5        719.37        620.37        54.76 o                         
   0   6   5       1585.11       1685.35        71.80 o                         
   1   6   5       3852.66       3740.61       106.33 o                         
   2   6   5        711.28        724.64        43.67 o                         
   3   6   5        324.75        298.74        36.88 o                         
   4   6   5       1596.57       1606.79        75.92 o                         
   5   6   5         24.33        -21.17        53.34 o                         
   6   6   5        552.11        633.20        77.72 o                         
   7   6   5       1101.37       1061.48        90.58 o                         
   8   6   5       4344.63       4331.28       168.56 o                         
   9   6   5        214.69         81.32        84.80 o                         
  10   6   5          0.96        -12.52       119.72 o                         
  11   6   5         66.72        -21.97        96.38 o                         
  12   6   5         64.81       -100.32       100.32 o                         
  13   6   5        495.13        614.93       117.56 o                         
  14   6   5       1079.19       1416.74       138.87 o                         
  15   6   5         65.37        337.15       130.70 o                         
  16   6   5        137.36        164.09       130.87 o                         
 -17   7   5          4.72       -137.20       137.20 o                         
 -16   7   5        731.66        862.14       129.71 o                         
 -15   7   5         21.36         10.19       127.44 o                         
 -14   7   5       1013.69       1205.54       120.98 o                         
 -13   7   5          8.39         -2.16        91.54 o                         
 -12   7   5        121.13         61.48        90.60 o                         
 -11   7   5          1.92        -45.52       116.41 o                         
 -10   7   5        349.09        259.55       102.77 o                         
  -9   7   5        857.02        757.54       151.45 o                         
  -8   7   5        290.15        211.73       101.21 o                         
  -7   7   5         91.16         91.00        80.60 o                         
  -6   7   5        555.35        557.11        83.94 o                         
  -5   7   5        111.58         68.45        49.00 o                         
  -4   7   5       2956.76       2855.52        89.81 o                         
  -3   7   5          5.75        136.18        67.82 o                         
  -2   7   5        399.75        345.79        74.23 o                         
  -1   7   5        156.08         59.61        69.85 o                         
   0   7   5          3.92        -16.88        64.28 o                         
   1   7   5        436.97        603.61        93.84 o                         
   2   7   5        120.33        175.48        37.85 o                         
   3   7   5          3.20         75.67        49.50 o                         
   4   7   5         31.14         38.69        45.73 o                         
   5   7   5       1002.71       1022.80        88.59 o                         
   6   7   5       2242.26       2008.18       147.07 o                         
   7   7   5         25.39          3.54        99.60 o                         
   8   7   5        425.60        258.20        89.84 o                         
   9   7   5         14.08        -36.35        89.60 o                         
  10   7   5        394.56        414.33       103.28 o                         
  11   7   5        193.34        202.00       106.18 o                         
  12   7   5         15.85        -90.19       108.84 o                         
  13   7   5         91.96        -25.81       114.89 o                         
  14   7   5         12.69       -123.12       123.12 o                         
  15   7   5          9.00         22.19       151.87 o                         
 -15   8   5         73.40         21.12       149.14 o                         
 -14   8   5        330.19        512.72       143.59 o                         
 -13   8   5         83.40        -37.18       123.73 o                         
 -12   8   5         16.77        231.00       122.78 o                         
 -11   8   5        441.55        337.86       117.40 o                         
 -10   8   5        321.94        308.79       113.50 o                         
  -9   8   5         10.39         39.92       100.09 o                         
  -8   8   5        405.63        368.86       100.98 o                         
  -7   8   5        264.24        239.88        92.72 o                         
  -6   8   5        452.17        346.41        88.85 o                         
  -5   8   5        951.10       1036.37        94.65 o                         
  -4   8   5       1476.44       1793.89        99.68 o                         
  -3   8   5        251.58        165.88       126.32 o                         
  -2   8   5         76.71        -89.79       111.09 o                         
  -1   8   5          3.47        -88.26       112.61 o                         
   0   8   5        695.76        654.49       140.03 o                         
   1   8   5        268.60        398.73       140.01 o                         
   2   8   5        196.29        229.78        48.70 o                         
   3   8   5       1079.59       1032.02        71.76 o                         
   4   8   5         44.65         26.21        62.71 o                         
   5   8   5       1125.98       1254.69        87.01 o                         
   6   8   5       1711.86       1754.35        97.18 o                         
   7   8   5          2.92         35.03        89.07 o                         
   8   8   5          7.93         42.43        96.90 o                         
   9   8   5         39.30       -100.21       100.45 o                         
  10   8   5        309.32        247.43       109.81 o                         
  11   8   5         86.14       -111.59       111.59 o                         
  12   8   5        213.78        286.16       124.66 o                         
  13   8   5         96.09        106.68       133.47 o                         
 -12   9   5        342.79        454.58       138.13 o                         
 -11   9   5         82.19          4.99       124.48 o                         
 -10   9   5         44.49         77.74       121.96 o                         
  -9   9   5        415.32        536.24       120.46 o                         
  -8   9   5         88.18         32.27       106.58 o                         
  -7   9   5          2.08          9.26       102.01 o                         
  -6   9   5        928.91        984.35       110.82 o                         
  -5   9   5         23.02         41.33        85.88 o                         
  -4   9   5         63.86        -43.52        80.51 o                         
  -3   9   5         16.53        -80.65        80.65 o                         
  -2   9   5        292.07        144.58       141.54 o                         
  -1   9   5          8.19        -79.13       136.96 o                         
   0   9   5         25.73        380.44       147.61 o                         
   1   9   5          7.99        -97.39       146.09 o                         
   2   9   5        693.92        673.45        79.91 o                         
   3   9   5         20.20        233.66        84.46 o                         
   4   9   5          1.52        130.38        81.90 o                         
   5   9   5          0.26         44.13        86.02 o                         
   6   9   5         46.20         83.03        91.81 o                         
   7   9   5          1.82         95.61        95.97 o                         
   8   9   5          4.08         -8.51       102.34 o                         
   9   9   5         35.54         50.76       228.97 o                         
  10   9   5        245.99        364.54       118.97 o                         
  -8  10   5         52.17         81.91       120.97 o                         
  -7  10   5         27.71        -66.52       110.05 o                         
  -6  10   5         84.26         56.73       106.01 o                         
  -5  10   5         49.25        107.46       253.38 o                         
  -4  10   5         13.91        -18.06        92.34 o                         
  -3  10   5        338.74        264.58       216.11 o                         
  -2  10   5        525.95        380.49       171.98 o                         
  -1  10   5         64.48        108.05       165.87 o                         
   0  10   5         35.89        -39.57       164.35 o                         
   1  10   5        139.24       -162.83       162.83 o                         
   2  10   5          0.31         37.74        84.41 o                         
   3  10   5        161.60        193.13        95.12 o                         
   4  10   5        340.60        424.75       105.32 o                         
   5  10   5        212.43        247.14       108.76 o                         
   6  10   5         85.46         73.32       110.53 o                         
 -22   0   6        207.17        517.43       213.06 o                         
 -20   0   6        102.03         98.44       168.92 o                         
 -18   0   6        278.40        409.36        87.38 o                         
 -16   0   6       2297.01       2330.93       103.19 o                         
 -14   0   6        141.68         95.40        61.67 o                         
 -12   0   6       2190.54       2273.77        97.70 o                         
 -10   0   6      11384.38      10774.36       193.87 o                         
  -8   0   6      10314.84      10782.06       213.76 o                         
  -6   0   6      17536.72      19329.19       271.49 o                         
  -4   0   6      17448.08      18185.44       209.92 o                         
  -2   0   6      15003.37      16080.66       192.47 o                         
   0   0   6      90728.30      92116.38      1047.95 o                         
   2   0   6      28286.71      26439.78       334.87 o                         
   4   0   6      20543.72      19614.15       310.94 o                         
   6   0   6       1363.65       1393.06        66.63 o                         
   8   0   6       1220.83       1421.20        76.15 o                         
  10   0   6       1108.53       1053.04        79.59 o                         
  12   0   6       4517.48       4468.14       178.74 o                         
  14   0   6      10045.19      10208.07       288.25 o                         
  16   0   6         79.97        207.47        99.70 o                         
  18   0   6        200.24        102.82       136.94 o                         
 -22   1   6        400.34        428.22       128.55 o                         
 -21   1   6        381.07        206.63       104.44 o                         
 -20   1   6       3014.70       3120.18       123.72 o                         
 -19   1   6         99.04        101.69        73.95 o                         
 -18   1   6       3109.10       2859.96       100.49 o                         
 -17   1   6         57.31         29.99        54.55 o                         
 -16   1   6        209.93        307.75        51.15 o                         
 -15   1   6       5198.84       5184.23       102.78 o                         
 -14   1   6        490.82        459.14        73.23 o                         
 -13   1   6        253.67        236.08        37.23 o                         
 -12   1   6        207.96        132.84        38.84 o                         
 -11   1   6        234.35        247.13        30.29 o                         
 -10   1   6      13015.76      12739.53       166.61 o                         
  -9   1   6       1664.82       1509.72        45.49 o                         
  -8   1   6       4647.23       4514.36        69.43 o                         
  -7   1   6      27607.56      27573.04       298.82 o                         
  -6   1   6       2611.11       2639.21        41.67 o                         
  -5   1   6       9515.59       9490.40       101.05 o                         
  -4   1   6          1.70         19.20        12.11 o                         
  -3   1   6       1743.74       1811.73        29.39 o                         
  -2   1   6         14.20         15.15         7.55 o                         
  -1   1   6       5724.50       5410.24        54.68 o                         
   0   1   6       1591.20       1582.57        26.78 o                         
   1   1   6      12625.06      12161.37       126.11 o                         
   2   1   6        417.88        505.83        21.12 o                         
   3   1   6         98.76        101.44        15.27 o                         
   4   1   6       9090.34       8994.47       108.82 o                         
   5   1   6        845.77        908.53        30.89 o                         
   6   1   6        418.17        342.01        38.76 o                         
   7   1   6       7851.59       7597.98       116.26 o                         
   8   1   6       2377.62       2255.72        63.62 o                         
   9   1   6       8229.32       8369.58       136.59 o                         
  10   1   6        143.99        140.72        38.22 o                         
  11   1   6       2951.46       2941.36        84.25 o                         
  12   1   6       4423.20       4001.97       151.09 o                         
  13   1   6          4.23        -42.16        56.03 o                         
  14   1   6        594.12        534.16        67.62 o                         
  15   1   6        877.38        866.37        81.36 o                         
  16   1   6        854.91       1014.10        85.27 o                         
  17   1   6       1556.18       1619.17        98.22 o                         
  18   1   6        348.56        246.10       103.69 o                         
  19   1   6          6.64          0.21       108.48 o                         
 -22   2   6         10.63         40.48        92.91 o                         
 -21   2   6        261.32        194.23        91.94 o                         
 -20   2   6         10.78         -1.63       139.99 o                         
 -19   2   6        179.09        173.19        80.06 o                         
 -18   2   6       1408.81       1377.85        90.41 o                         
 -17   2   6        386.28        346.08        65.45 o                         
 -16   2   6       1424.67       1404.11        81.08 o                         
 -15   2   6        359.59        465.70        52.56 o                         
 -14   2   6        425.13        391.70        48.14 o                         
 -13   2   6       1176.53       1205.59        57.28 o                         
 -12   2   6        234.30        210.01        36.57 o                         
 -11   2   6       2594.78       2734.97        55.16 o                         
 -10   2   6        500.62        490.90        27.27 o                         
  -9   2   6       2748.43       2702.67        45.84 o                         
  -8   2   6      39206.76      40896.08       354.54 o                         
  -7   2   6        162.66        213.91        21.57 o                         
  -6   2   6      11527.16      11501.55       126.29 o                         
  -5   2   6      17784.72      17545.49       174.37 o                         
  -4   2   6      14994.53      15613.70       147.29 o                         
  -3   2   6        105.18        108.02        12.03 o                         
  -2   2   6       6431.76       6171.97        69.22 o                         
  -1   2   6        562.24        638.35        18.51 o                         
   0   2   6        304.18        377.03        15.96 o                         
   1   2   6        555.36        670.73        16.66 o                         
   2   2   6      13187.91      13076.06       133.19 o                         
   3   2   6       8055.84       8599.72        94.52 o                         
   4   2   6      17073.37      17147.92       207.55 o                         
   5   2   6        972.49        965.02        35.96 o                         
   6   2   6      14108.06      13593.22       172.78 o                         
   7   2   6      10129.75       9998.61       150.73 o                         
   8   2   6         58.74         63.45        37.63 o                         
   9   2   6       4185.45       4085.06       103.83 o                         
  10   2   6       3105.51       2960.53        91.36 o                         
  11   2   6         24.01         40.32        70.23 o                         
  12   2   6       2117.04       2203.35        71.88 o                         
  13   2   6        165.59        226.09        54.80 o                         
  14   2   6        322.48        341.61        85.30 o                         
  15   2   6         56.21          1.59        60.96 o                         
  16   2   6        230.20        283.73       225.47 o                         
  17   2   6         29.24         94.82       117.16 o                         
  18   2   6         93.25         24.41       139.19 o                         
  19   2   6        408.68        213.73       160.43 o                         
 -21   3   6         46.95         57.50       105.34 o                         
 -20   3   6         31.56          7.37        83.27 o                         
 -19   3   6         98.11        171.57        77.79 o                         
 -18   3   6       4543.06       4738.21       130.30 o                         
 -17   3   6        686.95        636.63        75.64 o                         
 -16   3   6        323.03        373.02        71.73 o                         
 -15   3   6          3.12         63.39        45.99 o                         
 -14   3   6        636.76        697.20        96.32 o                         
 -13   3   6       4323.92       4209.94        70.95 o                         
 -12   3   6       3710.91       3786.13        67.37 o                         
 -11   3   6       3403.32       3467.55        64.15 o                         
 -10   3   6         51.69         62.26        24.06 o                         
  -9   3   6       5563.13       5757.92        66.70 o                         
  -8   3   6        227.55        200.60        21.36 o                         
  -7   3   6       3016.81       2840.50        44.34 o                         
  -6   3   6       2050.92       1994.14        40.00 o                         
  -5   3   6          1.17         -2.14        20.40 o                         
  -4   3   6      25063.66      24712.98       270.48 o                         
  -3   3   6       3574.74       3483.54        50.64 o                         
  -2   3   6      12161.28      12354.38       134.61 o                         
  -1   3   6       9949.40      10838.73       119.03 o                         
   0   3   6       1820.92       1792.82        34.24 o                         
   1   3   6      28169.21      29508.85       320.27 o                         
   2   3   6         75.45        130.14        19.01 o                         
   3   3   6       9204.43       9773.77       103.42 o                         
   4   3   6       7301.35       7061.16        76.99 o                         
   5   3   6       1362.30       1458.43        33.91 o                         
   6   3   6       1266.76       1344.75        41.00 o                         
   7   3   6        663.86        673.90        35.96 o                         
   8   3   6        180.78        179.84        40.28 o                         
   9   3   6       4116.95       4181.44        91.59 o                         
  10   3   6        900.64        784.58        66.61 o                         
  11   3   6        592.36        463.24       104.57 o                         
  12   3   6        248.36        191.15        72.24 o                         
  13   3   6        184.84        225.59        76.20 o                         
  14   3   6       2845.66       2860.26       142.42 o                         
  15   3   6        732.09        702.45       111.66 o                         
  16   3   6        757.15        876.53       120.65 o                         
  17   3   6          2.21        -74.30       114.83 o                         
  18   3   6        142.78        129.90       131.77 o                         
  19   3   6        104.33        118.15       136.39 o                         
 -21   4   6        494.97        453.33       118.80 o                         
 -20   4   6          2.43       -121.35       128.85 o                         
 -19   4   6        213.95        326.02       168.15 o                         
 -18   4   6        257.03        275.83       117.90 o                         
 -17   4   6         65.76        -93.12       103.85 o                         
 -16   4   6       1056.35        965.37       114.46 o                         
 -15   4   6        171.85        270.50        81.59 o                         
 -14   4   6         35.35        158.68        74.15 o                         
 -13   4   6       4991.96       5085.88       105.09 o                         
 -12   4   6       1304.82       1264.32        64.15 o                         
 -11   4   6          3.40         55.08        31.63 o                         
 -10   4   6       3375.80       3351.80        82.00 o                         
  -9   4   6         76.31         41.72        23.36 o                         
  -8   4   6       5838.61       5725.76       123.49 o                         
  -7   4   6       4395.74       4229.77        82.11 o                         
  -6   4   6        794.51        736.48        32.35 o                         
  -5   4   6       1405.09       1494.94        44.13 o                         
  -4   4   6       2890.74       2829.20        69.46 o                         
  -3   4   6      13951.88      14390.32       155.93 o                         
  -2   4   6       2509.55       2554.39        58.70 o                         
  -1   4   6      12009.14      12320.29       155.21 o                         
   0   4   6        190.32        249.31        23.06 o                         
   1   4   6      10318.03      10215.14       130.76 o                         
   2   4   6        728.66        686.40        31.04 o                         
   3   4   6       8382.43       8348.60       124.23 o                         
   4   4   6       9231.50       9320.03       126.34 o                         
   5   4   6       1562.11       1541.97        42.40 o                         
   6   4   6        185.23        186.97        31.17 o                         
   7   4   6        937.73       1013.00        45.61 o                         
   8   4   6         12.55         32.95        37.19 o                         
   9   4   6        796.47        913.79        65.27 o                         
  10   4   6         37.13         89.37        58.75 o                         
  11   4   6       7677.74       7440.92       177.99 o                         
  12   4   6        481.06        483.17        86.77 o                         
  13   4   6         41.14         21.29        83.89 o                         
  14   4   6        408.33        381.36       117.09 o                         
  15   4   6        580.78        629.55       103.09 o                         
  16   4   6        260.87        238.61       107.29 o                         
  17   4   6        442.35        408.90       114.16 o                         
  18   4   6         10.18       -113.60       113.60 o                         
 -20   5   6        287.03        570.73       140.13 o                         
 -19   5   6          5.68        -52.35       124.07 o                         
 -18   5   6         89.69         43.50       117.41 o                         
 -17   5   6         69.14        115.80       110.98 o                         
 -16   5   6         14.06        -87.61        87.61 o                         
 -15   5   6        792.32        792.54        96.45 o                         
 -14   5   6        113.68         77.54        76.96 o                         
 -13   5   6       2415.43       2530.30        95.16 o                         
 -12   5   6       1592.60       1589.18        66.24 o                         
 -11   5   6       4246.52       4251.65        95.62 o                         
 -10   5   6       4702.26       4794.76        98.63 o                         
  -9   5   6        273.79        277.17        41.21 o                         
  -8   5   6         37.06         12.89        32.57 o                         
  -7   5   6        362.51        361.95        33.77 o                         
  -6   5   6        140.64        187.32        29.92 o                         
  -5   5   6       2833.06       2750.52        57.41 o                         
  -4   5   6       6180.40       6108.72        87.87 o                         
  -3   5   6        315.53        385.80        39.02 o                         
  -2   5   6       6808.07       6873.96       107.09 o                         
  -1   5   6       1323.30       1202.93        36.80 o                         
   0   5   6        118.56        169.93        30.39 o                         
   1   5   6         23.79         13.45        29.98 o                         
   2   5   6        679.57        590.70        28.95 o                         
   3   5   6         60.20        100.21        27.53 o                         
   4   5   6       5598.62       5630.55        91.39 o                         
   5   5   6        401.90        404.49        37.56 o                         
   6   5   6       6164.30       6172.36       104.00 o                         
   7   5   6        466.62        479.66        42.78 o                         
   8   5   6          3.31         26.57        44.83 o                         
   9   5   6        168.31        112.69        66.19 o                         
  10   5   6         78.19         53.91        71.37 o                         
  11   5   6        269.52        157.00        89.84 o                         
  12   5   6       3402.18       3439.91       147.66 o                         
  13   5   6          8.34         74.47        89.83 o                         
  14   5   6         98.42        -71.00        92.22 o                         
  15   5   6          0.28         -2.67        99.80 o                         
  16   5   6          8.73         23.09       108.94 o                         
  17   5   6         10.98        -47.69       113.94 o                         
 -18   6   6        263.40        203.69       127.89 o                         
 -17   6   6         73.36         74.49       115.84 o                         
 -16   6   6        420.18        437.10       114.52 o                         
 -15   6   6        195.10        291.07       105.13 o                         
 -14   6   6        412.05        309.62        98.92 o                         
 -13   6   6        311.25        266.97        90.94 o                         
 -12   6   6          9.93        -47.34        81.36 o                         
 -11   6   6       1717.07       1678.90       101.87 o                         
 -10   6   6       1501.56       1713.84        97.44 o                         
  -9   6   6         18.67         19.58        63.05 o                         
  -8   6   6         64.41         88.95        62.84 o                         
  -7   6   6          5.48        -27.53        45.43 o                         
  -6   6   6          0.86        -14.25        41.73 o                         
  -5   6   6       8006.91       8119.32       151.47 o                         
  -4   6   6       1099.78       1203.23        45.94 o                         
  -3   6   6       2974.33       3254.59       112.85 o                         
  -2   6   6       1269.34       1260.21        65.95 o                         
  -1   6   6       2404.79       2228.45        63.49 o                         
   0   6   6        315.40        372.88        74.91 o                         
   1   6   6        118.19        110.60        52.05 o                         
   2   6   6         43.72         72.14        45.01 o                         
   3   6   6       1539.55       1459.57        56.69 o                         
   4   6   6         17.20         -9.60        43.49 o                         
   5   6   6       2358.29       2336.88        91.67 o                         
   6   6   6       2046.41       1856.56       101.17 o                         
   7   6   6       2284.37       2259.57       114.67 o                         
   8   6   6       3251.56       3065.56       131.37 o                         
   9   6   6       3636.87       3408.82       198.36 o                         
  10   6   6         27.23        -39.88       111.48 o                         
  11   6   6         75.08         31.63       133.00 o                         
  12   6   6        236.56        245.42       185.72 o                         
  13   6   6         11.77       -109.06       109.06 o                         
  14   6   6        299.64        158.38       124.82 o                         
  15   6   6          0.00         18.55       128.92 o                         
  16   6   6         64.27          4.72       137.33 o                         
 -17   7   6         65.37        -81.40       145.22 o                         
 -16   7   6        319.20        287.75       284.59 o                         
 -15   7   6       1229.60       1654.23       220.73 o                         
 -14   7   6          4.97       -121.54       121.54 o                         
 -13   7   6        779.12        779.02       129.69 o                         
 -12   7   6        227.55        217.87       111.34 o                         
 -11   7   6         12.49         61.83       103.96 o                         
 -10   7   6        723.83        678.41       107.97 o                         
  -9   7   6        399.80        499.33       211.55 o                         
  -8   7   6          0.28        -52.87       118.70 o                         
  -7   7   6       1367.39       1314.60       103.47 o                         
  -6   7   6        709.31        657.61        61.77 o                         
  -5   7   6        102.87         68.85        70.03 o                         
  -4   7   6        881.00        885.98        59.55 o                         
  -3   7   6       1725.94       1936.86       111.72 o                         
  -2   7   6       1646.93       1565.73       106.04 o                         
  -1   7   6        390.37        285.39        80.13 o                         
   0   7   6         40.82         40.12       106.66 o                         
   1   7   6       1196.91       1173.41        91.55 o                         
   2   7   6         27.58         37.19        56.07 o                         
   3   7   6         19.82        -37.70        43.01 o                         
   4   7   6        987.43       1088.38        72.07 o                         
   5   7   6         72.16        130.47        65.14 o                         
   6   7   6        194.33        154.55        81.01 o                         
   7   7   6         52.95        -82.62        82.62 o                         
   8   7   6         29.08         14.83        99.45 o                         
   9   7   6        277.68        172.71       131.83 o                         
  10   7   6         74.54        -26.85       103.79 o                         
  11   7   6         39.89         66.37       106.94 o                         
  12   7   6        521.81        542.31       124.94 o                         
  13   7   6        228.14        525.97       129.55 o                         
  14   7   6         69.17        105.79       129.82 o                         
 -15   8   6          8.44       -140.17       140.17 o                         
 -14   8   6          4.13        150.05       137.72 o                         
 -13   8   6        114.66        168.79       132.63 o                         
 -12   8   6        146.33        264.03       123.18 o                         
 -11   8   6         64.84         29.02       146.09 o                         
 -10   8   6        612.10        794.55       121.10 o                         
  -9   8   6         32.27        -35.48        98.84 o                         
  -8   8   6        628.91        506.58       103.74 o                         
  -7   8   6         77.21         51.15        89.94 o                         
  -6   8   6         61.09         53.04        82.89 o                         
  -5   8   6        419.17        468.76        83.32 o                         
  -4   8   6        109.14         91.85        47.83 o                         
  -3   8   6        386.70        206.98       129.36 o                         
  -2   8   6       1089.18       1070.15       159.84 o                         
  -1   8   6        667.04        669.71       147.64 o                         
   0   8   6       1160.34       1042.77       156.80 o                         
   1   8   6        641.58        660.19        92.05 o                         
   2   8   6        552.29        446.53        47.09 o                         
   3   8   6         34.83         56.35        74.90 o                         
   4   8   6        108.55        143.66        72.31 o                         
   5   8   6        899.36        933.81       114.47 o                         
   6   8   6        493.91        655.73       144.15 o                         
   7   8   6       1064.73        863.55       106.14 o                         
   8   8   6        118.88        124.15       100.37 o                         
   9   8   6         75.82         -0.66       106.51 o                         
  10   8   6          2.04        -48.68       112.17 o                         
  11   8   6         39.24        132.12       124.89 o                         
  12   8   6          2.32         25.16       121.12 o                         
 -12   9   6          4.09         93.82       133.71 o                         
 -11   9   6        377.35        418.04       131.53 o                         
 -10   9   6         55.81         73.49       120.02 o                         
  -9   9   6         58.84         -1.35       130.87 o                         
  -8   9   6        321.08        279.80       112.56 o                         
  -7   9   6        145.18        161.28        98.28 o                         
  -6   9   6         25.53         -4.15        92.90 o                         
  -5   9   6         44.86        -43.54       117.94 o                         
  -4   9   6        463.58        435.79       183.40 o                         
  -3   9   6          7.27        132.39       153.70 o                         
  -2   9   6         70.02        -54.78       149.14 o                         
  -1   9   6        159.54        133.92       144.57 o                         
   0   9   6        189.90        359.15       162.84 o                         
   1   9   6       1061.38       1188.84       191.80 o                         
   2   9   6        243.30        289.32       104.25 o                         
   3   9   6          2.06        -12.53        74.25 o                         
   4   9   6         52.82        154.79        82.52 o                         
   5   9   6        155.81         93.21        88.30 o                         
   6   9   6         27.44         22.77        91.43 o                         
   7   9   6        213.99        267.04       105.31 o                         
   8   9   6          6.85       -105.16       105.16 o                         
   9   9   6        289.02        428.89       208.47 o                         
  10   9   6        174.93        596.56       246.54 o                         
  -8  10   6        233.59        101.13       121.76 o                         
  -7  10   6          5.45        -68.57       111.11 o                         
  -6  10   6         57.87          3.84       115.66 o                         
  -5  10   6         36.24        -63.39        93.07 o                         
  -4  10   6         13.99        -14.10        87.29 o                         
  -3  10   6        110.31        275.45       176.53 o                         
  -2  10   6        111.61         47.18       173.49 o                         
  -1  10   6        245.40        424.60       182.62 o                         
   0  10   6          2.25          9.13       175.00 o                         
   1  10   6         21.22        315.01       185.66 o                         
   2  10   6          3.72        -16.74       178.05 o                         
   3  10   6        225.99        305.10        93.06 o                         
   4  10   6         36.82         35.07       168.92 o                         
   5  10   6          7.03         75.63       103.69 o                         
   6  10   6        253.62        321.11       263.28 o                         
 -21   0   7         33.46         71.63       267.83 o                         
 -19   0   7       1082.42       1476.42       158.38 o                         
 -17   0   7       5747.21       5552.34       186.59 o                         
 -15   0   7        436.45        250.16        77.60 o                         
 -13   0   7       4631.65       4333.10       119.98 o                         
 -11   0   7       6086.59       5826.80       228.50 o                         
  -9   0   7       5507.70       6137.61       144.72 o                         
  -7   0   7       8432.05       8436.40       149.82 o                         
  -5   0   7      27837.58      30207.38       368.12 o                         
  -3   0   7      70229.59      70436.57       791.75 o                         
  -1   0   7        368.85        459.88        31.79 o                         
   1   0   7       2386.27       2344.71        50.57 o                         
   3   0   7      25674.97      24932.86       388.53 o                         
   5   0   7       1125.52       1407.94        87.44 o                         
   7   0   7      35497.04      35616.93       636.79 o                         
   9   0   7        645.24        740.05        74.05 o                         
  11   0   7        219.94        211.35        73.19 o                         
  13   0   7       5640.16       5691.47       197.03 o                         
  15   0   7       1094.68       1105.44       188.66 o                         
  17   0   7          7.48        -46.91       197.07 o                         
  19   0   7        116.26         51.74       178.05 o                         
 -22   1   7         25.26        -35.67       118.04 o                         
 -21   1   7          5.21        -23.18       115.18 o                         
 -20   1   7       2043.33       1937.27       107.03 o                         
 -19   1   7       1187.08       1093.22        82.00 o                         
 -18   1   7          6.48         30.25        67.88 o                         
 -17   1   7       2360.30       2352.24        76.77 o                         
 -16   1   7         49.98        -31.29        49.17 o                         
 -15   1   7      11706.60      11915.07       162.80 o                         
 -14   1   7       3346.80       3268.54        95.85 o                         
 -13   1   7       7558.24       7706.35       113.07 o                         
 -12   1   7       1789.18       1810.85        71.40 o                         
 -11   1   7       1051.08       1153.51        46.90 o                         
 -10   1   7       1175.84       1308.21        68.62 o                         
  -9   1   7      16229.18      16347.02       189.83 o                         
  -8   1   7          9.60          9.77        24.12 o                         
  -7   1   7       2064.13       1882.67        41.04 o                         
  -6   1   7      21459.38      22142.46       228.85 o                         
  -5   1   7      15306.07      15373.80       154.17 o                         
  -4   1   7      54781.57      56685.04       510.50 o                         
  -3   1   7        907.04        966.35        27.43 o                         
  -2   1   7       3378.42       3986.03        46.64 o                         
  -1   1   7         41.86         14.23        11.39 o                         
   0   1   7          0.89         22.33        13.38 o                         
   1   1   7        638.22        723.35        23.89 o                         
   2   1   7       1318.80       1162.76        45.07 o                         
   3   1   7         90.57        155.33        20.27 o                         
   4   1   7       5395.82       5786.70        86.72 o                         
   5   1   7       1409.20       1460.75        43.38 o                         
   6   1   7        267.18        251.97        28.66 o                         
   7   1   7       7223.38       7439.78       121.43 o                         
   8   1   7        690.15        699.89        45.75 o                         
   9   1   7        476.09        613.12        54.49 o                         
  10   1   7       2013.27       2048.89        68.93 o                         
  11   1   7        163.94         96.16        51.90 o                         
  12   1   7       2760.32       2672.96        84.60 o                         
  13   1   7        813.35        797.36        66.08 o                         
  14   1   7          7.40         71.09        90.05 o                         
  15   1   7       1167.13        942.27        87.83 o                         
  16   1   7         15.72        -91.36       110.33 o                         
  17   1   7         99.72         31.94        89.78 o                         
  18   1   7        298.51        188.13       104.94 o                         
  19   1   7        300.54        289.50       138.02 o                         
 -22   2   7          2.62        -40.57        96.09 o                         
 -21   2   7          2.68         83.00        90.74 o                         
 -20   2   7        209.81        311.12       118.31 o                         
 -19   2   7        237.67        297.36        80.86 o                         
 -18   2   7        348.17        294.27        78.04 o                         
 -17   2   7         44.95        123.95        63.54 o                         
 -16   2   7        817.06        822.80        66.34 o                         
 -15   2   7        704.25        750.45        56.10 o                         
 -14   2   7       3352.54       3190.65        96.48 o                         
 -13   2   7       1148.19       1196.13        61.50 o                         
 -12   2   7       1305.31       1292.51        64.68 o                         
 -11   2   7       4887.06       4729.34        69.24 o                         
 -10   2   7       1188.02       1233.57        36.52 o                         
  -9   2   7       4821.18       4762.22        71.54 o                         
  -8   2   7       5395.89       5168.50        73.55 o                         
  -7   2   7      11711.71      12257.59       128.22 o                         
  -6   2   7       4744.79       4687.85        64.80 o                         
  -5   2   7      21096.98      20823.23       195.16 o                         
  -4   2   7       2743.21       2719.69        39.01 o                         
  -3   2   7         11.58          8.99        13.68 o                         
  -2   2   7        750.62        700.57        16.96 o                         
  -1   2   7      11443.02      11219.16        97.79 o                         
   0   2   7         22.46         31.60        12.90 o                         
   1   2   7       2140.27       2260.76        35.92 o                         
   2   2   7      32157.29      33084.91       306.39 o                         
   3   2   7        509.66        478.94        23.35 o                         
   4   2   7        239.83        210.05        26.64 o                         
   5   2   7      52377.98      52857.07       719.13 o                         
   6   2   7        452.45        488.28        39.04 o                         
   7   2   7       3157.64       3106.11        78.92 o                         
   8   2   7       3524.35       3622.83        91.06 o                         
   9   2   7        125.18        124.52        50.21 o                         
  10   2   7         43.99         17.60        58.67 o                         
  11   2   7       1760.01       1685.79        80.68 o                         
  12   2   7        298.67        309.03        76.80 o                         
  13   2   7        759.13        744.33       103.04 o                         
  14   2   7        867.76        839.28        95.21 o                         
  15   2   7       1709.96       1853.17       115.19 o                         
  16   2   7        191.46        361.40       116.46 o                         
  17   2   7        148.83        107.66       119.06 o                         
  18   2   7        178.28        187.91       127.87 o                         
  19   2   7         85.60        -53.03       181.09 o                         
 -21   3   7         23.44         32.19        86.16 o                         
 -20   3   7          4.61         31.94        82.90 o                         
 -19   3   7        459.70        601.28        82.09 o                         
 -18   3   7       1043.95        937.63        81.93 o                         
 -17   3   7       7978.80       8351.80       170.95 o                         
 -16   3   7         37.09         -4.83        63.20 o                         
 -15   3   7        753.60        597.38        60.24 o                         
 -14   3   7        545.84        463.13        67.61 o                         
 -13   3   7       1948.42       2019.26        62.21 o                         
 -12   3   7       8308.60       8205.29       102.20 o                         
 -11   3   7        528.99        494.00        30.80 o                         
 -10   3   7       2764.36       2699.99        48.55 o                         
  -9   3   7       3361.17       3331.13        57.30 o                         
  -8   3   7        586.22        536.95        24.35 o                         
  -7   3   7       7897.81       7731.53        84.16 o                         
  -6   3   7       2205.11       2123.23        41.39 o                         
  -5   3   7      13273.11      13506.95       145.16 o                         
  -4   3   7       1499.61       1630.69        30.90 o                         
  -3   3   7        454.28        507.71        20.01 o                         
  -2   3   7       6158.20       6093.87        71.17 o                         
  -1   3   7      17209.46      17606.86       175.48 o                         
   0   3   7        383.83        330.11        16.92 o                         
   1   3   7       3537.32       3826.18        71.56 o                         
   2   3   7       5312.92       5475.74        64.24 o                         
   3   3   7       2447.46       2522.36        43.62 o                         
   4   3   7        685.80        768.79        27.06 o                         
   5   3   7       1361.44       1260.34        35.63 o                         
   6   3   7        348.24        274.43        30.59 o                         
   7   3   7       3607.69       3593.54        79.04 o                         
   8   3   7         10.54         16.28        26.32 o                         
   9   3   7        554.12        455.28        56.13 o                         
  10   3   7       2328.69       2168.39       120.24 o                         
  11   3   7          8.57        -65.66        65.90 o                         
  12   3   7          1.57         59.95        72.91 o                         
  13   3   7         57.39        -90.10        90.10 o                         
  14   3   7         28.01        -58.96        95.62 o                         
  15   3   7       2223.88       2099.04       238.49 o                         
  16   3   7         15.92         99.16       116.33 o                         
  17   3   7         54.80         40.39       123.12 o                         
  18   3   7          4.08       -111.59       131.39 o                         
 -21   4   7          0.71         42.37       210.85 o                         
 -20   4   7          9.73         62.18       127.78 o                         
 -19   4   7         58.35        307.88       124.59 o                         
 -18   4   7         22.02        150.24       110.65 o                         
 -17   4   7        201.80        215.04       109.14 o                         
 -16   4   7          7.26        -59.54        97.20 o                         
 -15   4   7        292.82        269.90        83.03 o                         
 -14   4   7       1961.67       1829.25        99.71 o                         
 -13   4   7        411.16        508.55        74.81 o                         
 -12   4   7        156.06        181.41        50.07 o                         
 -11   4   7          5.12        -36.39        36.39 o                         
 -10   4   7        102.75         95.14        31.69 o                         
  -9   4   7         18.88          0.11        29.74 o                         
  -8   4   7          2.34         28.47        31.85 o                         
  -7   4   7       3986.42       4056.18        75.75 o                         
  -6   4   7      17501.95      17748.31       236.71 o                         
  -5   4   7        628.64        652.36        33.96 o                         
  -4   4   7       1097.53       1158.32        43.81 o                         
  -3   4   7       7282.08       7195.04        94.74 o                         
  -2   4   7      10048.17       9732.84       126.34 o                         
  -1   4   7        373.33        402.52        25.02 o                         
   0   4   7      17742.37      16784.13       191.28 o                         
   1   4   7         55.09         46.26        19.80 o                         
   2   4   7        840.18        821.89        38.64 o                         
   3   4   7      11626.42      12162.96       149.65 o                         
   4   4   7         34.13         81.97        26.54 o                         
   5   4   7       1553.97       1636.79        46.07 o                         
   6   4   7         87.86         51.25        33.47 o                         
   7   4   7        666.57        747.36        44.42 o                         
   8   4   7        160.54        110.34        53.81 o                         
   9   4   7          8.51         31.88        55.38 o                         
  10   4   7       6934.68       6669.75       163.46 o                         
  11   4   7         70.30         72.67        95.66 o                         
  12   4   7        693.10        774.45       115.78 o                         
  13   4   7        101.90        106.87        86.19 o                         
  14   4   7         94.98         -9.39        92.12 o                         
  15   4   7        177.03        133.39       100.33 o                         
  16   4   7        504.88        477.54       115.33 o                         
  17   4   7        224.51        241.37       120.81 o                         
  18   4   7         88.33        361.95       182.84 o                         
 -20   5   7        561.38        723.56       141.64 o                         
 -19   5   7        155.48        299.85       130.49 o                         
 -18   5   7         34.32         99.56       135.38 o                         
 -17   5   7        189.95        241.79       112.46 o                         
 -16   5   7        171.85        171.11        91.15 o                         
 -15   5   7       2877.31       2860.63       123.90 o                         
 -14   5   7        740.50        698.64        96.65 o                         
 -13   5   7        913.05       1002.53        87.89 o                         
 -12   5   7       4278.63       4477.91       226.11 o                         
 -11   5   7        340.93        343.48        64.27 o                         
 -10   5   7       1623.59       1641.04        79.26 o                         
  -9   5   7       2498.10       2471.35        70.07 o                         
  -8   5   7       1308.73       1357.64        48.85 o                         
  -7   5   7       1647.46       1762.45        71.54 o                         
  -6   5   7        218.00        223.49        28.42 o                         
  -5   5   7        223.00        243.11        29.51 o                         
  -4   5   7       1116.16       1164.42        34.33 o                         
  -3   5   7       4797.87       4728.99        77.60 o                         
  -2   5   7        537.99        569.20        37.75 o                         
  -1   5   7       6808.94       6813.60       101.20 o                         
   0   5   7       2274.47       2229.11        59.38 o                         
   1   5   7       2218.38       2342.08        49.91 o                         
   2   5   7         53.25         64.82        26.60 o                         
   3   5   7          4.00         42.86        29.39 o                         
   4   5   7        761.35        756.29        47.01 o                         
   5   5   7        188.29        180.31        39.01 o                         
   6   5   7        471.19        478.36        51.64 o                         
   7   5   7       2786.87       2799.05        94.05 o                         
   8   5   7          6.91        -46.90        46.90 o                         
   9   5   7         84.55         55.67        70.86 o                         
  10   5   7       1208.35       1072.49       100.41 o                         
  11   5   7        429.92        361.76        86.75 o                         
  12   5   7        151.75        199.78        87.27 o                         
  13   5   7        217.40        142.09        92.49 o                         
  14   5   7        118.90         93.40        95.21 o                         
  15   5   7        653.98        653.81       110.78 o                         
  16   5   7        233.80        181.04       111.92 o                         
  17   5   7        250.41        339.69       177.22 o                         
 -18   6   7         58.46        115.85       149.88 o                         
 -17   6   7        114.32         97.85       242.73 o                         
 -16   6   7        150.15        258.35       134.89 o                         
 -15   6   7        646.66        415.75       130.10 o                         
 -14   6   7        126.86         98.15       138.49 o                         
 -13   6   7         46.98        138.25       110.29 o                         
 -12   6   7        478.18        657.12        89.08 o                         
 -11   6   7        102.97        152.46        78.83 o                         
 -10   6   7       1602.85       1641.31       140.32 o                         
  -9   6   7        178.23         91.57        67.55 o                         
  -8   6   7       3490.11       3551.80       144.98 o                         
  -7   6   7        590.62        636.52        55.70 o                         
  -6   6   7         22.33         14.16        43.08 o                         
  -5   6   7       1893.21       2014.02        79.52 o                         
  -4   6   7          9.59        -14.49        32.77 o                         
  -3   6   7        663.71        658.83        65.51 o                         
  -2   6   7       1675.28       1643.12        75.53 o                         
  -1   6   7         19.50        -11.11        31.86 o                         
   0   6   7        279.10        283.61        94.17 o                         
   1   6   7       2452.32       2334.54        75.37 o                         
   2   6   7       8947.68       8885.14       150.47 o                         
   3   6   7        222.88        253.86        69.61 o                         
   4   6   7        353.80        362.70        49.64 o                         
   5   6   7         13.04         28.43        68.68 o                         
   6   6   7        103.13        110.14        75.29 o                         
   7   6   7          2.74         38.86        80.01 o                         
   8   6   7       5361.86       5568.86       180.91 o                         
   9   6   7        489.14        566.09       100.90 o                         
  10   6   7         23.88         99.69        99.00 o                         
  11   6   7        651.87        582.88       111.90 o                         
  12   6   7        599.79        708.60       148.67 o                         
  13   6   7         88.17        307.37       123.54 o                         
  14   6   7         15.82        -52.14       121.72 o                         
  15   6   7          2.66        293.77       137.05 o                         
 -17   7   7         24.41         86.10       152.19 o                         
 -16   7   7         16.42        159.54       141.99 o                         
 -15   7   7        106.02        165.18       132.87 o                         
 -14   7   7        615.91        372.81       225.26 o                         
 -13   7   7          4.32        -48.55       114.00 o                         
 -12   7   7          2.21       -105.39       105.39 o                         
 -11   7   7        320.58        305.13       109.70 o                         
 -10   7   7        560.28        386.28       105.51 o                         
  -9   7   7       1166.96        983.07       110.94 o                         
  -8   7   7       2363.62       2283.13       139.34 o                         
  -7   7   7        108.69        115.20        80.43 o                         
  -6   7   7         14.56         -5.18        58.61 o                         
  -5   7   7        100.69        136.76        61.39 o                         
  -4   7   7        741.71        898.31        58.18 o                         
  -3   7   7          3.87         16.16        75.83 o                         
  -2   7   7       1514.59       1494.99       109.81 o                         
  -1   7   7       2121.93       2298.84       111.05 o                         
   0   7   7         56.69          2.68        69.84 o                         
   1   7   7        889.74        905.16        90.60 o                         
   2   7   7       1806.11       1676.03        70.99 o                         
   3   7   7        114.16        136.40        46.60 o                         
   4   7   7       1337.02       1475.15        83.26 o                         
   5   7   7        309.97        439.80        72.69 o                         
   6   7   7          0.07        127.42        82.37 o                         
   7   7   7        171.38         39.05        86.31 o                         
   8   7   7         41.41        -41.39       177.12 o                         
   9   7   7          9.07         20.98       106.25 o                         
  10   7   7         33.02        164.31       115.51 o                         
  11   7   7          0.44         79.53       144.81 o                         
  12   7   7       1097.55        752.83       132.00 o                         
  13   7   7         48.44        123.35       126.77 o                         
  14   7   7        138.18        -62.15       135.03 o                         
 -15   8   7         71.27        138.94       144.14 o                         
 -14   8   7         82.94        130.69       136.82 o                         
 -13   8   7        279.47         96.64       129.13 o                         
 -12   8   7         17.01       -132.53       185.66 o                         
 -11   8   7        303.97        191.09       120.23 o                         
 -10   8   7       1183.59       1226.73       129.17 o                         
  -9   8   7         27.91         14.07       109.57 o                         
  -8   8   7          9.23        -91.62        91.62 o                         
  -7   8   7        130.26        180.55        90.20 o                         
  -6   8   7        392.53        482.76        89.23 o                         
  -5   8   7         10.86        -51.66        71.90 o                         
  -4   8   7        119.88        460.42        68.22 o                         
  -3   8   7       1765.19       1909.28       188.80 o                         
  -2   8   7          2.90         71.52       130.87 o                         
  -1   8   7        130.21        176.53       135.44 o                         
   0   8   7       2277.04       2425.10       123.98 o                         
   1   8   7        732.23        845.26        99.49 o                         
   2   8   7        132.93        113.63        58.17 o                         
   3   8   7          2.05        -36.61        63.92 o                         
   4   8   7        614.64        644.60        74.80 o                         
   5   8   7        132.10        142.03        83.87 o                         
   6   8   7        593.04        680.55        98.62 o                         
   7   8   7         40.40          2.42        95.33 o                         
   8   8   7         50.11        -60.67        99.49 o                         
   9   8   7        745.29        868.13       217.89 o                         
  10   8   7        138.93        364.51       122.65 o                         
  11   8   7         60.04        294.67       224.77 o                         
  12   8   7        126.00        237.69       129.01 o                         
 -12   9   7        796.10        781.45       148.44 o                         
 -11   9   7          3.66         46.80       418.48 o                         
 -10   9   7         43.62         93.52       120.17 o                         
  -9   9   7         12.62        162.99       116.27 o                         
  -8   9   7          9.25       -114.13       114.13 o                         
  -7   9   7        158.00        186.30       146.86 o                         
  -6   9   7        374.37        278.33       112.62 o                         
  -5   9   7          2.91        124.43       196.31 o                         
  -4   9   7        303.88        467.29        77.02 o                         
  -3   9   7        558.33        552.48       162.85 o                         
  -2   9   7         23.63         41.09       158.26 o                         
  -1   9   7         10.05        205.44       155.22 o                         
   0   9   7         40.65         39.57       153.70 o                         
   1   9   7          9.85        170.44       161.31 o                         
   2   9   7        180.32        222.90        69.88 o                         
   3   9   7        271.85        186.26        80.87 o                         
   4   9   7        652.00        640.49        93.31 o                         
   5   9   7          7.26        -27.40        89.60 o                         
   6   9   7         20.25        156.45       127.26 o                         
   7   9   7          0.58         58.66       105.28 o                         
   8   9   7         12.91        -68.88       147.87 o                         
   9   9   7         15.95         67.05       117.02 o                         
  -7  10   7         17.85        -78.94       106.41 o                         
  -6  10   7         75.68         94.08       171.96 o                         
  -5  10   7        165.46        192.34        94.76 o                         
  -4  10   7         12.52         16.74       181.09 o                         
  -3  10   7         46.88         63.91       179.57 o                         
  -2  10   7        554.79        538.78       193.29 o                         
  -1  10   7         13.92        136.96       185.66 o                         
   0  10   7          6.09         39.57       179.57 o                         
   1  10   7         40.73         79.13       193.27 o                         
   2  10   7         21.33         18.26       196.31 o                         
   3  10   7         32.45        139.99       158.26 o                         
   4  10   7          2.98        -61.14        95.67 o                         
   5  10   7        390.49        557.02       257.20 o                         
 -22   0   8         49.43        108.05       205.44 o                         
 -20   0   8          1.52        -73.14       131.55 o                         
 -18   0   8        115.33        164.63        96.58 o                         
 -16   0   8       5289.72       5202.23       176.35 o                         
 -14   0   8       5180.52       5132.21       157.03 o                         
 -12   0   8       2013.70       1950.83        92.12 o                         
 -10   0   8       1909.05       2051.27       150.15 o                         
  -8   0   8      15001.13      15182.27       287.63 o                         
  -6   0   8      10675.73      10228.75       154.77 o                         
  -4   0   8      11063.88      10140.25       137.62 o                         
  -2   0   8      49252.25      49026.59       612.83 o                         
   0   0   8      15660.63      15669.06       209.55 o                         
   2   0   8       2904.31       2980.60        69.39 o                         
   4   0   8        988.81        886.57       105.83 o                         
   6   0   8         65.86          1.61        50.20 o                         
   8   0   8      29760.37      30074.40       551.48 o                         
  10   0   8        453.60        546.46       139.90 o                         
  12   0   8          2.17          0.50        78.59 o                         
  14   0   8       1151.43       1320.78       112.28 o                         
  16   0   8        202.00         87.98       125.33 o                         
  18   0   8        386.68        552.80       147.71 o                         
 -22   1   8        726.66        720.03       162.90 o                         
 -21   1   8        463.71        543.05       123.94 o                         
 -20   1   8        492.13        488.78        89.63 o                         
 -19   1   8        634.91        639.53        79.73 o                         
 -18   1   8         86.42         84.14        67.72 o                         
 -17   1   8        145.51         93.65        57.88 o                         
 -16   1   8       2536.19       2566.63        88.53 o                         
 -15   1   8        147.63        113.11        51.55 o                         
 -14   1   8      17646.13      18129.51       256.83 o                         
 -13   1   8       1199.73       1016.00        56.65 o                         
 -12   1   8       4366.43       4391.08        96.25 o                         
 -11   1   8        548.96        477.47        42.52 o                         
 -10   1   8         99.09        137.10        35.19 o                         
  -9   1   8       4845.82       5185.37       104.31 o                         
  -8   1   8        789.62        885.14        31.93 o                         
  -7   1   8      11714.78      11336.64       128.06 o                         
  -6   1   8         86.43         54.66        22.63 o                         
  -5   1   8       3032.36       2817.20        47.07 o                         
  -4   1   8        749.08        757.96        23.64 o                         
  -3   1   8        939.97       1043.66        24.53 o                         
  -2   1   8      14733.12      14378.52       135.61 o                         
  -1   1   8       2253.41       2131.01        33.57 o                         
   0   1   8        387.68        345.52        18.66 o                         
   1   1   8      13224.15      12952.00       154.55 o                         
   2   1   8        197.31        238.59        20.53 o                         
   3   1   8       5009.27       4940.09        68.98 o                         
   4   1   8       1030.49       1050.76        34.51 o                         
   5   1   8         11.73         40.61        30.97 o                         
   6   1   8       1452.21       1271.58        45.01 o                         
   7   1   8         38.94         15.64        33.15 o                         
   8   1   8       1399.31       1351.98        49.82 o                         
   9   1   8       2678.67       2598.61        72.24 o                         
  10   1   8        521.52        391.46        44.77 o                         
  11   1   8       2537.22       2375.30        79.19 o                         
  12   1   8        560.79        438.81        59.90 o                         
  13   1   8        138.85        135.46        60.53 o                         
  14   1   8        658.03        700.84        76.45 o                         
  15   1   8        185.53        150.25        74.91 o                         
  16   1   8        993.33        866.82       130.06 o                         
  17   1   8        363.93        412.37       104.81 o                         
  18   1   8        414.46        389.87       106.42 o                         
  19   1   8         40.74        -90.76       106.29 o                         
 -22   2   8        743.08        724.51       129.47 o                         
 -21   2   8         76.92        135.20        92.27 o                         
 -20   2   8          2.78         40.30        85.30 o                         
 -19   2   8        925.95       1076.36        91.69 o                         
 -18   2   8        161.71         50.23        74.18 o                         
 -17   2   8         82.58        101.60        64.49 o                         
 -16   2   8        468.42        591.82        65.57 o                         
 -15   2   8        436.51        393.94        52.92 o                         
 -14   2   8        987.89        962.18        55.84 o                         
 -13   2   8        433.60        466.58        41.16 o                         
 -12   2   8        130.26         58.63        41.57 o                         
 -11   2   8       4099.27       4075.52        77.32 o                         
 -10   2   8       8214.01       7934.32       109.22 o                         
  -9   2   8       1084.67        944.46        37.11 o                         
  -8   2   8      16686.56      16015.72       184.46 o                         
  -7   2   8       1237.82       1279.55        50.29 o                         
  -6   2   8       3817.70       4216.57        67.33 o                         
  -5   2   8       1710.54       1640.47        32.87 o                         
  -4   2   8       8449.95       8082.96        85.44 o                         
  -3   2   8       7797.53       8262.10        83.46 o                         
  -2   2   8       2552.99       2496.04        36.20 o                         
  -1   2   8         20.07         31.50        14.86 o                         
   0   2   8      14562.80      13968.65       132.31 o                         
   1   2   8       1906.39       1911.90        34.90 o                         
   2   2   8         40.31         77.65        19.05 o                         
   3   2   8      30610.03      31320.14       374.17 o                         
   4   2   8        493.62        354.44        34.91 o                         
   5   2   8       2758.16       2787.55        70.05 o                         
   6   2   8      23131.18      23666.19       313.48 o                         
   7   2   8        354.55        356.31        43.65 o                         
   8   2   8        595.83        592.25        50.28 o                         
   9   2   8       1135.78       1072.73        73.02 o                         
  10   2   8       2158.21       2215.76        93.65 o                         
  11   2   8        557.80        609.62        92.32 o                         
  12   2   8        294.82        226.10        77.84 o                         
  13   2   8       1396.15       1471.42       107.68 o                         
  14   2   8        100.24        -23.24        84.06 o                         
  15   2   8        812.81        844.02       119.17 o                         
  16   2   8        764.32        809.21       130.27 o                         
  17   2   8         18.69        -87.92       120.12 o                         
  18   2   8        473.03        503.74       157.75 o                         
 -21   3   8        148.53        142.48        88.96 o                         
 -20   3   8          8.29        -26.79        80.90 o                         
 -19   3   8        671.48        770.62       104.15 o                         
 -18   3   8       1035.10        924.91        87.32 o                         
 -17   3   8       1212.24       1179.96        83.68 o                         
 -16   3   8        580.97        648.87        68.71 o                         
 -15   3   8       2856.54       2661.85        85.36 o                         
 -14   3   8        336.63        310.51        50.90 o                         
 -13   3   8       1639.85       1551.66        64.27 o                         
 -12   3   8       2380.87       2430.47        64.48 o                         
 -11   3   8        430.60        388.64        34.66 o                         
 -10   3   8       7865.27       7812.30        99.99 o                         
  -9   3   8       7641.89       7284.77       105.29 o                         
  -8   3   8        506.67        495.55        28.66 o                         
  -7   3   8          4.68         14.83        20.61 o                         
  -6   3   8       4088.63       3864.16        54.81 o                         
  -5   3   8       7279.34       7297.96        84.03 o                         
  -4   3   8       5052.45       4794.42        59.01 o                         
  -3   3   8       6350.84       6883.54        75.90 o                         
  -2   3   8        632.91        610.80        20.96 o                         
  -1   3   8       4334.57       4688.84        57.06 o                         
   0   3   8        583.04        545.59        21.58 o                         
   1   3   8       2512.06       2498.20        44.09 o                         
   2   3   8        165.90        164.99        20.94 o                         
   3   3   8       3155.11       3228.88        52.18 o                         
   4   3   8       2156.55       2157.50        52.46 o                         
   5   3   8         78.37         53.98        24.00 o                         
   6   3   8       1486.09       1535.18        47.98 o                         
   7   3   8        510.73        499.53        44.41 o                         
   8   3   8        338.99        299.79        35.63 o                         
   9   3   8       2193.31       2342.99       111.21 o                         
  10   3   8       5071.16       4941.17       143.44 o                         
  11   3   8        125.67         11.61        71.03 o                         
  12   3   8        808.58        834.52       185.65 o                         
  13   3   8        177.46         51.38        99.11 o                         
  14   3   8        203.54        183.34       107.85 o                         
  15   3   8         31.97       -105.98       105.98 o                         
  16   3   8        347.43        324.58       122.61 o                         
  17   3   8        178.25        186.16       126.02 o                         
  18   3   8        104.99         69.90       149.55 o                         
 -21   4   8        360.06        185.12       223.72 o                         
 -20   4   8         22.96         43.55       161.24 o                         
 -19   4   8        475.05        453.43       125.91 o                         
 -18   4   8          4.62         23.02       111.19 o                         
 -17   4   8         15.51       -108.93       121.39 o                         
 -16   4   8        764.76        669.67       109.80 o                         
 -15   4   8        196.78        146.55        94.26 o                         
 -14   4   8         58.68         62.80        88.43 o                         
 -13   4   8       3991.28       3906.96       207.24 o                         
 -12   4   8       1105.43       1166.99        80.05 o                         
 -11   4   8       2201.60       2284.54        80.96 o                         
 -10   4   8        126.72         75.15        31.69 o                         
  -9   4   8       1818.10       1830.06        68.10 o                         
  -8   4   8       2230.86       2319.28        61.48 o                         
  -7   4   8       3112.68       3126.69        63.41 o                         
  -6   4   8        579.15        575.01        34.54 o                         
  -5   4   8      11619.68      11358.73       149.25 o                         
  -4   4   8        466.73        450.91        31.53 o                         
  -3   4   8      10202.16       9968.42       117.56 o                         
  -2   4   8       3817.35       3823.04        59.23 o                         
  -1   4   8       1247.52       1204.48        37.27 o                         
   0   4   8       1934.80       1827.02        40.51 o                         
   1   4   8       6463.05       6417.00        91.52 o                         
   2   4   8        785.79        902.34        55.34 o                         
   3   4   8        175.76        112.87        30.19 o                         
   4   4   8         69.00         76.57        29.01 o                         
   5   4   8      10520.71      10333.66       144.88 o                         
   6   4   8          5.72         78.76        36.23 o                         
   7   4   8       2448.18       2514.23        87.74 o                         
   8   4   8       1690.93       1828.07        75.33 o                         
   9   4   8        351.77        418.48        65.36 o                         
  10   4   8        116.86         82.48        77.03 o                         
  11   4   8       4829.82       5089.84       152.88 o                         
  12   4   8        737.89        663.89        93.14 o                         
  13   4   8         19.58        -83.36        89.18 o                         
  14   4   8        298.28        179.18       101.78 o                         
  15   4   8         62.28         96.81       105.86 o                         
  16   4   8        201.71        426.40       119.01 o                         
  17   4   8         83.16          4.74       118.32 o                         
 -20   5   8          1.88        145.41       165.15 o                         
 -19   5   8        693.28        816.45       280.81 o                         
 -18   5   8        313.21        450.90       267.09 o                         
 -17   5   8       1889.03       1775.76       207.67 o                         
 -16   5   8        130.29         39.19       135.86 o                         
 -15   5   8        493.92        374.69        85.31 o                         
 -14   5   8        774.77        924.69        88.07 o                         
 -13   5   8         18.36        -20.58        70.42 o                         
 -12   5   8        591.43        694.17        74.00 o                         
 -11   5   8       2735.46       2685.33        99.54 o                         
 -10   5   8       1554.03       1657.18        80.20 o                         
  -9   5   8       1051.55       1056.72        58.49 o                         
  -8   5   8          0.94         29.24        36.60 o                         
  -7   5   8       2914.87       2833.58        63.03 o                         
  -6   5   8       1488.78       1465.33        46.17 o                         
  -5   5   8        133.23        117.75        29.94 o                         
  -4   5   8         59.07         55.88        25.61 o                         
  -3   5   8       1715.17       1731.60        52.66 o                         
  -2   5   8       5847.35       5751.47        77.48 o                         
  -1   5   8       1517.92       1584.17        38.34 o                         
   0   5   8         54.39         67.88        29.55 o                         
   1   5   8        370.76        369.85        30.38 o                         
   2   5   8       3055.75       3029.72        63.97 o                         
   3   5   8         15.48        -23.67        30.01 o                         
   4   5   8        126.16         68.62        27.45 o                         
   5   5   8         13.08         -7.23        38.91 o                         
   6   5   8       3564.52       3538.32        90.24 o                         
   7   5   8        133.36        169.55        46.76 o                         
   8   5   8          2.93         52.41        67.13 o                         
   9   5   8          5.63         -0.96       103.01 o                         
  10   5   8        433.51        375.99        82.20 o                         
  11   5   8         81.17         96.80        85.65 o                         
  12   5   8        150.95        178.18       112.43 o                         
  13   5   8          4.12        -84.30        94.29 o                         
  14   5   8        368.63        324.27       105.58 o                         
  15   5   8        862.78        993.72       122.71 o                         
  16   5   8          5.85       -109.74       115.39 o                         
 -18   6   8          6.56        146.85       151.72 o                         
 -17   6   8         39.08        -87.16       142.57 o                         
 -16   6   8        551.46        752.40       145.75 o                         
 -15   6   8          0.11         -7.21       128.31 o                         
 -14   6   8         35.75        -10.01       152.94 o                         
 -13   6   8        608.46        521.94       119.91 o                         
 -12   6   8         78.51         91.19        80.32 o                         
 -11   6   8       2769.24       2901.79       195.74 o                         
 -10   6   8        176.92        179.38        75.47 o                         
  -9   6   8         27.56         28.02        68.86 o                         
  -8   6   8       1293.71       1370.93        88.45 o                         
  -7   6   8       5758.89       5823.18       133.61 o                         
  -6   6   8        533.93        563.09        42.78 o                         
  -5   6   8       2550.33       2400.75        85.10 o                         
  -4   6   8        600.66        615.58        41.89 o                         
  -3   6   8       1632.97       1581.29        91.22 o                         
  -2   6   8          2.43         20.33        42.77 o                         
  -1   6   8       1696.12       1609.87        72.86 o                         
   0   6   8       1026.33        940.08        83.16 o                         
   1   6   8       1475.30       1472.33        70.04 o                         
   2   6   8         36.37         53.92        41.80 o                         
   3   6   8       7606.79       7617.43       158.87 o                         
   4   6   8       1822.49       1680.43        69.46 o                         
   5   6   8        800.59        752.98        74.34 o                         
   6   6   8         59.61         21.32        79.06 o                         
   7   6   8        220.94        138.05        84.72 o                         
   8   6   8        407.47        582.84       158.18 o                         
   9   6   8        710.66        716.09       107.95 o                         
  10   6   8          8.71         26.57       124.63 o                         
  11   6   8        143.40         21.37       104.38 o                         
  12   6   8         30.95        137.49       145.39 o                         
  13   6   8        702.20        640.71       135.25 o                         
  14   6   8          4.86         74.90       131.49 o                         
  15   6   8        111.25        220.53       139.86 o                         
 -17   7   8        167.04         96.25       151.12 o                         
 -16   7   8         38.30        147.26       152.18 o                         
 -15   7   8         30.20        117.83       135.57 o                         
 -14   7   8         60.53         76.80       124.77 o                         
 -13   7   8        207.73        131.94       120.29 o                         
 -12   7   8        253.72        344.85       118.52 o                         
 -11   7   8         23.80        -36.55       103.33 o                         
 -10   7   8        391.62        290.75       101.97 o                         
  -9   7   8       1656.94       1892.20       157.58 o                         
  -8   7   8        481.73        570.85        79.88 o                         
  -7   7   8       1602.71       1458.29       106.45 o                         
  -6   7   8         36.74         43.36        73.70 o                         
  -5   7   8         10.18        -12.81        38.89 o                         
  -4   7   8         92.18         41.41        40.96 o                         
  -3   7   8        830.34        912.47       203.21 o                         
  -2   7   8        467.21        557.89        79.85 o                         
  -1   7   8        259.90        430.44        79.19 o                         
   0   7   8         75.53          4.19        75.23 o                         
   1   7   8          7.93         20.03        37.42 o                         
   2   7   8        361.63        401.22        47.66 o                         
   3   7   8        302.30        337.83        64.09 o                         
   4   7   8        803.13        924.92        77.69 o                         
   5   7   8        881.16        716.66        79.09 o                         
   6   7   8        875.96        847.52        98.30 o                         
   7   7   8        489.70        740.08       123.50 o                         
   8   7   8         13.64        -95.27        95.27 o                         
   9   7   8         56.45        115.02       162.69 o                         
  10   7   8          2.65        -84.30       106.63 o                         
  11   7   8         24.63         47.19       117.87 o                         
  12   7   8        226.97        201.18       125.65 o                         
  13   7   8        563.77        640.46       138.87 o                         
 -15   8   8        148.62        181.31       145.33 o                         
 -14   8   8         28.09        -15.78       134.04 o                         
 -13   8   8        138.28        -72.40       125.08 o                         
 -12   8   8        152.28        186.75       246.53 o                         
 -11   8   8          7.04        -94.94       155.22 o                         
 -10   8   8         40.86         97.96       111.75 o                         
  -9   8   8        385.01        339.21       111.76 o                         
  -8   8   8        822.96        906.30       107.52 o                         
  -7   8   8         24.53        -87.80        87.80 o                         
  -6   8   8         75.64        245.81        81.91 o                         
  -5   8   8        903.86        848.35        86.66 o                         
  -4   8   8        339.58        161.32       147.63 o                         
  -3   8   8         15.62       -133.92       133.92 o                         
  -2   8   8        892.40        771.73       161.35 o                         
  -1   8   8        123.88        251.10       144.57 o                         
   0   8   8       1375.85       1754.09       205.32 o                         
   1   8   8       2929.81       3012.10       140.68 o                         
   2   8   8        202.82        137.00        61.92 o                         
   3   8   8         23.81         54.97        65.43 o                         
   4   8   8          9.14        -41.61       103.18 o                         
   5   8   8        697.13        759.75        95.50 o                         
   6   8   8         31.11         -0.22        89.37 o                         
   7   8   8          0.91         -0.68        97.35 o                         
   8   8   8        764.97        871.68       186.08 o                         
   9   8   8        103.17        211.24       115.02 o                         
  10   8   8         38.20        147.76       119.02 o                         
  11   8   8        281.43        232.87       126.75 o                         
 -12   9   8         22.05        286.73       134.96 o                         
 -11   9   8        225.80        349.93       132.96 o                         
 -10   9   8         62.48        143.75       122.12 o                         
  -9   9   8         60.87        106.66       115.17 o                         
  -8   9   8          5.03        -24.63       107.19 o                         
  -7   9   8         10.30         51.47        98.24 o                         
  -6   9   8          5.59        -63.64       127.83 o                         
  -5   9   8        283.04        148.57       150.67 o                         
  -4   9   8        409.91        356.13       168.93 o                         
  -3   9   8        229.79        109.57       161.32 o                         
  -2   9   8         11.47        109.57       159.79 o                         
  -1   9   8        173.14        362.20       168.92 o                         
   0   9   8        149.70        359.15       170.44 o                         
   1   9   8        335.84        238.94       175.02 o                         
   2   9   8         42.15         34.21       126.09 o                         
   3   9   8          3.54         28.29       118.51 o                         
   4   9   8        241.27        264.10       101.32 o                         
   5   9   8        311.31        239.92        96.98 o                         
   6   9   8          1.53        110.11       123.98 o                         
   7   9   8          0.08         51.89       108.70 o                         
   8   9   8         37.77         24.79       112.44 o                         
  -7  10   8        180.47        119.54       109.23 o                         
  -6  10   8         21.36        -22.74        98.86 o                         
  -5  10   8        169.33         43.49       203.92 o                         
  -4  10   8         43.81       -100.44       178.05 o                         
  -3  10   8         36.50       -138.48       173.48 o                         
  -2  10   8        113.42        -73.05       187.18 o                         
  -1  10   8         68.25        196.31       187.18 o                         
   0  10   8        514.68        611.83       211.55 o                         
   1  10   8         23.98       -103.48       196.31 o                         
   2  10   8          0.22        232.83       202.39 o                         
   3  10   8        165.93         75.28        90.36 o                         
   4  10   8          0.88        103.48       258.70 o                         
 -21   0   9         18.94       -105.34       231.31 o                         
 -19   0   9         28.29         56.81       130.77 o                         
 -17   0   9        669.54        963.62       102.93 o                         
 -15   0   9        320.52        301.77        93.52 o                         
 -13   0   9         47.32         30.09        84.37 o                         
 -11   0   9       1550.52       1650.30        82.98 o                         
  -9   0   9       7307.74       6986.94       159.36 o                         
  -7   0   9       2462.12       2387.81        72.92 o                         
  -5   0   9      10887.50      11212.27       153.08 o                         
  -3   0   9      26121.92      25555.14       330.78 o                         
  -1   0   9       5950.66       6274.57       113.54 o                         
   1   0   9       8851.38       9074.26       145.44 o                         
   3   0   9      23909.01      24320.28       349.20 o                         
   5   0   9       1373.31       1325.84        71.07 o                         
   7   0   9       7691.31       7508.95       182.77 o                         
   9   0   9      13045.86      12682.06       271.37 o                         
  11   0   9       4146.59       4423.97       167.70 o                         
  13   0   9         73.69         94.07        91.33 o                         
  15   0   9        525.23        717.15       131.97 o                         
  17   0   9         23.38        -38.44       134.68 o                         
 -22   1   9          1.12        -52.94       136.37 o                         
 -21   1   9       1328.67       1348.96       159.72 o                         
 -20   1   9       1247.81       1291.76       184.74 o                         
 -19   1   9       1602.87       1618.37        99.77 o                         
 -18   1   9        262.40        302.12        76.08 o                         
 -17   1   9        576.65        620.43        76.68 o                         
 -16   1   9        598.71        646.21        64.75 o                         
 -15   1   9         48.89         38.12        54.09 o                         
 -14   1   9        711.01        724.87        58.11 o                         
 -13   1   9       4327.99       4376.81       108.38 o                         
 -12   1   9      13729.61      13744.33       199.38 o                         
 -11   1   9       5710.77       5566.36       103.99 o                         
 -10   1   9      11575.29      11415.15       158.00 o                         
  -9   1   9       7653.89       8650.83       114.82 o                         
  -8   1   9        359.96        436.37        28.52 o                         
  -7   1   9      15520.02      16679.72       190.86 o                         
  -6   1   9       1307.85       1224.55        33.32 o                         
  -5   1   9        548.89        456.63        23.09 o                         
  -4   1   9       8298.76       8075.08        91.39 o                         
  -3   1   9       8340.27       8423.34        95.62 o                         
  -2   1   9       2840.48       2748.45        45.31 o                         
  -1   1   9      13026.44      12993.08       132.66 o                         
   0   1   9          3.37         68.95        19.31 o                         
   1   1   9        986.91       1053.08        35.06 o                         
   2   1   9       1515.07       1507.66        36.63 o                         
   3   1   9        544.58        571.62        35.91 o                         
   4   1   9      16039.98      15848.65       186.79 o                         
   5   1   9       1633.80       1646.04        47.04 o                         
   6   1   9       2738.76       2592.67        69.94 o                         
   7   1   9       1337.01       1314.73        48.53 o                         
   8   1   9          6.55         25.72        37.81 o                         
   9   1   9         69.10         67.49        41.32 o                         
  10   1   9       1054.04        984.80        59.85 o                         
  11   1   9        334.88        358.77        57.92 o                         
  12   1   9       1490.22       1587.61        75.98 o                         
  13   1   9        118.09         88.98        68.83 o                         
  14   1   9        168.44        154.87        72.80 o                         
  15   1   9        685.46        534.86        81.35 o                         
  16   1   9        159.57        212.62        86.80 o                         
  17   1   9        230.15        344.85       102.41 o                         
  18   1   9        140.31         52.89       105.54 o                         
 -22   2   9        117.99         47.58       120.71 o                         
 -21   2   9        212.21        167.96       101.65 o                         
 -20   2   9         76.81        117.81        94.87 o                         
 -19   2   9         64.43        177.72        89.67 o                         
 -18   2   9        969.43        964.36       122.32 o                         
 -17   2   9        210.11        308.11        72.15 o                         
 -16   2   9         94.80        202.47        65.58 o                         
 -15   2   9         54.84         42.64        59.17 o                         
 -14   2   9        194.69        149.23        51.00 o                         
 -13   2   9       4781.25       4931.99       135.78 o                         
 -12   2   9        777.87        858.72        72.10 o                         
 -11   2   9       2492.85       2407.73        72.62 o                         
 -10   2   9       2388.31       2348.91        70.17 o                         
  -9   2   9        190.16        156.10        30.22 o                         
  -8   2   9         30.65         44.13        22.82 o                         
  -7   2   9         29.79          3.62        14.09 o                         
  -6   2   9        425.89        486.32        36.68 o                         
  -5   2   9         67.22         82.65        21.61 o                         
  -4   2   9       1306.61       1271.56        31.49 o                         
  -3   2   9       1384.59       1450.28        44.85 o                         
  -2   2   9      20872.90      21638.52       198.61 o                         
  -1   2   9      30167.45      30535.63       274.19 o                         
   0   2   9      19053.09      20459.12       198.88 o                         
   1   2   9      20788.93      21464.45       229.70 o                         
   2   2   9       1358.46       1249.67        36.64 o                         
   3   2   9       1966.54       1978.22        57.78 o                         
   4   2   9       2833.37       2855.99        72.56 o                         
   5   2   9        702.35        724.17        42.78 o                         
   6   2   9          0.17          7.89        34.90 o                         
   7   2   9         31.54         31.53        42.34 o                         
   8   2   9         29.70          9.33        49.57 o                         
   9   2   9       2944.25       3036.74        96.29 o                         
  10   2   9       1532.54       1459.25        77.52 o                         
  11   2   9       3785.97       4152.16       153.36 o                         
  12   2   9        186.40        145.89        76.40 o                         
  13   2   9       2704.19       2977.69       126.78 o                         
  14   2   9        711.91        906.82       100.23 o                         
  15   2   9        331.92        347.83       118.93 o                         
  16   2   9        154.20        294.23       133.67 o                         
  17   2   9         71.98          6.00       156.74 o                         
  18   2   9        192.05        511.96       167.71 o                         
 -21   3   9        202.69        109.49        96.85 o                         
 -20   3   9         11.08         54.72        88.50 o                         
 -19   3   9        387.46        400.84        89.76 o                         
 -18   3   9       2469.92       2676.39       116.69 o                         
 -17   3   9         33.04         36.94        76.48 o                         
 -16   3   9       1584.76       1627.71        91.60 o                         
 -15   3   9       2805.48       2672.15        93.87 o                         
 -14   3   9       1344.56       1394.70        66.15 o                         
 -13   3   9        947.51       1044.52        59.91 o                         
 -12   3   9       1303.37       1312.24        59.40 o                         
 -11   3   9       7239.16       6776.96       195.71 o                         
 -10   3   9        369.76        405.06        33.49 o                         
  -9   3   9      10636.98      10855.58       136.84 o                         
  -8   3   9       5381.67       5234.74        76.76 o                         
  -7   3   9       4774.22       4775.60        81.04 o                         
  -6   3   9        149.89        100.81        20.74 o                         
  -5   3   9        711.14        816.56        28.46 o                         
  -4   3   9       9978.11      10337.08       107.79 o                         
  -3   3   9       1954.72       1880.76        35.13 o                         
  -2   3   9       1357.04       1416.98        35.89 o                         
  -1   3   9       3242.80       3185.40        73.13 o                         
   0   3   9          5.74         -3.23        18.16 o                         
   1   3   9      10670.37      10335.10       122.15 o                         
   2   3   9       5163.78       5281.18        76.33 o                         
   3   3   9         39.43         22.66        23.68 o                         
   4   3   9       4288.85       4359.43        71.65 o                         
   5   3   9       2261.65       2340.20        77.86 o                         
   6   3   9       1875.15       2104.01        52.03 o                         
   7   3   9       3470.52       3546.01        71.16 o                         
   8   3   9       1572.48       1513.48       114.81 o                         
   9   3   9       2918.61       2692.37       105.19 o                         
  10   3   9        664.64        621.03       132.92 o                         
  11   3   9          5.54        -72.73        72.73 o                         
  12   3   9        663.70        527.88        88.60 o                         
  13   3   9        169.90         72.00        96.61 o                         
  14   3   9         22.51       -116.13       116.13 o                         
  15   3   9        145.14         83.66       112.48 o                         
  16   3   9        704.30        620.24       131.91 o                         
  17   3   9         71.26       -125.42       125.42 o                         
 -21   4   9         84.63       -156.85       156.85 o                         
 -20   4   9        123.65        200.09       288.38 o                         
 -19   4   9         99.96         76.50       142.81 o                         
 -18   4   9         25.09         98.12       149.89 o                         
 -17   4   9         46.86        -36.52       126.98 o                         
 -16   4   9        382.55        326.83       125.64 o                         
 -15   4   9          0.31        -78.77        87.23 o                         
 -14   4   9        518.50        509.81        94.85 o                         
 -13   4   9        413.89        552.42        89.62 o                         
 -12   4   9         27.01        -15.50        54.76 o                         
 -11   4   9         73.23         63.07        54.21 o                         
 -10   4   9       1905.44       2000.63        66.66 o                         
  -9   4   9        400.89        374.77        44.77 o                         
  -8   4   9       3845.42       3835.62        78.01 o                         
  -7   4   9          6.02        -14.08        36.32 o                         
  -6   4   9       6207.29       6084.22        97.10 o                         
  -5   4   9        616.09        633.40        34.09 o                         
  -4   4   9       1561.00       1559.69        40.96 o                         
  -3   4   9      10781.58      11245.66       125.41 o                         
  -2   4   9        122.94        117.42        24.66 o                         
  -1   4   9       1199.68       1147.13        38.01 o                         
   0   4   9       2389.10       2546.92        51.17 o                         
   1   4   9       2789.56       2755.68        60.41 o                         
   2   4   9        684.02        660.63        37.14 o                         
   3   4   9          2.32         16.89        32.13 o                         
   4   4   9       3402.65       3647.62        74.01 o                         
   5   4   9       3884.39       3926.26        84.29 o                         
   6   4   9      12594.78      12233.17       155.98 o                         
   7   4   9        828.01        936.71        44.05 o                         
   8   4   9         19.56         12.03        40.05 o                         
   9   4   9       1207.34       1270.65        68.20 o                         
  10   4   9       1553.31       1687.92       166.20 o                         
  11   4   9        976.16       1011.75        97.69 o                         
  12   4   9         54.90        -90.00        90.00 o                         
  13   4   9         17.52         31.61        95.32 o                         
  14   4   9         23.95       -100.67       100.67 o                         
  15   4   9          0.80        -98.18       108.20 o                         
  16   4   9          1.62        107.14       116.41 o                         
  17   4   9         36.23        264.80       181.14 o                         
 -20   5   9         31.94         75.33       164.64 o                         
 -19   5   9        331.28        347.35       159.67 o                         
 -18   5   9        705.82        748.03       158.61 o                         
 -17   5   9        726.86        502.06       155.39 o                         
 -16   5   9       1971.06       1691.36       130.66 o                         
 -15   5   9       1398.50       1542.95       103.28 o                         
 -14   5   9        242.43        212.37        89.18 o                         
 -13   5   9        587.29        517.16        79.44 o                         
 -12   5   9        620.30        685.29        82.71 o                         
 -11   5   9        748.02        689.89        72.00 o                         
 -10   5   9       1600.21       1487.17        79.81 o                         
  -9   5   9       1369.29       1357.71        73.83 o                         
  -8   5   9       1009.04        989.48        55.59 o                         
  -7   5   9       4927.44       4972.71        99.14 o                         
  -6   5   9       4036.87       3972.50        85.01 o                         
  -5   5   9         26.79         30.47        29.40 o                         
  -4   5   9       3919.54       3735.12        78.45 o                         
  -3   5   9        527.82        524.63        31.85 o                         
  -2   5   9         49.76         52.13        24.98 o                         
  -1   5   9       3801.20       3598.45        65.19 o                         
   0   5   9        717.77        698.68        52.07 o                         
   1   5   9       5013.65       5016.63        90.34 o                         
   2   5   9        204.41        230.02        37.02 o                         
   3   5   9        892.87        905.76        60.28 o                         
   4   5   9        192.62        266.69        41.97 o                         
   5   5   9       2844.00       2635.33        89.78 o                         
   6   5   9        843.47        781.86        53.42 o                         
   7   5   9       2825.14       2897.55       188.63 o                         
   8   5   9         22.43        -25.43        73.66 o                         
   9   5   9       2010.80       1895.51       105.25 o                         
  10   5   9         45.50         46.54        83.91 o                         
  11   5   9         28.77         88.34        89.51 o                         
  12   5   9         44.14        173.90        96.45 o                         
  13   5   9          1.53         -3.55       100.23 o                         
  14   5   9        431.66        327.85       112.02 o                         
  15   5   9        626.36        697.23       147.23 o                         
  16   5   9        311.50        196.97       168.08 o                         
 -18   6   9         56.10       -112.46       207.72 o                         
 -17   6   9         11.39        -19.89       139.87 o                         
 -16   6   9         66.78        204.55       137.04 o                         
 -15   6   9          1.48        101.47       232.07 o                         
 -14   6   9        275.03        335.20       119.81 o                         
 -13   6   9         84.84        -26.49       108.67 o                         
 -12   6   9         17.76         41.13        97.21 o                         
 -11   6   9         36.21        120.81        80.12 o                         
 -10   6   9        605.29        580.25       136.24 o                         
  -9   6   9        756.04        742.62       129.20 o                         
  -8   6   9        485.40        475.74        74.47 o                         
  -7   6   9        204.76        110.06        46.62 o                         
  -6   6   9         80.67        112.33        45.96 o                         
  -5   6   9        370.56        437.82        51.20 o                         
  -4   6   9       1868.11       1823.00        69.48 o                         
  -3   6   9          0.15         18.61        31.36 o                         
  -2   6   9       2576.31       2372.01        60.39 o                         
  -1   6   9          0.26         35.98        32.89 o                         
   0   6   9        110.38        148.98        38.62 o                         
   1   6   9        118.21         57.74        41.24 o                         
   2   6   9       4297.36       4375.95       104.90 o                         
   3   6   9       1981.92       2067.22        74.71 o                         
   4   6   9        916.81       1082.12        78.56 o                         
   5   6   9        222.26         80.01        87.43 o                         
   6   6   9        573.02        822.00       127.74 o                         
   7   6   9        617.22        583.22        97.12 o                         
   8   6   9          9.02        -43.26        93.14 o                         
   9   6   9        292.74        457.70       127.08 o                         
  10   6   9         94.60        120.81       106.85 o                         
  11   6   9        578.82        320.31       115.37 o                         
  12   6   9         68.86        225.43       123.17 o                         
  13   6   9         75.92        190.06       126.52 o                         
  14   6   9        506.53        685.31       142.66 o                         
 -17   7   9         37.73        -23.64       149.53 o                         
 -16   7   9        107.50        113.28       147.72 o                         
 -15   7   9        609.63        568.62       142.23 o                         
 -14   7   9        888.61        847.62       239.73 o                         
 -13   7   9          2.09         34.09       122.10 o                         
 -12   7   9        441.51        488.67       120.46 o                         
 -11   7   9        350.32        255.44       110.11 o                         
 -10   7   9        504.01        713.45       121.76 o                         
  -9   7   9        901.73        979.19       112.26 o                         
  -8   7   9       2621.21       2476.58       114.24 o                         
  -7   7   9       1289.27       1265.07       151.47 o                         
  -6   7   9       1056.21       1033.75        92.37 o                         
  -5   7   9        841.96        798.59        59.13 o                         
  -4   7   9        119.12        144.97        45.83 o                         
  -3   7   9        359.42        323.50        92.08 o                         
  -2   7   9        970.56       1001.50       184.39 o                         
  -1   7   9        608.04        739.07       149.39 o                         
   0   7   9         93.52        102.09        40.39 o                         
   1   7   9        142.32        173.30        44.83 o                         
   2   7   9         92.29        -57.57        57.57 o                         
   3   7   9         25.45        -60.93        60.93 o                         
   4   7   9       1242.38       1327.04        86.98 o                         
   5   7   9         11.63         62.61        83.44 o                         
   6   7   9        646.36        654.71       112.59 o                         
   7   7   9        656.39        535.96       105.37 o                         
   8   7   9        590.76        447.61       106.22 o                         
   9   7   9        404.05        404.89       114.87 o                         
  10   7   9         17.59         92.75       115.47 o                         
  11   7   9        212.06        252.93       122.45 o                         
  12   7   9        368.58        335.32       134.42 o                         
  13   7   9        136.00        170.69       184.31 o                         
 -14   8   9         17.46         10.93       169.68 o                         
 -13   8   9        452.78        379.01       133.89 o                         
 -12   8   9          5.38        145.03       122.61 o                         
 -11   8   9         38.62        -29.02       118.46 o                         
 -10   8   9          3.36        -15.23       109.97 o                         
  -9   8   9        151.25         43.32       292.95 o                         
  -8   8   9         15.39        120.34        96.89 o                         
  -7   8   9        173.24         35.88        90.91 o                         
  -6   8   9        548.69        687.13       221.45 o                         
  -5   8   9       2079.97       2022.19       151.50 o                         
  -4   8   9        506.13        545.38       107.30 o                         
  -3   8   9        101.50        226.75       150.66 o                         
  -2   8   9        331.72        324.17       156.76 o                         
  -1   8   9         16.80         53.56       118.82 o                         
   0   8   9        435.34        567.88       100.24 o                         
   1   8   9        131.43         83.53        58.36 o                         
   2   8   9          2.85         45.99        64.18 o                         
   3   8   9        477.28        344.93        82.53 o                         
   4   8   9         30.83         14.91        86.09 o                         
   5   8   9          1.29         79.77       110.32 o                         
   6   8   9        103.03        309.58        95.88 o                         
   7   8   9        136.28        249.97       105.15 o                         
   8   8   9        368.13        432.62       112.21 o                         
   9   8   9        325.90        591.75       122.98 o                         
  10   8   9          2.86          3.97       209.33 o                         
  11   8   9         88.26        206.79       161.99 o                         
 -11   9   9          0.44       -124.93       124.93 o                         
 -10   9   9          6.27        158.68       122.12 o                         
  -9   9   9        243.66        325.97       188.71 o                         
  -8   9   9         25.79        -71.60       104.65 o                         
  -7   9   9        102.82        154.67       101.04 o                         
  -6   9   9         88.46        232.19        93.09 o                         
  -5   9   9         37.37         78.10        82.55 o                         
  -4   9   9       1119.22       1392.82       203.98 o                         
  -3   9   9        209.51        532.65       178.06 o                         
  -2   9   9        148.71        -48.70       159.79 o                         
  -1   9   9          9.57        371.31       175.00 o                         
   0   9   9         77.97        281.53       181.09 o                         
   1   9   9          5.53        315.91       144.06 o                         
   2   9   9        144.03         -8.17       142.18 o                         
   3   9   9         42.10         82.46       110.90 o                         
   4   9   9        763.56        648.69        96.15 o                         
   5   9   9        140.24        240.22        97.47 o                         
   6   9   9          8.29       -130.77       130.77 o                         
   7   9   9         13.67         85.42       112.16 o                         
   8   9   9          0.35       -225.22       254.13 o                         
  -6  10   9         26.66        -48.27       100.70 o                         
  -5  10   9         73.04        178.05       197.83 o                         
  -4  10   9         28.76        118.70       191.74 o                         
  -3  10   9         18.03         28.91       181.09 o                         
  -2  10   9         32.23        217.61       191.74 o                         
  -1  10   9        170.78         51.74       193.27 o                         
   0  10   9        156.18        -57.83       196.31 o                         
   1  10   9        315.92        375.90       219.15 o                         
   2  10   9          0.22         76.09       205.44 o                         
 -22   0  10        184.82        199.36       202.40 o                         
 -20   0  10        319.28        272.25       152.19 o                         
 -18   0  10        172.69        162.23        97.13 o                         
 -16   0  10       3134.71       2970.22       158.30 o                         
 -14   0  10       5716.06       5556.32       164.43 o                         
 -12   0  10       3469.00       3777.09       128.00 o                         
 -10   0  10       1834.52       1976.64        86.20 o                         
  -8   0  10      26815.47      27112.92       491.22 o                         
  -6   0  10        685.16        696.27        31.04 o                         
  -4   0  10        500.66        536.20        58.71 o                         
  -2   0  10       5765.44       5492.38       109.26 o                         
   0   0  10       1577.03       1670.13        79.58 o                         
   2   0  10      51055.53      49713.60       684.00 o                         
   4   0  10       5291.56       5132.68       117.60 o                         
   6   0  10       2458.30       2179.66       152.90 o                         
   8   0  10       8314.99       8332.37       203.68 o                         
  10   0  10        149.69         -6.34        77.18 o                         
  12   0  10        585.06        726.77        97.54 o                         
  14   0  10        674.05        763.81       319.63 o                         
  16   0  10        534.28        507.82       282.33 o                         
  18   0  10         28.05        -91.71       135.39 o                         
 -22   1  10        448.23        368.90       125.71 o                         
 -21   1  10         50.17        113.83       116.66 o                         
 -20   1  10       3510.00       3546.37       143.87 o                         
 -19   1  10         15.22        -12.68        81.72 o                         
 -18   1  10       2586.65       2736.83       109.86 o                         
 -17   1  10        408.11        341.50        72.83 o                         
 -16   1  10        187.78        269.09        61.27 o                         
 -15   1  10        348.74        458.58        59.95 o                         
 -14   1  10       1039.05        876.13        61.41 o                         
 -13   1  10       3431.07       3424.13        89.84 o                         
 -12   1  10       3828.88       3614.98        89.99 o                         
 -11   1  10       1448.59       1592.32        59.07 o                         
 -10   1  10       6031.14       6038.72       100.13 o                         
  -9   1  10       4848.61       4939.49        76.58 o                         
  -8   1  10      13103.64      13040.14       157.71 o                         
  -7   1  10          0.45         -2.41        24.62 o                         
  -6   1  10       2138.07       2063.12        48.80 o                         
  -5   1  10         25.29         87.52        18.75 o                         
  -4   1  10       1655.32       1644.93        38.83 o                         
  -3   1  10         73.30         88.21        20.57 o                         
  -2   1  10       1241.54       1104.86        31.52 o                         
  -1   1  10       3028.75       2882.79        57.78 o                         
   0   1  10       2276.91       2253.09        45.16 o                         
   1   1  10       1372.17       1383.11        41.92 o                         
   2   1  10       1194.66       1350.26        53.91 o                         
   3   1  10       2508.86       2505.73        51.99 o                         
   4   1  10       2171.76       2295.11        66.52 o                         
   5   1  10         17.85         47.95        30.93 o                         
   6   1  10         18.27         36.02        37.15 o                         
   7   1  10       2151.38       2121.63        73.64 o                         
   8   1  10       1191.92       1266.52        52.38 o                         
   9   1  10         24.82         54.53        42.80 o                         
  10   1  10       1637.18       1752.67       111.22 o                         
  11   1  10         38.82         78.73        56.92 o                         
  12   1  10        383.72        294.03        66.62 o                         
  13   1  10        568.66        530.11        75.18 o                         
  14   1  10        316.84        241.26        83.78 o                         
  15   1  10        144.30        240.07        84.62 o                         
  16   1  10        650.20        559.12       106.77 o                         
  17   1  10          0.62        101.96        96.82 o                         
  18   1  10         21.98         24.07        97.56 o                         
 -22   2  10        434.87        587.92       126.82 o                         
 -21   2  10          4.10        -26.78       108.29 o                         
 -20   2  10         24.73        130.44        94.67 o                         
 -19   2  10        584.68        502.52        91.88 o                         
 -18   2  10          4.08         62.71        75.23 o                         
 -17   2  10        595.32        671.95        77.90 o                         
 -16   2  10       1784.07       1753.28        86.13 o                         
 -15   2  10        312.72        199.67        62.36 o                         
 -14   2  10       2278.58       2326.89        77.15 o                         
 -13   2  10        113.88        100.42        48.09 o                         
 -12   2  10        188.20        213.57        42.86 o                         
 -11   2  10        654.29        600.31        45.00 o                         
 -10   2  10       4311.57       4461.93       116.49 o                         
  -9   2  10       1005.85        993.76        37.06 o                         
  -8   2  10        177.31        175.04        32.79 o                         
  -7   2  10        593.87        585.63        44.72 o                         
  -6   2  10      12299.03      12316.80       149.08 o                         
  -5   2  10        385.94        377.22        26.60 o                         
  -4   2  10        658.14        752.16        27.41 o                         
  -3   2  10      30220.31      30359.32       285.96 o                         
  -2   2  10       1056.81       1097.99        30.29 o                         
  -1   2  10         93.09         64.30        25.19 o                         
   0   2  10      54679.81      55214.68       535.53 o                         
   1   2  10        232.54        239.57        27.10 o                         
   2   2  10         31.64         72.02        28.06 o                         
   3   2  10       1576.06       1432.00        48.46 o                         
   4   2  10       3761.97       3528.53        76.38 o                         
   5   2  10        751.93        673.05        42.48 o                         
   6   2  10          8.25         49.34        38.54 o                         
   7   2  10       1219.07       1265.66        56.15 o                         
   8   2  10       1101.36       1020.29        71.22 o                         
   9   2  10       3073.86       2874.36       157.80 o                         
  10   2  10       2190.90       2291.75       105.03 o                         
  11   2  10        607.98        563.09       101.50 o                         
  12   2  10        993.75       1112.68        96.32 o                         
  13   2  10       1208.64       1265.71       137.77 o                         
  14   2  10       1613.88       1820.42       139.98 o                         
  15   2  10        127.15         83.19       139.05 o                         
  16   2  10        728.57        543.83       131.39 o                         
  17   2  10          3.67        -30.10       216.09 o                         
 -21   3  10        117.28        134.15       102.07 o                         
 -20   3  10         33.74          6.87        94.52 o                         
 -19   3  10          4.17        -60.21        90.93 o                         
 -18   3  10        807.75       1088.06        96.58 o                         
 -17   3  10       2901.85       2981.77       121.13 o                         
 -16   3  10        590.81        695.64        80.70 o                         
 -15   3  10        198.11         32.48        62.19 o                         
 -14   3  10        938.17        904.33        62.76 o                         
 -13   3  10       1956.56       1967.09        71.35 o                         
 -12   3  10       8232.18       8342.16       140.72 o                         
 -11   3  10       1453.85       1487.45        47.25 o                         
 -10   3  10       6949.23       6776.00       129.88 o                         
  -9   3  10        854.64       1000.16        36.19 o                         
  -8   3  10       1664.89       1622.84        61.64 o                         
  -7   3  10        935.01        953.50        54.40 o                         
  -6   3  10        285.25        240.17        23.13 o                         
  -5   3  10       6189.43       6413.55        91.04 o                         
  -4   3  10        938.43        974.55        34.23 o                         
  -3   3  10       5517.87       5535.61        70.11 o                         
  -2   3  10        900.58        939.30        30.42 o                         
  -1   3  10       1530.80       1732.19        41.53 o                         
   0   3  10       2319.44       2271.23        57.68 o                         
   1   3  10       1410.85       1440.33        62.13 o                         
   2   3  10       7601.93       7634.57        88.50 o                         
   3   3  10          2.98         25.51        25.03 o                         
   4   3  10        594.10        574.84        32.18 o                         
   5   3  10        151.30        146.05        30.59 o                         
   6   3  10       1657.73       1675.29        50.03 o                         
   7   3  10        359.09        294.93        46.35 o                         
   8   3  10          0.41        -45.60        53.16 o                         
   9   3  10        900.72        916.65        81.82 o                         
  10   3  10        325.72        240.33        73.40 o                         
  11   3  10        653.69        528.98       107.65 o                         
  12   3  10         33.22        -95.69        95.69 o                         
  13   3  10         14.89         24.83        99.03 o                         
  14   3  10         16.59         48.48       112.74 o                         
  15   3  10         57.78          8.33       117.66 o                         
  16   3  10         76.87         58.39       131.36 o                         
  17   3  10        320.33        579.17       143.68 o                         
 -21   4  10          0.69       -237.39       237.39 o                         
 -20   4  10         12.71        191.87       162.89 o                         
 -19   4  10        231.43        -92.10       149.04 o                         
 -18   4  10        798.52        983.02       158.75 o                         
 -17   4  10        187.51        240.98       133.38 o                         
 -16   4  10         98.49        145.41        64.52 o                         
 -15   4  10          1.32          8.90        61.44 o                         
 -14   4  10         44.14        -29.78        77.07 o                         
 -13   4  10        323.47        181.23        57.69 o                         
 -12   4  10         30.28         50.42        44.01 o                         
 -11   4  10       9900.37       9715.02       154.76 o                         
 -10   4  10       1898.90       1891.96        66.74 o                         
  -9   4  10       2799.02       2593.60        88.18 o                         
  -8   4  10       5473.94       5700.95       111.16 o                         
  -7   4  10       2324.28       2312.62        65.07 o                         
  -6   4  10         51.81         83.86        33.81 o                         
  -5   4  10       7087.11       6802.75        99.69 o                         
  -4   4  10       5556.81       5611.63        81.72 o                         
  -3   4  10        674.64        581.38        38.97 o                         
  -2   4  10       6178.45       6448.51        88.19 o                         
  -1   4  10       6265.54       6034.00        85.20 o                         
   0   4  10        848.81       1053.81        37.26 o                         
   1   4  10       1092.48       1265.05        47.43 o                         
   2   4  10       4904.78       4990.03        80.50 o                         
   3   4  10       1025.92        985.88        42.19 o                         
   4   4  10        302.81        272.11        29.02 o                         
   5   4  10      13223.46      13270.33       178.33 o                         
   6   4  10        447.37        501.14        38.51 o                         
   7   4  10        663.29        739.80        43.02 o                         
   8   4  10         94.90        113.21        52.10 o                         
   9   4  10        821.89        853.53        73.78 o                         
  10   4  10        779.12        849.70       101.94 o                         
  11   4  10         76.42        116.03        89.37 o                         
  12   4  10        215.29        273.89        95.78 o                         
  13   4  10        409.98        373.94       114.14 o                         
  14   4  10          0.20        132.45       108.14 o                         
  15   4  10        151.20         31.89       111.96 o                         
  16   4  10        219.50        217.47       122.17 o                         
 -20   5  10        651.74        719.91       252.65 o                         
 -19   5  10          1.72       -123.16       149.03 o                         
 -18   5  10        271.93        410.81       153.87 o                         
 -17   5  10       1435.77       1451.87       134.15 o                         
 -16   5  10         37.35        133.40       106.93 o                         
 -15   5  10       1097.66       1093.66        99.14 o                         
 -14   5  10        422.84        377.24        82.58 o                         
 -13   5  10       1328.28       1388.54       107.67 o                         
 -12   5  10        539.90        648.96       102.37 o                         
 -11   5  10       1064.65        977.90        80.20 o                         
 -10   5  10        451.63        524.68        69.21 o                         
  -9   5  10         26.65        -23.47        56.97 o                         
  -8   5  10        115.65        167.76        38.58 o                         
  -7   5  10        182.51        189.61        41.11 o                         
  -6   5  10       4779.55       4684.87        95.48 o                         
  -5   5  10       1856.28       1815.09        54.33 o                         
  -4   5  10       2185.40       2269.32        57.34 o                         
  -3   5  10       1614.11       1582.68        45.75 o                         
  -2   5  10        108.69         96.69        20.86 o                         
  -1   5  10        486.25        480.08        33.38 o                         
   0   5  10         11.91         31.82        29.47 o                         
   1   5  10       1042.83       1023.95        52.82 o                         
   2   5  10        864.22        824.12        46.44 o                         
   3   5  10        296.91        319.53        43.36 o                         
   4   5  10        402.38        393.98        46.29 o                         
   5   5  10          0.32        -31.91        56.42 o                         
   6   5  10         53.90         58.14        61.62 o                         
   7   5  10        289.15        473.71        79.11 o                         
   8   5  10         22.82         -8.03        77.20 o                         
   9   5  10        215.22        291.89        88.75 o                         
  10   5  10       1064.46       1280.81       145.10 o                         
  11   5  10          5.13         -0.15        91.13 o                         
  12   5  10          1.91         68.71        97.46 o                         
  13   5  10         34.55         26.33       171.55 o                         
  14   5  10        451.41        388.06       149.82 o                         
  15   5  10        419.58        311.30       120.19 o                         
 -18   6  10         43.06        208.53       366.75 o                         
 -17   6  10         58.50         53.49       142.50 o                         
 -16   6  10         29.34        133.61       137.17 o                         
 -15   6  10         13.08        136.24       149.13 o                         
 -14   6  10         56.10        -83.56       118.00 o                         
 -13   6  10       1023.72       1285.19       124.61 o                         
 -12   6  10        106.69        122.55        85.12 o                         
 -11   6  10        433.73        285.51       118.53 o                         
 -10   6  10       1676.95       1654.10       104.05 o                         
  -9   6  10         10.92         41.73        73.91 o                         
  -8   6  10       1353.09       1298.85        96.11 o                         
  -7   6  10        413.12        295.78        70.07 o                         
  -6   6  10       1752.69       1567.44        69.34 o                         
  -5   6  10         62.24         33.00        49.03 o                         
  -4   6  10         69.45        -13.80        40.29 o                         
  -3   6  10       7749.39       8084.39       134.31 o                         
  -2   6  10        963.80        965.80        50.38 o                         
  -1   6  10        526.03        481.47        37.14 o                         
   0   6  10         83.88         91.91        43.37 o                         
   1   6  10        504.05        378.30        50.10 o                         
   2   6  10         34.98         81.00        51.32 o                         
   3   6  10       3330.36       3240.75       114.38 o                         
   4   6  10       1037.56       1073.31        82.96 o                         
   5   6  10         96.42         40.16        81.82 o                         
   6   6  10        401.70        466.72        94.30 o                         
   7   6  10       1378.03       1383.23       116.23 o                         
   8   6  10         24.82         57.58       124.88 o                         
   9   6  10        205.18         61.77       113.14 o                         
  10   6  10        165.97        102.88       111.53 o                         
  11   6  10       1417.75       1404.80       141.86 o                         
  12   6  10          8.35        -92.91       121.47 o                         
  13   6  10        605.62        793.92       145.83 o                         
  14   6  10         18.16        224.76       142.25 o                         
 -16   7  10          0.71        110.09       146.64 o                         
 -15   7  10       1065.14       1162.80       256.49 o                         
 -14   7  10        194.96        235.18       132.63 o                         
 -13   7  10        899.59       1025.26       207.01 o                         
 -12   7  10         56.19        153.46       116.50 o                         
 -11   7  10        774.97        645.59       124.55 o                         
 -10   7  10         28.34         -9.97       166.63 o                         
  -9   7  10       1126.54       1068.08       117.97 o                         
  -8   7  10        151.09         95.85        75.83 o                         
  -7   7  10          9.95        -94.35        94.35 o                         
  -6   7  10        303.19        200.23        81.64 o                         
  -5   7  10         61.34         71.29        73.74 o                         
  -4   7  10         19.16         61.32        57.02 o                         
  -3   7  10          0.72        -24.24        40.31 o                         
  -2   7  10        379.61        330.39        43.55 o                         
  -1   7  10       1648.19       1594.24        61.19 o                         
   0   7  10         33.41        -11.03        46.38 o                         
   1   7  10         30.62         52.36        58.51 o                         
   2   7  10        232.66        129.79        66.97 o                         
   3   7  10        227.06        148.09        67.80 o                         
   4   7  10          3.07        -54.91        82.10 o                         
   5   7  10        822.72        696.74        97.00 o                         
   6   7  10        118.99        118.37        93.33 o                         
   7   7  10       1001.23        877.40       114.05 o                         
   8   7  10         46.73        -11.78       102.14 o                         
   9   7  10          7.28        124.56       111.30 o                         
  10   7  10         16.52          8.61       117.98 o                         
  11   7  10         84.77        116.11       126.37 o                         
  12   7  10          1.56         20.14       132.45 o                         
 -14   8  10        183.14        182.61       143.90 o                         
 -13   8  10         22.01         13.16       133.88 o                         
 -12   8  10          1.72        -33.19       125.22 o                         
 -11   8  10        239.32        178.22       120.58 o                         
 -10   8  10         24.28        139.45       139.24 o                         
  -9   8  10          0.72        134.42       107.79 o                         
  -8   8  10        422.60        350.28       146.87 o                         
  -7   8  10         21.47        -49.57        90.03 o                         
  -6   8  10        168.38        179.71        87.75 o                         
  -5   8  10       2356.82       2432.85       220.04 o                         
  -4   8  10        207.60        350.57        75.72 o                         
  -3   8  10         56.66        -42.61       150.66 o                         
  -2   8  10         54.32        283.05       152.18 o                         
  -1   8  10        579.66        820.13       106.02 o                         
   0   8  10        304.65        315.54        62.99 o                         
   1   8  10        202.43        194.20        66.98 o                         
   2   8  10        555.19        523.61        84.28 o                         
   3   8  10        425.48        370.09        88.00 o                         
   4   8  10        237.10         94.84        88.80 o                         
   5   8  10        838.12        638.14       103.39 o                         
   6   8  10         15.44        128.37       103.91 o                         
   7   8  10        138.93        200.52       106.76 o                         
   8   8  10        481.68        372.61       118.02 o                         
   9   8  10        251.02        280.15       120.60 o                         
  10   8  10          3.14        129.19       125.90 o                         
 -11   9  10         12.28        -38.55       128.34 o                         
 -10   9  10         85.47         45.48       123.59 o                         
  -9   9  10        426.70        310.89       121.64 o                         
  -8   9  10        159.69         34.77       107.68 o                         
  -7   9  10         17.86         -8.44       169.68 o                         
  -6   9  10        226.00        261.32       209.25 o                         
  -5   9  10        130.85        139.48        86.81 o                         
  -4   9  10         13.33        199.35       179.57 o                         
  -3   9  10         83.57        135.44       173.48 o                         
  -2   9  10          4.60        -60.87       161.31 o                         
  -1   9  10        403.75        499.19       181.11 o                         
   0   9  10          4.08         68.42       142.23 o                         
   1   9  10          3.00        -65.76       109.83 o                         
   2   9  10          6.79        -32.13        82.36 o                         
   3   9  10        103.11          5.76       102.66 o                         
   4   9  10         81.15         98.17       102.76 o                         
   5   9  10        190.63        354.55       137.75 o                         
   6   9  10          0.48        -34.06       103.31 o                         
   7   9  10        298.29        405.18       137.63 o                         
  -4  10  10         18.88         70.00       196.31 o                         
  -3  10  10        161.63        416.98       208.49 o                         
  -2  10  10          1.20       -188.70       188.70 o                         
  -1  10  10          0.74        176.52       206.96 o                         
   0  10  10        268.08        432.21       219.15 o                         
 -21   0  11        265.55        432.64       215.34 o                         
 -19   0  11        984.22       1231.07       254.20 o                         
 -17   0  11          1.98        -79.00        88.98 o                         
 -15   0  11         34.06         24.51        79.33 o                         
 -13   0  11      13775.35      14387.32       301.64 o                         
 -11   0  11       2158.70       2148.24       149.15 o                         
  -9   0  11       3264.07       3226.97       109.05 o                         
  -7   0  11      19003.60      20429.27       285.29 o                         
  -5   0  11         92.02        146.39        28.49 o                         
  -3   0  11      26728.45      27467.13       349.40 o                         
  -1   0  11        908.59        936.37        41.12 o                         
   1   0  11       2058.14       2015.74        62.25 o                         
   3   0  11      29936.51      30321.59       483.37 o                         
   5   0  11       7218.42       7181.41       153.10 o                         
   7   0  11         31.21         51.31        65.97 o                         
   9   0  11         51.27         95.55        75.22 o                         
  11   0  11          9.46        -83.51        83.51 o                         
  13   0  11        998.57        984.70       129.84 o                         
  15   0  11       2297.24       2409.56       168.61 o                         
  17   0  11         19.11        -25.22       135.13 o                         
 -22   1  11         21.37        -13.82       121.90 o                         
 -21   1  11        406.51        605.38       125.31 o                         
 -20   1  11        100.40        110.51        94.80 o                         
 -19   1  11       2091.51       2139.88       133.74 o                         
 -18   1  11       1377.32       1448.82        94.17 o                         
 -17   1  11       3314.96       3195.05       109.31 o                         
 -16   1  11         96.80         76.43        58.93 o                         
 -15   1  11       1069.09       1089.01        68.31 o                         
 -14   1  11       1686.50       1619.41        71.51 o                         
 -13   1  11       2102.58       2354.16        76.76 o                         
 -12   1  11       3015.57       2867.77        89.25 o                         
 -11   1  11         92.59        196.86        43.50 o                         
 -10   1  11       3797.56       4004.01        81.20 o                         
  -9   1  11       5485.94       5491.08        93.00 o                         
  -8   1  11        966.25        944.32        43.73 o                         
  -7   1  11      18719.16      18352.10       199.80 o                         
  -6   1  11        146.14        167.25        22.31 o                         
  -5   1  11       5137.84       5191.29        65.41 o                         
  -4   1  11       7114.19       6830.96        84.54 o                         
  -3   1  11       1562.19       1582.22        44.52 o                         
  -2   1  11      11652.01      11238.96       126.04 o                         
  -1   1  11       2320.62       2265.11        56.69 o                         
   0   1  11        339.79        347.71        32.41 o                         
   1   1  11        463.12        491.36        33.17 o                         
   2   1  11       1803.47       1954.23        45.91 o                         
   3   1  11        231.40        240.96        28.50 o                         
   4   1  11       8320.91       8265.84       109.63 o                         
   5   1  11       1021.87       1081.91        44.10 o                         
   6   1  11       2479.94       2549.48        67.26 o                         
   7   1  11        524.21        411.62        39.63 o                         
   8   1  11        409.06        403.88        45.33 o                         
   9   1  11        297.34        373.62        54.45 o                         
  10   1  11        662.99        526.72        65.11 o                         
  11   1  11        852.47        704.99        70.09 o                         
  12   1  11       1251.62       1321.68        80.42 o                         
  13   1  11        631.68        379.78        73.04 o                         
  14   1  11        577.81        679.05        79.39 o                         
  15   1  11        827.81        817.42        98.42 o                         
  16   1  11         17.29        -25.36        84.32 o                         
  17   1  11         14.87        -10.80       114.81 o                         
 -22   2  11          2.48        104.19       123.53 o                         
 -21   2  11        700.06        832.16       108.79 o                         
 -20   2  11         43.19        -59.45        93.85 o                         
 -19   2  11        130.24        -50.34        92.66 o                         
 -18   2  11        197.73        253.37        78.01 o                         
 -17   2  11         31.26         51.76        70.40 o                         
 -16   2  11       1598.79       1614.77        86.23 o                         
 -15   2  11        215.30        173.76        62.56 o                         
 -14   2  11       1016.97        861.08        92.05 o                         
 -13   2  11         20.05         36.16        45.43 o                         
 -12   2  11        227.10        211.51        45.01 o                         
 -11   2  11        952.49       1098.71        50.54 o                         
 -10   2  11        390.72        360.20        34.67 o                         
  -9   2  11        633.04        673.70        34.14 o                         
  -8   2  11       3300.56       3295.75        89.93 o                         
  -7   2  11       3378.26       3448.63        66.01 o                         
  -6   2  11          5.55          9.97        23.66 o                         
  -5   2  11      33916.75      34759.36       340.74 o                         
  -4   2  11       4268.20       4579.61        66.85 o                         
  -3   2  11        759.14        769.48        30.92 o                         
  -2   2  11       3784.17       3439.88        54.63 o                         
  -1   2  11        141.85        120.25        27.14 o                         
   0   2  11       2754.40       2775.70        61.21 o                         
   1   2  11       5230.04       5260.84        79.62 o                         
   2   2  11       1477.81       1343.82        45.71 o                         
   3   2  11        297.35        296.93        40.33 o                         
   4   2  11        174.69        158.92        30.83 o                         
   5   2  11       8507.87       8458.70       125.06 o                         
   6   2  11         44.43         94.93        41.89 o                         
   7   2  11       2990.56       3088.35        87.58 o                         
   8   2  11       2133.28       2243.97        78.60 o                         
   9   2  11        520.44        500.86       139.28 o                         
  10   2  11       1466.07       1585.97        95.46 o                         
  11   2  11       2238.13       2119.22       170.19 o                         
  12   2  11        193.62        176.46       128.50 o                         
  13   2  11        556.18        609.86        94.92 o                         
  14   2  11        110.58        139.08       112.26 o                         
  15   2  11        173.42        311.31       126.05 o                         
  16   2  11         33.03         11.52       149.28 o                         
  17   2  11          3.37       -146.69       165.87 o                         
 -21   3  11          1.28         25.42        99.06 o                         
 -20   3  11        626.90        691.98       100.31 o                         
 -19   3  11        307.89        337.02        92.32 o                         
 -18   3  11        538.85        552.49        91.02 o                         
 -17   3  11       2303.01       2444.40       148.58 o                         
 -16   3  11         51.03         40.70        96.21 o                         
 -15   3  11       4423.33       4526.92       111.97 o                         
 -14   3  11       2556.77       2497.73        82.07 o                         
 -13   3  11        434.64        360.03        54.69 o                         
 -12   3  11       1106.80       1011.82        55.02 o                         
 -11   3  11        640.17        654.18        43.88 o                         
 -10   3  11       3819.27       3957.23        69.23 o                         
  -9   3  11        796.65        742.93        36.03 o                         
  -8   3  11        331.01        320.00        31.62 o                         
  -7   3  11        981.11        904.71        35.89 o                         
  -6   3  11        392.03        392.59        29.93 o                         
  -5   3  11       9068.07       8803.97       102.78 o                         
  -4   3  11      11691.94      11715.63       123.95 o                         
  -3   3  11        206.32        147.30        24.74 o                         
  -2   3  11       2858.69       3076.69        70.30 o                         
  -1   3  11        191.80        118.95        25.76 o                         
   0   3  11       2806.58       2815.31        53.66 o                         
   1   3  11      10211.77      10260.79       132.65 o                         
   2   3  11        139.68        133.94        26.96 o                         
   3   3  11        253.25        294.27        30.45 o                         
   4   3  11         95.82         97.93        30.19 o                         
   5   3  11          5.50         30.73        31.76 o                         
   6   3  11        737.57        885.75        55.65 o                         
   7   3  11       1214.78       1075.49        64.12 o                         
   8   3  11        103.53         60.97        57.72 o                         
   9   3  11        789.67        866.37        71.53 o                         
  10   3  11          0.79        -37.72        63.84 o                         
  11   3  11        105.50         13.90        84.39 o                         
  12   3  11       1460.02       1374.10       123.93 o                         
  13   3  11          7.03         -5.20       109.47 o                         
  14   3  11         40.64         70.26       116.24 o                         
  15   3  11         54.20         31.29       120.93 o                         
  16   3  11         30.61         79.24       149.55 o                         
 -20   4  11        211.88        403.44       166.26 o                         
 -19   4  11          5.34        -72.41       146.33 o                         
 -18   4  11        336.19        381.21        92.37 o                         
 -17   4  11         42.84        -27.60        78.64 o                         
 -16   4  11        729.62        836.15        79.88 o                         
 -15   4  11          0.76        -67.65        67.65 o                         
 -14   4  11         11.94         41.28        56.75 o                         
 -13   4  11       1564.18       1521.96        72.12 o                         
 -12   4  11        254.25        273.68        50.55 o                         
 -11   4  11         43.31         30.53        39.40 o                         
 -10   4  11       3207.62       3417.16        74.95 o                         
  -9   4  11       1004.48       1015.11        54.53 o                         
  -8   4  11       3818.50       3603.02        68.07 o                         
  -7   4  11       1592.79       1657.93        44.91 o                         
  -6   4  11        632.35        574.74        30.44 o                         
  -5   4  11       3779.52       3722.67        60.25 o                         
  -4   4  11        674.18        701.97        33.86 o                         
  -3   4  11        381.25        436.02        28.53 o                         
  -2   4  11        268.86        235.47        24.30 o                         
  -1   4  11         85.65         10.86        23.50 o                         
   0   4  11      10736.63      10152.49       114.67 o                         
   1   4  11         74.35         66.41        27.94 o                         
   2   4  11       1869.90       1918.83        49.18 o                         
   3   4  11       4270.21       4504.43        90.46 o                         
   4   4  11       1245.97       1410.84        43.12 o                         
   5   4  11       2256.13       2285.10        57.34 o                         
   6   4  11       4833.99       4787.50        93.14 o                         
   7   4  11         86.43        145.34        54.18 o                         
   8   4  11         88.90         23.73        60.77 o                         
   9   4  11         66.49        -49.43        81.13 o                         
  10   4  11        317.11        233.07        89.05 o                         
  11   4  11         81.74         37.68        92.34 o                         
  12   4  11        182.54        253.34       103.74 o                         
  13   4  11         17.05         58.72       105.62 o                         
  14   4  11        451.18        437.24       111.29 o                         
  15   4  11         43.47        166.29       117.36 o                         
  16   4  11        390.12        373.03       189.40 o                         
 -19   5  11        186.76        109.61       158.72 o                         
 -18   5  11          9.09         51.19       144.73 o                         
 -17   5  11        253.73        319.31       118.02 o                         
 -16   5  11        372.23        441.33       112.38 o                         
 -15   5  11        408.90        555.61       186.56 o                         
 -14   5  11        511.66        517.27        87.90 o                         
 -13   5  11        454.69        386.14        81.81 o                         
 -12   5  11       3487.02       3651.10       132.81 o                         
 -11   5  11          0.63         30.97        67.00 o                         
 -10   5  11        931.99        758.46        73.64 o                         
  -9   5  11        356.55        279.36        64.52 o                         
  -8   5  11       5023.74       4784.47       130.02 o                         
  -7   5  11       2678.95       2876.20        78.14 o                         
  -6   5  11       2116.61       2236.25        73.90 o                         
  -5   5  11        116.13        110.88        52.38 o                         
  -4   5  11        461.75        393.38        33.04 o                         
  -3   5  11       1392.04       1318.52        53.89 o                         
  -2   5  11       1526.09       1677.68        59.98 o                         
  -1   5  11        908.66        911.01        41.38 o                         
   0   5  11         12.65         -6.95        36.11 o                         
   1   5  11       3089.55       3333.79        78.63 o                         
   2   5  11        788.96        844.50        50.07 o                         
   3   5  11       1590.84       1610.88        75.53 o                         
   4   5  11         13.87        -36.56        55.30 o                         
   5   5  11          2.19        -20.42        58.76 o                         
   6   5  11        145.19        139.30        72.50 o                         
   7   5  11        242.33        288.90        78.61 o                         
   8   5  11          1.08         29.05        81.12 o                         
   9   5  11       2036.33       1938.90       114.33 o                         
  10   5  11        661.09        432.06        98.44 o                         
  11   5  11        213.52         54.90       106.32 o                         
  12   5  11         27.68       -101.07       101.07 o                         
  13   5  11         19.90         73.56       107.59 o                         
  14   5  11         26.96         46.89       113.57 o                         
  15   5  11        179.53        -67.17       172.53 o                         
 -18   6  11         18.46         97.95       156.02 o                         
 -17   6  11          5.46       -124.62       139.44 o                         
 -16   6  11        673.46        575.43       150.38 o                         
 -15   6  11        183.61        209.77       132.31 o                         
 -14   6  11          1.67        -39.54       117.18 o                         
 -13   6  11       1598.63       1480.88       153.33 o                         
 -12   6  11        180.71        276.00        89.68 o                         
 -11   6  11        441.83        429.10        90.24 o                         
 -10   6  11         65.21        -41.75       118.21 o                         
  -9   6  11         26.89         19.51        76.23 o                         
  -8   6  11       1097.85       1222.66        93.62 o                         
  -7   6  11        159.78         87.36        68.10 o                         
  -6   6  11        185.46        188.45        67.37 o                         
  -5   6  11        116.60        162.29        50.40 o                         
  -4   6  11        120.91        148.81        40.49 o                         
  -3   6  11       1719.67       1751.94        57.76 o                         
  -2   6  11       6735.11       6619.08       107.91 o                         
  -1   6  11         78.88         65.70        47.05 o                         
   0   6  11         25.51         24.41        50.92 o                         
   1   6  11          3.43         69.75        46.96 o                         
   2   6  11        426.12        277.83        67.01 o                         
   3   6  11       2635.34       2241.36       101.30 o                         
   4   6  11        218.13        181.49       105.73 o                         
   5   6  11        269.27        228.98        91.09 o                         
   6   6  11          4.28         64.52        92.89 o                         
   7   6  11         80.34        150.17        96.41 o                         
   8   6  11       1283.40       1332.91       136.50 o                         
   9   6  11         10.81        113.41       107.48 o                         
  10   6  11        549.80        691.13       124.98 o                         
  11   6  11        344.63        430.99       107.59 o                         
  12   6  11        195.75        348.20       111.12 o                         
  13   6  11        126.09         53.08       114.68 o                         
 -16   7  11          4.28        -97.27       138.01 o                         
 -15   7  11        127.33        270.72       144.50 o                         
 -14   7  11        953.15        850.88       150.58 o                         
 -13   7  11        259.91         88.13       124.59 o                         
 -12   7  11       1375.03       1318.36       142.52 o                         
 -11   7  11          1.64         25.05       112.66 o                         
 -10   7  11         18.34        156.22       155.22 o                         
  -9   7  11          2.24         52.48        99.57 o                         
  -8   7  11        221.62         50.77        80.30 o                         
  -7   7  11        823.86        980.72       156.78 o                         
  -6   7  11        528.71        555.49        92.59 o                         
  -5   7  11        296.67        463.23       108.05 o                         
  -4   7  11         87.44        101.24        98.45 o                         
  -3   7  11       1099.64        865.32        78.22 o                         
  -2   7  11       1927.03       1780.64        66.17 o                         
  -1   7  11        990.06       1035.33        92.34 o                         
   0   7  11        557.21        682.33        70.40 o                         
   1   7  11        909.33        865.83        76.71 o                         
   2   7  11        360.54        400.09        83.20 o                         
   3   7  11        202.86        253.07        83.70 o                         
   4   7  11        275.33        256.19        91.22 o                         
   5   7  11         45.78         74.38       105.14 o                         
   6   7  11        254.16        122.13       117.03 o                         
   7   7  11        805.68        672.53       143.45 o                         
   8   7  11        255.52        213.20       111.45 o                         
   9   7  11        182.87         48.99       116.01 o                         
  10   7  11         68.53         87.10       125.76 o                         
  11   7  11          8.69        -67.13       221.71 o                         
  12   7  11         29.74        -24.35       286.09 o                         
 -14   8  11         72.49         15.83       140.81 o                         
 -13   8  11         18.14        -18.87       134.84 o                         
 -12   8  11          8.84        235.34       127.90 o                         
 -11   8  11        232.28        141.15       123.85 o                         
 -10   8  11        553.21        825.90       130.15 o                         
  -9   8  11         42.17        -90.27       106.04 o                         
  -8   8  11          3.04        -99.26        99.26 o                         
  -7   8  11          2.83         25.72        95.28 o                         
  -6   8  11        167.07        195.05       225.23 o                         
  -5   8  11       1669.68       1719.23       111.99 o                         
  -4   8  11        106.98         82.50       112.61 o                         
  -3   8  11        115.88        131.29        73.22 o                         
  -2   8  11          1.02         31.91        91.09 o                         
  -1   8  11         80.43        156.86        94.01 o                         
   0   8  11        278.72        328.69        77.18 o                         
   1   8  11         13.44         66.99        97.93 o                         
   2   8  11        161.08        204.50        84.46 o                         
   3   8  11       1163.17       1080.15       144.44 o                         
   4   8  11         97.65        190.69       100.90 o                         
   5   8  11        119.26        168.01        99.87 o                         
   6   8  11        252.54        317.93       109.42 o                         
   7   8  11          1.51         52.16       123.48 o                         
   8   8  11        650.66        797.77       159.34 o                         
   9   8  11         38.03        -84.64       123.05 o                         
 -11   9  11         94.27         97.39       168.92 o                         
 -10   9  11        554.43        494.60       131.88 o                         
  -9   9  11        193.77        209.77       119.52 o                         
  -8   9  11         34.52         42.65       146.85 o                         
  -7   9  11         23.06        -52.33       159.02 o                         
  -6   9  11         41.26          7.48        95.93 o                         
  -5   9  11         63.56        102.50        89.37 o                         
  -4   9  11        346.65        846.17       203.93 o                         
  -3   9  11         87.97       -115.66       179.57 o                         
  -2   9  11        128.71       -138.48       170.44 o                         
  -1   9  11        222.67        276.98       193.27 o                         
   0   9  11         16.81        -73.85        73.85 o                         
   1   9  11         89.78        187.86        83.74 o                         
   2   9  11         26.54        -31.64        87.06 o                         
   3   9  11          0.83         92.29        93.36 o                         
   4   9  11         62.60        240.14       143.90 o                         
   5   9  11        160.61         59.46       106.83 o                         
   6   9  11        154.85        206.21       130.43 o                         
 -22   0  12        650.71        334.84       216.12 o                         
 -20   0  12        108.95         72.24       135.65 o                         
 -18   0  12        731.34        342.02       127.40 o                         
 -16   0  12         42.52         88.14        84.53 o                         
 -14   0  12       1832.86       2196.58       131.20 o                         
 -12   0  12         12.90          0.76        72.63 o                         
 -10   0  12        339.19        431.27        65.75 o                         
  -8   0  12       5636.65       5441.57       140.44 o                         
  -6   0  12       2617.02       2633.20        78.95 o                         
  -4   0  12       6386.40       6227.03       110.41 o                         
  -2   0  12      13069.33      12344.99       178.63 o                         
   0   0  12       2480.86       2269.06        69.88 o                         
   2   0  12      13752.52      14453.78       251.88 o                         
   4   0  12       2057.06       2018.73        79.48 o                         
   6   0  12       8908.15       9207.69       186.71 o                         
   8   0  12         67.85        112.75        74.03 o                         
  10   0  12       2866.27       2985.80       131.76 o                         
  12   0  12        320.29        365.93       114.43 o                         
  14   0  12        780.63        849.14       135.16 o                         
  16   0  12        592.73        746.88       144.54 o                         
 -22   1  12        247.05        323.11       132.25 o                         
 -21   1  12         36.33         19.39       111.69 o                         
 -20   1  12        114.40         36.44        95.27 o                         
 -19   1  12         45.70        -48.56        79.09 o                         
 -18   1  12       1117.26       1131.55        96.97 o                         
 -17   1  12       2183.89       2302.50        98.73 o                         
 -16   1  12       2571.23       2339.58       112.21 o                         
 -15   1  12       2009.20       2064.06        80.02 o                         
 -14   1  12       7274.62       7602.19       142.18 o                         
 -13   1  12         12.48          5.41        49.48 o                         
 -12   1  12       4646.57       4786.20       152.89 o                         
 -11   1  12       2412.03       2411.43        80.03 o                         
 -10   1  12        449.92        416.98        42.48 o                         
  -9   1  12       4256.99       4268.13        79.83 o                         
  -8   1  12       1099.72       1136.79        49.08 o                         
  -7   1  12       9614.86       9680.60       110.30 o                         
  -6   1  12       8933.53       8426.00        94.28 o                         
  -5   1  12          8.16         -3.44        21.90 o                         
  -4   1  12        141.90        118.91        26.26 o                         
  -3   1  12        190.87        239.41        37.81 o                         
  -2   1  12        502.23        456.00        28.01 o                         
  -1   1  12      10969.62      11430.69       125.47 o                         
   0   1  12          4.63        -24.14        26.32 o                         
   1   1  12       1822.74       1851.85        66.27 o                         
   2   1  12        223.18        199.89        28.82 o                         
   3   1  12        113.47         71.94        29.08 o                         
   4   1  12       3022.07       3087.29        67.27 o                         
   5   1  12        375.44        361.72        42.98 o                         
   6   1  12        928.02        738.31        44.46 o                         
   7   1  12       3896.89       3890.07        77.07 o                         
   8   1  12         65.89        -17.83        40.74 o                         
   9   1  12        463.04        431.85        57.44 o                         
  10   1  12        809.59        610.62        80.09 o                         
  11   1  12         46.09        -46.95        80.94 o                         
  12   1  12         22.84        -34.36        70.24 o                         
  13   1  12         93.44        112.13        78.17 o                         
  14   1  12         12.68         77.54        79.04 o                         
  15   1  12        267.51        284.58        82.04 o                         
  16   1  12        258.54        -23.81       144.75 o                         
  17   1  12          1.33         76.09       240.44 o                         
 -22   2  12         46.59         96.08       124.96 o                         
 -21   2  12          1.62         98.16       116.38 o                         
 -20   2  12         12.96        -11.87        94.30 o                         
 -19   2  12          0.72        -90.50        90.50 o                         
 -18   2  12         32.85         35.26        77.78 o                         
 -17   2  12       1213.55       1139.75       113.21 o                         
 -16   2  12        204.93        245.42        70.33 o                         
 -15   2  12         57.99        134.85        72.50 o                         
 -14   2  12        808.10        695.48        89.79 o                         
 -13   2  12         30.99         20.23        46.82 o                         
 -12   2  12       1237.94       1269.96        57.53 o                         
 -11   2  12        305.65        276.92        41.11 o                         
 -10   2  12        772.16        845.76        39.51 o                         
  -9   2  12       2892.72       2729.39        60.57 o                         
  -8   2  12       2014.20       1943.48        58.44 o                         
  -7   2  12       2696.28       2871.48        63.74 o                         
  -6   2  12      21559.40      21966.54       237.85 o                         
  -5   2  12       1938.39       1861.20        44.37 o                         
  -4   2  12        713.73        653.24        30.37 o                         
  -3   2  12       1882.05       1773.00        40.92 o                         
  -2   2  12        723.24        641.58        30.07 o                         
  -1   2  12         21.06         11.80        25.80 o                         
   0   2  12         34.02         38.99        27.94 o                         
   1   2  12          7.93         14.12        28.56 o                         
   2   2  12         97.62         49.82        25.87 o                         
   3   2  12       4797.51       4514.17        90.94 o                         
   4   2  12       2912.22       3060.62        77.18 o                         
   5   2  12       1060.23       1063.68        50.16 o                         
   6   2  12       6426.85       6395.52       118.02 o                         
   7   2  12        734.76        767.65        58.64 o                         
   8   2  12       4368.71       4666.31       124.72 o                         
   9   2  12       1155.46       1289.82        79.69 o                         
  10   2  12       1763.23       1969.79       158.91 o                         
  11   2  12        251.53        418.01        93.87 o                         
  12   2  12          0.16        -68.91        87.01 o                         
  13   2  12         89.60         97.51        96.50 o                         
  14   2  12        476.50        676.71       127.56 o                         
  15   2  12        463.83        482.69       149.69 o                         
  16   2  12          3.40        -38.65       152.52 o                         
 -21   3  12         91.19        126.50        99.92 o                         
 -20   3  12        244.76        214.51        96.55 o                         
 -19   3  12        381.46        397.54        95.37 o                         
 -18   3  12       1210.56       1138.95        97.22 o                         
 -17   3  12         11.38         22.16        78.21 o                         
 -16   3  12       2174.62       2128.55       131.87 o                         
 -15   3  12       1305.86       1365.16        88.17 o                         
 -14   3  12       5916.36       5982.53       125.14 o                         
 -13   3  12        968.72       1008.72        59.29 o                         
 -12   3  12        473.35        335.63        50.11 o                         
 -11   3  12       1611.34       1460.98        58.75 o                         
 -10   3  12        558.04        542.79        44.75 o                         
  -9   3  12       5002.82       5151.18        82.80 o                         
  -8   3  12        277.64        259.45        32.93 o                         
  -7   3  12        284.17        213.57        29.50 o                         
  -6   3  12        221.57        235.29        28.48 o                         
  -5   3  12         22.83        -13.05        24.19 o                         
  -4   3  12      18015.65      17856.64       179.12 o                         
  -3   3  12        138.11        175.42        27.05 o                         
  -2   3  12        590.27        569.51        31.09 o                         
  -1   3  12        266.76        278.35        29.93 o                         
   0   3  12        151.34        161.87        25.70 o                         
   1   3  12        806.67        897.62        35.29 o                         
   2   3  12       1852.78       1802.47        45.51 o                         
   3   3  12         42.71         81.53        30.61 o                         
   4   3  12       6804.61       6745.55       101.75 o                         
   5   3  12       1009.97       1007.95        55.88 o                         
   6   3  12          2.02        -32.38        45.16 o                         
   7   3  12        806.19        831.32        60.43 o                         
   8   3  12         34.27         23.34        56.81 o                         
   9   3  12         48.70        105.77        83.47 o                         
  10   3  12        279.62        184.15        71.09 o                         
  11   3  12        600.86        507.90       109.02 o                         
  12   3  12        990.74        986.53       182.30 o                         
  13   3  12         82.53        111.04       112.36 o                         
  14   3  12          2.45        -77.58       117.53 o                         
  15   3  12         27.32         26.52       126.54 o                         
  16   3  12        207.25        379.53       155.93 o                         
 -20   4  12          0.57        -17.20       158.69 o                         
 -19   4  12        505.15        522.63        92.06 o                         
 -18   4  12          2.78        -81.97        81.97 o                         
 -17   4  12         65.37        -17.98        82.99 o                         
 -16   4  12        151.32        256.48        76.65 o                         
 -15   4  12        169.36        197.86        73.41 o                         
 -14   4  12        746.83        730.15        75.26 o                         
 -13   4  12        677.37        653.81       115.76 o                         
 -12   4  12         68.94         64.46        51.78 o                         
 -11   4  12       2223.12       2338.16        93.53 o                         
 -10   4  12       1698.23       1776.54        58.28 o                         
  -9   4  12        608.65        549.73        42.72 o                         
  -8   4  12       1780.90       1902.83        52.22 o                         
  -7   4  12        183.13        188.28        33.67 o                         
  -6   4  12         54.55         66.55        29.72 o                         
  -5   4  12         83.22         67.43        27.42 o                         
  -4   4  12       2381.40       2494.62        56.26 o                         
  -3   4  12        759.59        759.36        33.82 o                         
  -2   4  12        108.19         77.48        29.06 o                         
  -1   4  12       5405.50       5573.22        77.64 o                         
   0   4  12       1720.53       1728.29        43.65 o                         
   1   4  12       5633.77       5358.43        83.43 o                         
   2   4  12        880.58       1015.27        53.87 o                         
   3   4  12       1520.87       1520.97        44.90 o                         
   4   4  12        572.65        638.28        40.91 o                         
   5   4  12        345.32        529.88        46.98 o                         
   6   4  12       2643.36       2715.33        77.12 o                         
   7   4  12        524.16        416.98        73.40 o                         
   8   4  12        184.14        183.17        81.83 o                         
   9   4  12         71.02         55.61        84.71 o                         
  10   4  12        151.16        168.63        94.08 o                         
  11   4  12        458.46        557.52       104.84 o                         
  12   4  12        226.00        243.35       103.65 o                         
  13   4  12       1600.02       1939.85       136.32 o                         
  14   4  12         18.91        104.10       115.45 o                         
  15   4  12          7.37         65.41       120.91 o                         
 -19   5  12        221.31        249.30       161.37 o                         
 -18   5  12        140.43        192.32       125.91 o                         
 -17   5  12        215.06        213.00       118.85 o                         
 -16   5  12        160.85         51.30       108.73 o                         
 -15   5  12        147.73        280.12       104.79 o                         
 -14   5  12         76.33         67.07        96.72 o                         
 -13   5  12        137.37        170.04        77.35 o                         
 -12   5  12       2746.04       2748.68       116.51 o                         
 -11   5  12       1492.34       1587.40        93.88 o                         
 -10   5  12        135.11         95.71        67.89 o                         
  -9   5  12       1345.90       1335.21        85.04 o                         
  -8   5  12        604.61        500.77        67.79 o                         
  -7   5  12        382.03        445.09        81.04 o                         
  -6   5  12       2024.44       2016.69        66.94 o                         
  -5   5  12        323.62        376.85        39.65 o                         
  -4   5  12       1001.71       1017.73        42.92 o                         
  -3   5  12         28.85          0.83        37.03 o                         
  -2   5  12         74.28         50.53        34.21 o                         
  -1   5  12        225.69        289.94        37.35 o                         
   0   5  12          6.36         42.21        40.50 o                         
   1   5  12       1048.45       1127.35        54.19 o                         
   2   5  12       1463.57       1452.03        76.93 o                         
   3   5  12          1.85        -37.50        56.98 o                         
   4   5  12        314.48        451.64        65.57 o                         
   5   5  12          6.33        -11.23        69.03 o                         
   6   5  12         76.30        106.26        78.85 o                         
   7   5  12        240.34        178.43        82.73 o                         
   8   5  12         10.35         22.47        86.89 o                         
   9   5  12         63.54         53.98        89.86 o                         
  10   5  12       1008.48       1053.69       111.07 o                         
  11   5  12         66.02        174.40       102.82 o                         
  12   5  12        454.65        401.21       113.94 o                         
  13   5  12         13.24       -129.59       129.59 o                         
  14   5  12          4.87        -54.46       117.60 o                         
 -18   6  12          4.89         99.63       155.15 o                         
 -17   6  12        151.11        126.32       145.39 o                         
 -16   6  12        231.40        286.09       151.42 o                         
 -15   6  12        134.04         72.55       148.38 o                         
 -14   6  12        624.01        760.71       141.01 o                         
 -13   6  12         17.34         88.57       115.51 o                         
 -12   6  12        176.72        238.86        90.39 o                         
 -11   6  12        166.25        286.85       101.33 o                         
 -10   6  12        540.50        626.72       103.76 o                         
  -9   6  12        946.71       1118.83        99.23 o                         
  -8   6  12        842.15        928.75        89.83 o                         
  -7   6  12        765.19        826.99        74.07 o                         
  -6   6  12        136.52        237.80        64.42 o                         
  -5   6  12        565.66        591.69        58.19 o                         
  -4   6  12          6.13        -11.07        48.00 o                         
  -3   6  12       4439.83       4616.03        91.13 o                         
  -2   6  12        579.92        741.07        45.84 o                         
  -1   6  12          5.17        -44.88        44.88 o                         
   0   6  12         90.72         43.04        56.41 o                         
   1   6  12       1172.04       1283.99        74.37 o                         
   2   6  12        455.46        338.96        64.54 o                         
   3   6  12        433.62        312.39        74.13 o                         
   4   6  12         23.76        163.90        73.32 o                         
   5   6  12       2627.47       2591.97       113.57 o                         
   6   6  12        377.08        413.69        85.69 o                         
   7   6  12         83.93        122.88        87.87 o                         
   8   6  12        302.01        341.99        98.03 o                         
   9   6  12        128.82          5.44        94.42 o                         
  10   6  12          6.09        165.72       108.07 o                         
  11   6  12        637.51        696.07       125.88 o                         
  12   6  12         20.09        -92.39       110.15 o                         
  13   6  12         11.31       -281.53       281.53 o                         
 -16   7  12         66.88         81.87       274.68 o                         
 -15   7  12         98.74         50.08       196.31 o                         
 -14   7  12        314.73        284.64       140.99 o                         
 -13   7  12        368.83        481.37       137.38 o                         
 -12   7  12        486.16        217.93       126.76 o                         
 -11   7  12          5.87        -47.63       112.00 o                         
 -10   7  12        107.91        161.90       202.40 o                         
  -9   7  12          0.37        -75.35       104.55 o                         
  -8   7  12        167.64        173.33        84.88 o                         
  -7   7  12        793.92        553.59       102.93 o                         
  -6   7  12       1099.30        911.86       102.79 o                         
  -5   7  12         16.66         79.26        83.04 o                         
  -4   7  12        338.17        384.42        67.53 o                         
  -3   7  12        166.11        165.67        64.06 o                         
  -2   7  12        282.92        407.99        67.34 o                         
  -1   7  12       1796.90       1886.29        91.98 o                         
   0   7  12          6.87         43.33        74.40 o                         
   1   7  12        458.84        420.99        85.67 o                         
   2   7  12        500.16        262.98        86.52 o                         
   3   7  12         27.22        -40.23        86.19 o                         
   4   7  12        301.35        237.47        95.28 o                         
   5   7  12          5.20        -22.57       145.21 o                         
   6   7  12         80.11        210.62       106.05 o                         
   7   7  12        311.36        335.07       115.44 o                         
   8   7  12          7.88         60.37       118.35 o                         
   9   7  12        123.17        243.01       127.69 o                         
  10   7  12        151.91        287.39       129.59 o                         
  11   7  12         60.43        184.49       135.74 o                         
 -14   8  12         30.90        158.26       197.83 o                         
 -13   8  12        106.66        215.13       152.18 o                         
 -12   8  12         36.37         60.89       160.55 o                         
 -11   8  12        499.47        771.09       137.72 o                         
 -10   8  12        460.60        378.15       125.39 o                         
  -9   8  12         22.45        -85.66       110.67 o                         
  -8   8  12         14.79        -78.27       103.45 o                         
  -7   8  12        545.43        655.80       178.83 o                         
  -6   8  12        166.85        133.17       117.94 o                         
  -5   8  12         90.35        127.06       154.46 o                         
  -4   8  12          1.00         84.54        83.37 o                         
  -3   8  12        254.57        258.20        82.89 o                         
  -2   8  12        734.28        652.98        82.53 o                         
  -1   8  12        423.84        506.95        95.10 o                         
   0   8  12         36.98         93.00        78.21 o                         
   1   8  12        231.89        134.08        86.41 o                         
   2   8  12        265.27        284.66        92.45 o                         
   3   8  12       1355.42       1494.95       116.80 o                         
   4   8  12         98.52        -14.68        97.16 o                         
   5   8  12         47.96        -17.86       102.73 o                         
   6   8  12        133.32        -21.50       178.23 o                         
   7   8  12         14.20         93.40       119.02 o                         
   8   8  12          6.37        355.19       126.64 o                         
 -10   9  12         55.46       -112.63       210.77 o                         
  -9   9  12        290.41        151.87       244.26 o                         
  -8   9  12        231.05        243.27       115.70 o                         
  -7   9  12        158.41        156.80       159.03 o                         
  -6   9  12         12.39         41.59        99.24 o                         
  -5   9  12          5.40        219.44        96.63 o                         
  -4   9  12        123.38          0.33       181.10 o                         
  -3   9  12         86.42         96.49        83.43 o                         
  -2   9  12         70.12        180.69       122.50 o                         
  -1   9  12        575.21        494.22        84.73 o                         
   0   9  12        190.55         93.44       147.57 o                         
   1   9  12        376.80        462.24        94.93 o                         
   2   9  12         20.31         38.53        93.46 o                         
   3   9  12         18.84         55.32        97.65 o                         
   4   9  12         21.55         95.04       105.02 o                         
   5   9  12         16.70       -197.83       197.83 o                         
 -21   0  13        898.63        824.64       372.16 o                         
 -19   0  13       1197.01       1477.92       160.59 o                         
 -17   0  13       1101.17       1144.00       162.72 o                         
 -15   0  13          2.98         87.13        81.39 o                         
 -13   0  13       3921.22       4095.42       141.07 o                         
 -11   0  13       2732.34       2628.42       109.80 o                         
  -9   0  13        313.60        246.79        60.25 o                         
  -7   0  13        388.43        378.92        37.14 o                         
  -5   0  13       2477.65       2339.87        86.66 o                         
  -3   0  13      31377.79      31504.52       405.82 o                         
  -1   0  13       4851.30       4848.96       138.06 o                         
   1   0  13       2229.72       2063.80        76.33 o                         
   3   0  13       1129.03       1234.20        69.38 o                         
   5   0  13       2591.82       2177.27        88.38 o                         
   7   0  13       3848.70       3556.30       134.99 o                         
   9   0  13       1065.56       1196.40        98.44 o                         
  11   0  13       4804.57       4725.06       205.74 o                         
  13   0  13        244.09        195.81       116.77 o                         
  15   0  13        113.38        232.84       223.71 o                         
 -22   1  13         53.73          3.22       179.03 o                         
 -21   1  13        122.07        117.82       120.72 o                         
 -20   1  13        264.85        275.50       117.74 o                         
 -19   1  13         34.54         50.17        92.69 o                         
 -18   1  13       1005.87        934.94        86.94 o                         
 -17   1  13         44.67         79.73        73.99 o                         
 -16   1  13          0.82        -24.33        68.72 o                         
 -15   1  13       1627.10       1579.43        83.45 o                         
 -14   1  13        745.12        819.86        63.35 o                         
 -13   1  13       5860.85       5840.67       153.89 o                         
 -12   1  13          0.12         17.49        47.47 o                         
 -11   1  13       3289.57       3391.47        88.60 o                         
 -10   1  13       1315.40       1182.43        50.00 o                         
  -9   1  13         42.66         26.64        35.56 o                         
  -8   1  13       1044.30        885.49        38.20 o                         
  -7   1  13         88.38         66.85        24.04 o                         
  -6   1  13       1167.43       1148.57        42.34 o                         
  -5   1  13        130.13        160.08        25.63 o                         
  -4   1  13       1192.22       1214.17        52.31 o                         
  -3   1  13       4923.77       5131.32       107.93 o                         
  -2   1  13       4668.66       4675.78        69.23 o                         
  -1   1  13       2393.36       2457.09        51.35 o                         
   0   1  13         72.01        106.11        30.85 o                         
   1   1  13        249.43        220.68        35.95 o                         
   2   1  13        151.49        146.14        30.26 o                         
   3   1  13         57.45         92.73        33.31 o                         
   4   1  13       1109.47       1100.52        44.74 o                         
   5   1  13        955.39       1066.25        48.30 o                         
   6   1  13       2096.04       2248.49        60.39 o                         
   7   1  13        647.86        556.43        41.94 o                         
   8   1  13          2.40         58.19        44.32 o                         
   9   1  13        396.95        288.01        56.42 o                         
  10   1  13        842.83        751.04        63.55 o                         
  11   1  13        109.36         10.33        63.72 o                         
  12   1  13         52.83        196.63        71.05 o                         
  13   1  13         24.16         20.24        74.45 o                         
  14   1  13        205.19        102.59        76.34 o                         
  15   1  13         13.69        -26.60       116.61 o                         
  16   1  13         43.71        -63.30       157.50 o                         
 -21   2  13         97.31        363.46       116.48 o                         
 -20   2  13          0.75         66.22        98.49 o                         
 -19   2  13        943.98       1044.10       101.94 o                         
 -18   2  13        292.73        279.07        80.10 o                         
 -17   2  13         12.55        105.40        73.33 o                         
 -16   2  13        421.58        569.39        75.54 o                         
 -15   2  13        124.64        161.56        67.16 o                         
 -14   2  13        529.13        559.04        69.55 o                         
 -13   2  13       1358.85       1277.93        67.06 o                         
 -12   2  13          0.49          7.02        42.81 o                         
 -11   2  13       5701.19       5966.95       103.05 o                         
 -10   2  13         25.80          4.92        33.12 o                         
  -9   2  13        428.73        454.01        36.94 o                         
  -8   2  13       2289.94       2304.46        60.38 o                         
  -7   2  13        348.70        376.97        34.17 o                         
  -6   2  13        528.07        476.76        28.67 o                         
  -5   2  13       5528.18       5523.25        83.24 o                         
  -4   2  13         52.86         23.66        25.85 o                         
  -3   2  13          8.41         27.60        26.33 o                         
  -2   2  13         15.72         21.52        27.76 o                         
  -1   2  13       5397.84       5428.46       101.52 o                         
   0   2  13       1522.11       1298.57        46.93 o                         
   1   2  13       1420.09       1377.31        57.40 o                         
   2   2  13       4807.02       4452.50        93.60 o                         
   3   2  13       7149.60       7183.50       130.72 o                         
   4   2  13       1681.76       1623.12        56.51 o                         
   5   2  13       2656.88       2737.14        77.13 o                         
   6   2  13       1392.50       1295.37        62.24 o                         
   7   2  13       2104.68       2099.99        90.12 o                         
   8   2  13       1516.57       1482.82        82.85 o                         
   9   2  13        805.29        850.20        78.63 o                         
  10   2  13        112.34        145.82        70.72 o                         
  11   2  13         38.44        -14.97        88.59 o                         
  12   2  13         36.58         -6.67        91.59 o                         
  13   2  13        531.19        453.62       120.72 o                         
  14   2  13          5.70       -120.16       140.65 o                         
  15   2  13         67.09        -36.97       151.44 o                         
  16   2  13        334.83        327.21       245.02 o                         
 -21   3  13        488.26        677.39       108.84 o                         
 -20   3  13        139.94         24.71        96.24 o                         
 -19   3  13        194.04        113.16        92.64 o                         
 -18   3  13        429.72        426.08        89.57 o                         
 -17   3  13        854.93       1036.56        93.48 o                         
 -16   3  13       1503.94       1581.97        95.43 o                         
 -15   3  13        480.10        448.44        71.47 o                         
 -14   3  13        140.20         88.75        58.49 o                         
 -13   3  13         73.80         72.42        50.85 o                         
 -12   3  13        216.83        180.17        49.00 o                         
 -11   3  13         41.27         35.19        45.27 o                         
 -10   3  13       4988.26       5010.07        99.18 o                         
  -9   3  13       1779.70       1820.03       105.47 o                         
  -8   3  13        649.04        681.34        41.44 o                         
  -7   3  13        360.99        381.47        33.56 o                         
  -6   3  13        169.30         92.49        28.15 o                         
  -5   3  13       1251.84       1234.51        37.25 o                         
  -4   3  13        794.70        810.24        32.00 o                         
  -3   3  13       2084.61       2246.99        50.36 o                         
  -2   3  13        299.16        287.58        26.76 o                         
  -1   3  13         63.15         65.10        26.80 o                         
   0   3  13        743.29        828.61        34.48 o                         
   1   3  13       1123.34       1016.27        40.28 o                         
   2   3  13        749.22        817.48        41.87 o                         
   3   3  13        520.96        555.71        47.25 o                         
   4   3  13       2182.70       2472.48       108.31 o                         
   5   3  13          8.41         49.57        52.24 o                         
   6   3  13       2097.25       1969.85        80.51 o                         
   7   3  13        172.32        177.54        63.64 o                         
   8   3  13         76.73         81.96        60.25 o                         
   9   3  13        152.37        166.18        69.06 o                         
  10   3  13        262.15        276.67        73.59 o                         
  11   3  13        972.62        967.57       117.21 o                         
  12   3  13         86.97        180.72       112.85 o                         
  13   3  13        381.48        303.60       120.72 o                         
  14   3  13         11.56        214.72       124.19 o                         
  15   3  13         23.23        -20.39       155.85 o                         
 -20   4  13          2.41        -76.13       180.77 o                         
 -19   4  13          2.56         36.47        92.33 o                         
 -18   4  13        312.24        334.03        96.05 o                         
 -17   4  13          1.60         56.91        79.30 o                         
 -16   4  13       1150.04       1306.91        93.81 o                         
 -15   4  13          1.18          8.55        74.06 o                         
 -14   4  13        878.23        739.06        79.24 o                         
 -13   4  13        313.86        311.99        79.60 o                         
 -12   4  13         48.84        109.17        58.57 o                         
 -11   4  13        362.36        415.32        55.29 o                         
 -10   4  13        589.94        549.31        54.65 o                         
  -9   4  13        539.07        604.63        53.34 o                         
  -8   4  13       3799.72       3580.38        80.64 o                         
  -7   4  13        975.54        959.13        41.60 o                         
  -6   4  13       9080.16       8576.33       108.46 o                         
  -5   4  13       3053.01       3166.82        74.05 o                         
  -4   4  13        345.90        381.41        31.57 o                         
  -3   4  13       5314.81       5704.00        77.95 o                         
  -2   4  13       1351.08       1275.61        40.38 o                         
  -1   4  13        202.23        143.89        30.96 o                         
   0   4  13       9800.42       9421.89       114.52 o                         
   1   4  13       1164.64       1182.12        45.01 o                         
   2   4  13          7.91         12.87        37.55 o                         
   3   4  13        175.11        128.16        41.84 o                         
   4   4  13        561.05        528.88        47.57 o                         
   5   4  13          2.30        -51.29        51.29 o                         
   6   4  13        243.02        193.90        52.23 o                         
   7   4  13        499.87        723.96        89.30 o                         
   8   4  13       1344.77       1204.71       101.60 o                         
   9   4  13          2.67        -89.40        89.40 o                         
  10   4  13        500.86        437.57       101.23 o                         
  11   4  13        231.82        214.00       103.38 o                         
  12   4  13        181.67        349.90       108.91 o                         
  13   4  13        153.02        132.10       114.61 o                         
  14   4  13        363.15        509.33       128.03 o                         
 -19   5  13         12.93        -46.48       154.85 o                         
 -18   5  13        385.15        359.94       131.94 o                         
 -17   5  13        160.76        167.91       115.81 o                         
 -16   5  13        501.04        550.02       118.62 o                         
 -15   5  13          3.89         98.26       104.86 o                         
 -14   5  13        923.35        830.42       112.87 o                         
 -13   5  13        434.51        743.25       158.43 o                         
 -12   5  13        711.39        717.35        86.74 o                         
 -11   5  13         26.01         -3.54        71.45 o                         
 -10   5  13       1533.59       1417.79        88.94 o                         
  -9   5  13         72.19         -8.26        65.20 o                         
  -8   5  13       2353.02       2489.86       100.18 o                         
  -7   5  13       1158.25       1271.97        79.13 o                         
  -6   5  13        841.23        794.49        56.19 o                         
  -5   5  13       2547.56       2360.12        62.66 o                         
  -4   5  13        838.98        834.49        43.83 o                         
  -3   5  13        643.36        643.52        43.02 o                         
  -2   5  13        122.51        108.08        37.51 o                         
  -1   5  13        247.36        254.39        39.67 o                         
   0   5  13        185.67        185.00        56.57 o                         
   1   5  13        380.18        515.03        63.31 o                         
   2   5  13       2215.94       2445.09        91.85 o                         
   3   5  13        518.54        567.80        75.53 o                         
   4   5  13        393.05        387.71        76.65 o                         
   5   5  13        645.64        656.72        95.79 o                         
   6   5  13         89.79        154.39        83.89 o                         
   7   5  13         15.86         84.38        87.25 o                         
   8   5  13        189.18         89.89       152.00 o                         
   9   5  13        658.07        482.89       101.06 o                         
  10   5  13        130.56         73.64       152.17 o                         
  11   5  13          1.86        -75.38       107.75 o                         
  12   5  13        242.25        248.15       115.64 o                         
  13   5  13          0.51        -65.83       116.92 o                         
 -18   6  13         69.00        120.22       214.57 o                         
 -17   6  13          9.32        -56.51       142.50 o                         
 -16   6  13        628.34        714.63       153.81 o                         
 -15   6  13         84.44          4.59       127.10 o                         
 -14   6  13        396.73        519.48       202.42 o                         
 -13   6  13         64.45         35.43       121.26 o                         
 -12   6  13        103.73        118.32       116.10 o                         
 -11   6  13        335.24        351.94        81.66 o                         
 -10   6  13        578.63        599.63       124.34 o                         
  -9   6  13        186.23        164.87        74.42 o                         
  -8   6  13       4812.79       5056.93       151.23 o                         
  -7   6  13        211.94        164.03        79.96 o                         
  -6   6  13         15.39         -5.06        54.21 o                         
  -5   6  13        520.60        352.91        57.35 o                         
  -4   6  13        277.00        250.60        50.60 o                         
  -3   6  13       2097.94       1967.90        85.02 o                         
  -2   6  13        409.35        439.83        62.49 o                         
  -1   6  13          1.47         24.57        58.68 o                         
   0   6  13        227.43        172.58        76.49 o                         
   1   6  13        352.30        412.50        73.89 o                         
   2   6  13        818.33        896.41        81.52 o                         
   3   6  13         35.29         15.81        75.51 o                         
   4   6  13        580.74        673.38        86.71 o                         
   5   6  13        207.00        139.41       116.86 o                         
   6   6  13       1962.24       1835.70       115.66 o                         
   7   6  13          0.42         60.54        93.85 o                         
   8   6  13        603.94        770.14       105.24 o                         
   9   6  13         31.10        108.17       102.81 o                         
  10   6  13         11.53        -78.95       105.59 o                         
  11   6  13         29.91        -27.63       113.33 o                         
  12   6  13        235.39        247.53       122.41 o                         
 -16   7  13        276.21        436.51       157.49 o                         
 -15   7  13         23.22         91.22       145.38 o                         
 -14   7  13         13.35       -135.86       135.86 o                         
 -13   7  13        212.95        -62.74       129.88 o                         
 -12   7  13         26.06       -118.68       118.68 o                         
 -11   7  13        135.97        133.92       119.49 o                         
 -10   7  13         49.31         17.92       112.15 o                         
  -9   7  13          9.07         76.35       108.74 o                         
  -8   7  13       1087.93       1435.39       214.93 o                         
  -7   7  13        238.70        236.41       101.00 o                         
  -6   7  13       3165.38       3258.74       161.72 o                         
  -5   7  13         32.46         12.49        86.97 o                         
  -4   7  13          7.74        -17.45        67.87 o                         
  -3   7  13         88.40         62.59        68.09 o                         
  -2   7  13        118.11         94.31        83.57 o                         
  -1   7  13          6.94        -75.13        75.13 o                         
   0   7  13        190.73        302.59        84.11 o                         
   1   7  13        689.14        631.44        94.99 o                         
   2   7  13        663.35        628.10        98.06 o                         
   3   7  13         86.30        338.69       101.71 o                         
   4   7  13        496.88        506.24       107.90 o                         
   5   7  13         44.41         25.95       102.97 o                         
   6   7  13         41.65        195.60       126.42 o                         
   7   7  13        124.48        323.31       117.72 o                         
   8   7  13         20.56        297.80       128.16 o                         
   9   7  13        120.04        308.31       131.12 o                         
  10   7  13        153.80        151.63       136.13 o                         
 -13   8  13          6.78         -5.36       140.18 o                         
 -12   8  13         22.39        -75.24       148.37 o                         
 -11   8  13        451.00        489.04       136.69 o                         
 -10   8  13        276.41        415.20       126.88 o                         
  -9   8  13         26.48        -26.77       133.15 o                         
  -8   8  13         32.40        -22.94       107.45 o                         
  -7   8  13         28.69        108.68       104.43 o                         
  -6   8  13        166.11        324.13       200.12 o                         
  -5   8  13        196.36         97.18        94.36 o                         
  -4   8  13          1.74         30.89        86.92 o                         
  -3   8  13        794.69        727.73        89.31 o                         
  -2   8  13        461.05        438.04        85.94 o                         
  -1   8  13         27.37         44.93        83.80 o                         
   0   8  13        330.32        341.19       142.70 o                         
   1   8  13          0.77        163.26        92.25 o                         
   2   8  13        125.59         64.06        95.48 o                         
   3   8  13        209.88        322.90       103.52 o                         
   4   8  13        382.79        598.10       181.51 o                         
   5   8  13        194.15        107.51       111.27 o                         
   6   8  13         21.16       -130.75       130.75 o                         
   7   8  13          0.13         35.27       121.53 o                         
   8   8  13         94.65        269.36       290.66 o                         
  -9   9  13        111.79        -11.03       123.83 o                         
  -8   9  13         44.09         54.25       116.27 o                         
  -7   9  13          2.76         67.98       198.59 o                         
  -6   9  13         11.08       -102.74       102.74 o                         
  -5   9  13         24.42         58.80        96.12 o                         
  -4   9  13        226.81         97.69       107.29 o                         
  -3   9  13          6.65         91.43        92.14 o                         
  -2   9  13         53.20         31.30       158.27 o                         
  -1   9  13        329.67        384.94        89.21 o                         
   0   9  13          0.33        169.71        91.04 o                         
   1   9  13         41.80        142.71       136.94 o                         
   2   9  13        419.70        480.89       106.09 o                         
   3   9  13          7.41          7.77       103.76 o                         
   4   9  13          5.05        476.31       287.61 o                         
 -22   0  14        210.45        189.21       157.14 o                         
 -20   0  14          5.02         -1.34       134.18 o                         
 -18   0  14        120.12        203.04       127.24 o                         
 -16   0  14         49.53        126.37        90.62 o                         
 -14   0  14        546.70        475.91        86.11 o                         
 -12   0  14         15.72        -59.91        70.71 o                         
 -10   0  14       1064.66        963.57       137.41 o                         
  -8   0  14       4097.68       4112.86        94.44 o                         
  -6   0  14       2063.80       2000.19        69.72 o                         
  -4   0  14       1243.29       1321.69        68.83 o                         
  -2   0  14      12318.53      12850.75       209.09 o                         
   0   0  14        268.05        297.68        46.73 o                         
   2   0  14        621.23        452.78        67.01 o                         
   4   0  14       3231.14       3188.97       107.57 o                         
   6   0  14        279.57        252.35        65.42 o                         
   8   0  14        196.68        266.03        72.73 o                         
  10   0  14       3154.76       3720.00       265.03 o                         
  12   0  14        299.56        339.12       122.12 o                         
  14   0  14          5.72        -19.66       126.57 o                         
 -21   1  14        323.49        456.33       127.40 o                         
 -20   1  14       1153.02       1124.48       115.23 o                         
 -19   1  14          0.76         95.37        92.90 o                         
 -18   1  14       1398.99       1547.45        97.80 o                         
 -17   1  14       1284.14       1409.73       128.49 o                         
 -16   1  14          7.10        -66.56        66.56 o                         
 -15   1  14       1258.36       1483.69        97.67 o                         
 -14   1  14        129.10        123.94        61.84 o                         
 -13   1  14       1132.10       1176.27        66.96 o                         
 -12   1  14       8064.96       8042.02       186.88 o                         
 -11   1  14        222.39        357.48        44.82 o                         
 -10   1  14       2246.68       2110.06        61.39 o                         
  -9   1  14        674.93        643.30        43.31 o                         
  -8   1  14       3358.36       3269.94        64.44 o                         
  -7   1  14      10898.52      10724.07       123.63 o                         
  -6   1  14        472.77        489.78        30.63 o                         
  -5   1  14         14.40         23.78        26.75 o                         
  -4   1  14        258.65        244.45        32.37 o                         
  -3   1  14       1032.42       1063.64        39.62 o                         
  -2   1  14       3677.74       3597.72        71.41 o                         
  -1   1  14       6020.43       6258.56        90.46 o                         
   0   1  14       1451.92       1607.76        50.42 o                         
   1   1  14       7094.39       7351.01       121.99 o                         
   2   1  14        337.59        339.87        43.99 o                         
   3   1  14        184.24        165.42        34.86 o                         
   4   1  14        611.40        593.02        41.77 o                         
   5   1  14         41.25        -24.08        39.15 o                         
   6   1  14        977.33        967.45        51.34 o                         
   7   1  14       1525.38       1701.51        53.47 o                         
   8   1  14        566.05        512.69        56.79 o                         
   9   1  14        772.15        695.37        61.04 o                         
  10   1  14        731.57        849.19        74.87 o                         
  11   1  14          0.21         48.98        63.49 o                         
  12   1  14         10.66        -56.89       103.70 o                         
  13   1  14          2.32        -37.73       104.18 o                         
  14   1  14        214.00        145.78       114.00 o                         
  15   1  14        254.33        315.67       147.70 o                         
 -21   2  14         88.51        152.55       118.28 o                         
 -20   2  14        236.37        321.80       137.22 o                         
 -19   2  14        279.73        246.14        93.57 o                         
 -18   2  14        148.13        297.18        90.33 o                         
 -17   2  14         66.48         47.49        74.49 o                         
 -16   2  14        210.80        356.62        74.42 o                         
 -15   2  14         27.04        -28.39        66.17 o                         
 -14   2  14        376.09        359.47        68.68 o                         
 -13   2  14        540.68        624.48        56.72 o                         
 -12   2  14       1277.95       1355.24        63.77 o                         
 -11   2  14         37.60         25.39        42.31 o                         
 -10   2  14       3058.85       3287.64        81.55 o                         
  -9   2  14       1482.72       1500.16        66.86 o                         
  -8   2  14        252.10        221.28        30.13 o                         
  -7   2  14        174.30        239.23        28.38 o                         
  -6   2  14          3.75        -22.30        22.30 o                         
  -5   2  14       1213.51       1175.84        43.85 o                         
  -4   2  14         11.17         49.87        28.09 o                         
  -3   2  14       3537.28       3429.54        61.13 o                         
  -2   2  14       1262.26       1352.34        43.35 o                         
  -1   2  14        478.53        454.62        34.47 o                         
   0   2  14        794.17        764.37        42.00 o                         
   1   2  14          1.02         -7.14        30.83 o                         
   2   2  14       7715.25       7692.00       120.99 o                         
   3   2  14       2039.77       1798.54        61.73 o                         
   4   2  14          3.17        -17.36        43.50 o                         
   5   2  14        116.23        211.45        54.48 o                         
   6   2  14        335.96        380.66        85.76 o                         
   7   2  14        234.06        306.30        67.55 o                         
   8   2  14         18.61         33.87        64.06 o                         
   9   2  14        330.44        336.09        74.27 o                         
  10   2  14        257.29        215.60        75.89 o                         
  11   2  14          3.89         35.91        92.79 o                         
  12   2  14        554.65        871.72       108.78 o                         
  13   2  14          6.34         86.09       134.31 o                         
  14   2  14        193.48        361.93       150.37 o                         
  15   2  14        239.04        256.48       156.86 o                         
 -21   3  14         18.67        177.20       152.96 o                         
 -20   3  14       1508.70       1324.09       136.51 o                         
 -19   3  14        143.07        271.32       142.66 o                         
 -18   3  14          1.31        -71.22       102.76 o                         
 -17   3  14        277.95        357.55       102.11 o                         
 -16   3  14          4.79        -20.28        92.05 o                         
 -15   3  14       2826.97       2963.19       141.00 o                         
 -14   3  14         11.06          2.32        70.99 o                         
 -13   3  14         99.79        145.15        65.69 o                         
 -12   3  14        157.93        109.69        57.23 o                         
 -11   3  14        981.12       1044.86        68.57 o                         
 -10   3  14      11105.69      10657.58       174.31 o                         
  -9   3  14       3587.75       3562.00       110.10 o                         
  -8   3  14        729.09        759.81        45.00 o                         
  -7   3  14        195.40        134.44        35.80 o                         
  -6   3  14       1392.55       1394.67        44.13 o                         
  -5   3  14       5315.38       5423.74        81.12 o                         
  -4   3  14       9713.02       9590.93       127.86 o                         
  -3   3  14        262.63        214.96        29.92 o                         
  -2   3  14       1334.33       1139.08        39.20 o                         
  -1   3  14       2264.69       2120.29        53.93 o                         
   0   3  14        296.05        287.23        34.56 o                         
   1   3  14       2263.49       2474.91        61.51 o                         
   2   3  14         35.13         28.71        44.84 o                         
   3   3  14        134.35         85.00        45.72 o                         
   4   3  14       1043.44       1120.22        60.34 o                         
   5   3  14        284.78        393.17        64.32 o                         
   6   3  14       1014.69        937.13        82.17 o                         
   7   3  14       1289.38       1133.34        76.20 o                         
   8   3  14          2.02         31.72        62.02 o                         
   9   3  14        536.65        718.55        75.82 o                         
  10   3  14        220.15        111.18       103.15 o                         
  11   3  14          5.20         29.07       110.14 o                         
  12   3  14        306.70        193.16       112.97 o                         
  13   3  14         30.29        -88.17       132.74 o                         
  14   3  14         11.20        120.60       157.91 o                         
 -20   4  14          0.04         52.15        99.28 o                         
 -19   4  14         28.10         96.44       100.20 o                         
 -18   4  14          1.04        -94.33        94.33 o                         
 -17   4  14         15.01        -39.06        83.93 o                         
 -16   4  14         30.24         47.00        81.11 o                         
 -15   4  14          0.08        -17.17        76.16 o                         
 -14   4  14        256.57        263.62        79.20 o                         
 -13   4  14       1285.00       1182.91        84.37 o                         
 -12   4  14        364.77        408.62        64.50 o                         
 -11   4  14        651.02        692.13        60.89 o                         
 -10   4  14        378.11        473.77        56.63 o                         
  -9   4  14         13.82         69.30        49.49 o                         
  -8   4  14        416.06        458.08        53.16 o                         
  -7   4  14         51.39         54.34        40.91 o                         
  -6   4  14         13.19         39.57        39.26 o                         
  -5   4  14       4793.85       4718.76        81.53 o                         
  -4   4  14        151.85        208.73        32.95 o                         
  -3   4  14        762.07        854.44        37.81 o                         
  -2   4  14        190.67        213.08        33.48 o                         
  -1   4  14         45.53        113.13        36.45 o                         
   0   4  14       2775.65       2929.72        78.13 o                         
   1   4  14        154.65        201.63        47.43 o                         
   2   4  14        483.36        476.65        51.45 o                         
   3   4  14        200.67        166.88        45.52 o                         
   4   4  14        549.26        670.60        55.26 o                         
   5   4  14         93.27         90.58        51.52 o                         
   6   4  14         47.86         58.99        81.20 o                         
   7   4  14       2125.94       1987.56       114.26 o                         
   8   4  14         62.15         27.86        88.57 o                         
   9   4  14        381.03        250.73        96.42 o                         
  10   4  14        545.17        567.92       106.34 o                         
  11   4  14        331.48        206.10       109.95 o                         
  12   4  14        169.84        261.36       111.64 o                         
  13   4  14        202.67        329.57       122.14 o                         
  14   4  14         66.04        194.53       182.43 o                         
 -19   5  14          1.21        -27.27       158.08 o                         
 -18   5  14        632.24        975.15       138.41 o                         
 -17   5  14        990.35        938.67       134.03 o                         
 -16   5  14          2.97       -104.09       114.66 o                         
 -15   5  14        863.06        732.74       118.89 o                         
 -14   5  14        222.71         88.49       102.28 o                         
 -13   5  14       1243.80       1227.34       113.93 o                         
 -12   5  14       2920.66       2916.35       140.44 o                         
 -11   5  14        125.20         83.10        78.02 o                         
 -10   5  14         93.66         69.40        72.64 o                         
  -9   5  14        158.55        212.50        71.39 o                         
  -8   5  14         18.00         -5.08        89.62 o                         
  -7   5  14        625.64        737.73        67.12 o                         
  -6   5  14         20.80         35.55        49.28 o                         
  -5   5  14        632.63        589.91        51.69 o                         
  -4   5  14       1060.85       1079.29        60.66 o                         
  -3   5  14       2437.53       2503.24        92.03 o                         
  -2   5  14       1460.28       1417.35        64.93 o                         
  -1   5  14        133.55        236.44        50.32 o                         
   0   5  14          1.57        -58.17        58.73 o                         
   1   5  14        126.95        105.77        61.71 o                         
   2   5  14       1455.73       1420.88        90.55 o                         
   3   5  14        304.83        401.69        78.19 o                         
   4   5  14       5371.03       5258.61       223.07 o                         
   5   5  14         58.40          2.30        79.28 o                         
   6   5  14        904.41       1010.50        97.13 o                         
   7   5  14         13.51         18.86        87.10 o                         
   8   5  14          9.70         70.30        93.95 o                         
   9   5  14         15.13        182.21       107.19 o                         
  10   5  14        109.33        144.57       108.37 o                         
  11   5  14          4.30         99.61       111.66 o                         
  12   5  14        680.91        914.21       136.86 o                         
  13   5  14          1.35         50.22       304.35 o                         
 -17   6  14        366.84        515.52       130.55 o                         
 -16   6  14        295.57        286.87       124.21 o                         
 -15   6  14         31.38       -108.81       111.04 o                         
 -14   6  14          0.55        142.22       108.78 o                         
 -13   6  14        249.92        338.94       106.37 o                         
 -12   6  14        202.59        360.39       100.71 o                         
 -11   6  14        183.14         44.03        92.41 o                         
 -10   6  14          7.57        -48.88        87.03 o                         
  -9   6  14        335.73        373.63       100.39 o                         
  -8   6  14        810.68        895.99        83.97 o                         
  -7   6  14        676.35        707.89        68.23 o                         
  -6   6  14        283.53        328.69        56.97 o                         
  -5   6  14         14.40          9.13        65.99 o                         
  -4   6  14          1.10         17.94        60.22 o                         
  -3   6  14        282.14        228.73        61.97 o                         
  -2   6  14       1111.34       1130.84        76.16 o                         
  -1   6  14       1317.61       1281.66        84.81 o                         
   0   6  14        924.42        896.95        82.92 o                         
   1   6  14        121.43        128.11        73.32 o                         
   2   6  14         44.22         54.88        76.84 o                         
   3   6  14        125.47        232.85        81.26 o                         
   4   6  14         12.40        -82.66        82.66 o                         
   5   6  14       1368.54       1557.52       109.70 o                         
   6   6  14        720.38        878.87       193.73 o                         
   7   6  14         78.55         41.48        96.46 o                         
   8   6  14        163.96        218.76       102.27 o                         
   9   6  14         29.13        206.08       106.13 o                         
  10   6  14        180.53        254.89       116.32 o                         
  11   6  14        101.66        202.52       119.37 o                         
 -15   7  14         77.34        -75.29       142.78 o                         
 -14   7  14          1.40        -96.89       139.97 o                         
 -13   7  14        279.32        274.00       136.33 o                         
 -12   7  14        630.35        637.12       141.40 o                         
 -11   7  14        308.26        361.26       127.80 o                         
 -10   7  14         48.38        -47.00       112.55 o                         
  -9   7  14        118.98        181.44       113.71 o                         
  -8   7  14        143.70        -33.96       104.91 o                         
  -7   7  14       1666.07       1520.72       127.55 o                         
  -6   7  14        293.57        226.62        97.13 o                         
  -5   7  14          4.87         38.15       111.58 o                         
  -4   7  14        584.11        744.99       112.12 o                         
  -3   7  14         26.28         97.57        82.13 o                         
  -2   7  14        139.60        110.90        87.93 o                         
  -1   7  14         73.56        180.06        84.78 o                         
   0   7  14          1.49         -0.71        87.62 o                         
   1   7  14        486.52        298.36        94.99 o                         
   2   7  14        848.28        749.56       107.20 o                         
   3   7  14        174.35        153.65        99.49 o                         
   4   7  14        501.71        490.86       111.43 o                         
   5   7  14         73.36        240.41       112.29 o                         
   6   7  14        172.40        145.70       117.63 o                         
   7   7  14         51.81        318.79       125.01 o                         
   8   7  14         17.04        132.09       123.99 o                         
   9   7  14        464.58        436.71       142.43 o                         
 -12   8  14         53.72         69.82       214.57 o                         
 -11   8  14         13.28       -127.20       127.20 o                         
 -10   8  14        196.66        183.97       217.62 o                         
  -9   8  14         56.93        -38.23       115.86 o                         
  -8   8  14        195.13        151.58       130.12 o                         
  -7   8  14          4.80        -52.47       110.33 o                         
  -6   8  14        123.69         42.17       103.03 o                         
  -5   8  14        244.86        211.42       103.24 o                         
  -4   8  14          0.29          4.67        96.90 o                         
  -3   8  14        904.42       1106.67       123.44 o                         
  -2   8  14        559.55        666.93       145.36 o                         
  -1   8  14         38.95         68.28        90.91 o                         
   0   8  14        168.85        279.22        94.93 o                         
   1   8  14          6.59        -13.81        94.73 o                         
   2   8  14          6.73         31.36       101.10 o
[truncated: 169,210 more chars]
